# Supplementary material for: Deep sequencing of the Mexican avocado transcriptome, an ancient angiosperm with a high content of fatty acids
Source: BMC Genomics. 2015 Aug 13;16(1):599. doi: 10.1186/s12864-015-1775-y (PMC4533766; doi:10.1186/s12864-015-1775-y)
Supplement: Additional file 1: Table S1. — Summary of sequencing data generated from P. americana transcriptome. Table S2. Basic P. americana assembly metrics. Table S3. Annotation of P. americana unigenes. (ZIP 16319 kb) [file 12864_2015_1775_MOESM1_ESM.zip]

Archive with 1 entries (1 files):
- 3.Additional File 2 (Suplementary Tables 1-3).xls
