# Supplementary material for: Deep sequencing of the Mexican avocado transcriptome, an ancient angiosperm with a high content of fatty acids
Source: BMC Genomics. 2015 Aug 13;16(1):599. doi: 10.1186/s12864-015-1775-y (PMC4533766; doi:10.1186/s12864-015-1775-y)
Supplement: Additional file 1: Table S1. — Summary of sequencing data generated from P. americana transcriptome. Table S2. Basic P. americana assembly metrics. Table S3. Annotation of P. americana unigenes. (ZIP 16319 kb) [file 12864_2015_1775_MOESM1_ESM.zip › 3.Additional File 2 (Suplementary Tables 1-3).xls]

## Sheet: Table S1
	Table S1. Summary of sequencing data generated from P. americana transcriptome.
	Sequencing type	Platform	# of Reads	Total of bases
	Unpaired reads	GS FLX XL+	1055903	488119210
	Paired reads (2x150)	MiSeq	3618853	1085655900
	Unpaired short reads (50)	SOLiD system	70650328	3532516400
	Seed		6923793	346189650
	Leaves		7905926	395296300
	Stem		9538979	476948950
	Roots		12565210	628260500
	Aerial buds		9396486	469824300
	Flower		6921077	346053850
	Pre-climateric	Fruit	5980853	299042650
	Climateric		6076677	303833850
	Post-climateric		5341327	267066350

## Sheet: Table S2
	Table S2. Basic P. americana assembly metrics.
		MIRA	Trinity	CAP3
	Number of contigs*	96521	54243	83650
	Number of contigs (≥ 1 kbp)	22489	12066	22664
	Max contig length	8646	6356	8676
	Min contig length	100	100	200
	Mean contig length	1626.78	709.58	816.21
	* only contigs ≥ 100 were assessed.

## Sheet: Table S3
Table S3. Annotation of P. americana unigenes. Avocado unigenes were generated by Trinity assembler. The table shows the contig sequences (unigenes) and their annotations. The annotation process involved top-BLAST-hit similarity searches of unigenes sequences against Arabidopsis thaliana (TAIR10; ftp://ftp.arabidopsis.org/home/tair/Proteins/) and Amborella trichocarapa (AmTr1.0; http://www.ambore…
	ID		KEGG Orthology (KO)		Arabidopsis top-BLAST-hit									Amborella top-BLAST-hit							Plant proteins top-BLAST-hit								cellular components		molecular functions		biological processes			Protein domains (Pfam database)
					Arabidopsis gene	Symbol	Description	HSP's	Identity %	Alignment Length (a.a.)	e-value	score		Amborella gene	HSP's	Identity %	Alignment Length (a.a.)	e-value	score		GeneBank Accesion (RefSeq plant)	Description	HSP's	Identity %	Alignment Length (a.a.)	e-value	score		# of GO terms assigned	GO terms	# of GO terms assigned	GO terms	# of GO terms assigned	GO terms		# of significant hits	Accesions	Name of Domains	Description	e-value	score
	UN00001		K02689		ATCG00350.1	PSAA	Photosystem I, PsaA/PsaB protein	5	86.95 | 28.01 | 40 | 36.67 | 32.26	751 | 482 | 165 | 30 | 155	0 | 5E-54 | 5E-54 | 5E-54 | 2E-08	1269 | 124 | 103 | 26.2 | 60.1		evm_27.model.AmTr_v1.0_scaffold00585.1	1	96.61	443	0	835		gi|357458583|ref|XP_003599572.1|	Photosystem I P700 chlorophyll a apoprotein [Medicago truncatula]	11	77.67 | 54.68 | 68.79 | 96.3 | 86.96 | 46.09 | 44.68 | 45.79 | 27.39 | 39.73 | 29.24	1097 | 278 | 141 | 81 | 23 | 614 | 94 | 214 | 482 | 224 | 171	0 | 4E-167 | 4E-167 | 4E-167 | 4E-167 | 1E-153 | 1E-153 | 2E-31 | 3E-25 | 2E-22 | 4E-07	1568 | 254 | 195 | 160 | 47.8 | 497 | 72.4 | 140 | 119 | 110 | 60.1		10	GO:0009507, GO:0009522, GO:0009534, GO:0009535, GO:0009538, GO:0009579, GO:0009941, GO:0010287, GO:0016020, GO:0016021	2	GO:0016168, GO:0046872	---	NA		4	PsaA_PsaB | PsaA_PsaB | PsaA_PsaB | Ribosomal_S14	PF00223.14 | PF00223.14 | PF00223.14 | PF00253.16	Photosystem I psaA/psaB protein | Photosystem I psaA/psaB protein | Photosystem I psaA/psaB protein | Ribosomal protein S14p/S29e	0 | 1.80E-90 | 3.80E-54 | 3.10E-11	1224.6 | 303.9 | 183.9 | 42.4
	UN00002		K02704		ATCG00680.1	PSBB	photosystem II reaction center protein B	1	96.65	508	0	972		---	---	---	---	---	---		gi|114107072|ref|YP_740228.1|	photosystem II CP47 chlorophyll apoprotein (chloroplast) [Liriodendron tulipifera]	1	99.8	508	0	994		9	GO:0009507, GO:0009521, GO:0009523, GO:0009534, GO:0009535, GO:0009539, GO:0009579, GO:0010287, GO:0016020	1	GO:0016168	---	NA		12	Cytochrom_B_N_2 | Cytochrom_B_N | PsbH | PsbH | PSII | Cytochrom_B_C | PsbT | RNA_pol_A_CTD | RNA_pol_L | RNA_pol_A_bac | PsbN | PsbN	PF13631.1 | PF00033.14 | PF00737.15 | PF00737.15 | PF00421.14 | PF00032.12 | PF01405.12 | PF03118.10 | PF01193.19 | PF01000.21 | PF02468.10 | PF02468.10	Cytochrome b(N-terminal)/b6/petB | Cytochrome b(N-terminal)/b6/petB | Photosystem II 10 kDa phosphoprotein | Photosystem II 10 kDa phosphoprotein | Photosystem II protein | Cytochrome b(C-terminal)/b6/petD | Photosystem II reaction centre T protein | Bacterial RNA polymerase, alpha chain C terminal domain | RNA polymerase Rpb3/Rpb11 dimerisation domain | RNA polymerase Rpb3/RpoA insert domain | P…	5.70E-40 | 2.20E-16 | 3.30E-05 | 1.30E-06 | 1.40E-201 | 1.00E-18 | 2.20E-16 | 8.60E-18 | 3.60E-17 | 3.70E-14 | 1.40E-05 | 9.20E-07	136.8 | 59.7 | 23.3 | 27.8 | 669.8 | 67.4 | 59.1 | 63.5 | 61.2 | 52.8 | 24.5 | 28.3
	UN00004		K04650		AT3G52250.1	---	Duplicated homeodomain-like superfamily protein	2	37.66 | 41.19	555 | 386	6E-89 | 2E-69	323 | 260		evm_27.model.AmTr_v1.0_scaffold00108.27	2	52.1 | 35.52	453 | 929	5E-110 | 5E-99	380 | 347		gi|359486527|ref|XP_002274774.2|	PREDICTED: uncharacterized protein LOC100240985 [Vitis vinifera]	6	50.83 | 39.77 | 34.09 | 51.28 | 51.35 | 32.89	661 | 860 | 176 | 39 | 37 | 76	7E-169 | 5E-138 | 5E-28 | 5E-28 | 5E-28 | 5E-28	577 | 484 | 79.3 | 39.3 | 37.7 | 33.5		1	GO:0005634	2	GO:0003677, GO:0003700	1	GO:0008380		4	Myb_DNA-binding | Myb_DNA-bind_6 | Myb_DNA-binding | Myb_DNA-bind_6	PF00249.26 | PF13921.1 | PF00249.26 | PF13921.1	Myb-like DNA-binding domain | Myb-like DNA-binding domain | Myb-like DNA-binding domain | Myb-like DNA-binding domain	3.40E-12 | 1.80E-05 | 3.60E-12 | 2.10E-05	46.2 | 24.7 | 46.1 | 24.5
	UN00005		K11000		AT5G13000.1	ATGSL12, gsl12	glucan synthase-like 12	6	80.88 | 82.13 | 83.06 | 77.97 | 86.96 | 95	1334 | 403 | 124 | 59 | 23 | 20	0 | 0 | 0 | 0 | 2E-10 | 2E-10	2047 | 673 | 204 | 80.5 | 46.6 | 40		evm_27.model.AmTr_v1.0_scaffold00044.69	6	76.78 | 79.17 | 71.77 | 74.07 | 80 | 95	1331 | 408 | 124 | 54 | 25 | 20	0 | 0 | 0 | 0 | 4E-11 | 4E-11	1935 | 644 | 181 | 68.6 | 47 | 40.8		gi|359478773|ref|XP_002283298.2|	PREDICTED: callose synthase 3-like [Vitis vinifera]	6	82.6 | 85.22 | 84.68 | 73.68 | 86.96 | 95	1333 | 406 | 124 | 57 | 23 | 20	0 | 0 | 0 | 0 | 2E-09 | 2E-09	2094 | 693 | 206 | 70.9 | 46.6 | 40		3	GO:0000148, GO:0005886, GO:0016020	2	GO:0003843, GO:0016757	14	GO:0000226, GO:0000911, GO:0006075, GO:0006346, GO:0006944, GO:0007267, GO:0009556, GO:0009616, GO:0010267, GO:0016246, GO:0031048, GO:0035196, GO:0051567, GO:0052543		2	Glucan_synthase | FKS1_dom1	PF02364.10 | PF14288.1	1,3-beta-glucan synthase component | 1,3-beta-glucan synthase subunit FKS1, domain-1	9.60E-212 | 6.20E-44	705.1 | 148.6
	UN00006		---		---	---	---	---	---	---	---	---		---	---	---	---	---	---		gi|357488191|ref|XP_003614383.1|	hypothetical protein MTR_5g051000 [Medicago truncatula]	26	69.07 | 83.33 | 71.6 | 47.47 | 75.47 | 85.71 | 44.33 | 91.67 | 93.22 | 89.36 | 81.16 | 75.76 | 74.65 | 58.51 | 60.26 | 57.58 | 57.89 | 72.41 | 90.91 | 43.31 | 45.05 | 76.09 | 46.07 | 84.38 | 92.86 | 50	97 | 54 | 81 | 99 | 53 | 14 | 503 | 12 | 59 | 47 | 69 | 66 | 71 | 94 | 78 | 99 | 38 | 29 | 22 | 127 | 111 | 46 | 89 | 32 | 28 | 64	4E-99 | 4E-99 | 4E-99 | 4E-99 | 4E-99 | 4E-99 | 3E-73 | 3E-73 | 1E-41 | 1E-41 | 8E-27 | 3E-20 | 4E-19 | 5E-17 | 2E-16 | 6E-15 | 6E-15 | 1E-13 | 1E-13 | 2E-13 | 4E-13 | 5E-11 | 5E-09 | 2E-08 | 1E-05 | 3E-05	127 | 87 | 81.3 | 79.3 | 68.6 | 28.1 | 275 | 25.8 | 100 | 95.5 | 124 | 102 | 99 | 92 | 90.5 | 64.7 | 40.8 | 53.5 | 47.8 | 80.5 | 79.3 | 72.4 | 65.9 | 63.9 | 54.7 | 53.5		---	---	---	---	---	---		---	---	---	---	---	---
	UN00007		K01535		AT4G30190.1	AHA2, PMA2, HA2	H(+)-ATPase 2	1	85.22	947	0	1464		evm_27.model.AmTr_v1.0_scaffold00019.326	1	92.19	948	0	1591		gi|225429772|ref|XP_002282619.1|	PREDICTED: plasma membrane ATPase 4 isoform 1 [Vitis vinifera]	1	90.55	952	0	1580		6	GO:0005774, GO:0005794, GO:0005886, GO:0009506, GO:0016020, GO:0016021	9	GO:0000166, GO:0000287, GO:0003824, GO:0005515, GO:0005524, GO:0008553, GO:0015662, GO:0016887, GO:0046872	13	GO:0006200, GO:0006754, GO:0006812, GO:0006857, GO:0006865, GO:0006888, GO:0008152, GO:0010167, GO:0015706, GO:0015991, GO:0043090, GO:0052541, GO:0052546		6	Meth_synt_2 | Meth_synt_1 | E1-E2_ATPase | Hydrolase | Cation_ATPase_N | HAD	PF01717.13 | PF08267.7 | PF00122.15 | PF00702.21 | PF00690.21 | PF12710.2	Cobalamin-independent synthase, Catalytic domain | Cobalamin-independent synthase, N-terminal domain | E1-E2 ATPase | haloacid dehalogenase-like hydrolase | Cation transporter/ATPase, N-terminus | haloacid dehalogenase-like hydrolase	2.10E-153 | 8.50E-127 | 2.80E-58 | 1.80E-23 | 1.30E-14 | 5.20E-14	510 | 422.7 | 196.6 | 84.1 | 53.4 | 52.8
	UN00008		K10590		AT4G38600.1	KAK, UPL3	HEAT repeat ;HECT-domain (ubiquitin-transferase)	1	70.24	1774	0	2021		evm_27.model.AmTr_v1.0_scaffold00100.38	1	73.63	1824	0	2161		gi|225428013|ref|XP_002278408.1|	PREDICTED: E3 ubiquitin-protein ligase UPL3-like isoform 1 [Vitis vinifera]	1	78.72	1837	0	2278		3	GO:0005622, GO:0005634, GO:0005886	2	GO:0004842, GO:0016881	7	GO:0006464, GO:0010091, GO:0010228, GO:0016926, GO:0042023, GO:0042787, GO:0050665		3	HECT | HEAT_2 | Arm	PF00632.20 | PF13646.1 | PF00514.18	HECT-domain (ubiquitin-transferase) | HEAT repeats | Armadillo/beta-catenin-like repeat	3.20E-87 | 1.20E-04 | 4.70E-04	292.6 | 22.3 | 19.8
	UN00009		K12604		AT1G02080.2	---	transcription regulators	1	59.05	1895	0	2027		evm_27.model.AmTr_v1.0_scaffold00106.104	1	64.72	1905	0	2287		gi|356523091|ref|XP_003530175.1|	PREDICTED: CCR4-NOT transcription complex subunit 1-like [Glycine max]	1	64.69	1903	0	2253		2	GO:0005829, GO:0016020	---	NA	5	GO:0000226, GO:0000911, GO:0007155, GO:0010090, GO:0045010		2	Not1 | DUF3819	PF04054.10 | PF12842.2	CCR4-Not complex component, Not1 | Domain of unknown function (DUF3819)	7.70E-143 | 1.50E-49	475.9 | 167.4
	UN00010		---		AT3G11130.1	---	Clathrin, heavy chain	3	62.92 | 84.34 | 77.78	1564 | 83 | 63	0 | 3E-62 | 3E-62	1645 | 152 | 107		---	---	---	---	---	---		gi|225434540|ref|XP_002276855.1|	PREDICTED: clathrin heavy chain 2 [Vitis vinifera]	3	63.86 | 85.37 | 90.48	1580 | 82 | 63	0 | 1E-64 | 1E-64	1692 | 151 | 120		7	GO:0005773, GO:0005774, GO:0005794, GO:0005886, GO:0009506, GO:0030130, GO:0030132	2	GO:0005198, GO:0005515	3	GO:0006886, GO:0006897, GO:0016192		5	Clathrin | Clathrin | Clathrin_propel | Clathrin_H_link | Clathrin-link	PF00637.15 | PF00637.15 | PF01394.15 | PF13838.1 | PF09268.5	Region in Clathrin and VPS | Region in Clathrin and VPS | Clathrin propeller repeat | Clathrin-H-link | Clathrin, heavy-chain linker	4.80E-37 | 2.00E-56 | 2.90E-34 | 1.70E-29 | 2.20E-08	126.7 | 189.5 | 114.9 | 101.5 | 32.9
	UN00011		---		AT3G22790.1	---	Kinase interacting (KIP1-like) family protein	4	37.46 | 33.33 | 30.77 | 30.49	1348 | 120 | 39 | 82	0 | 1E-07 | 1E-07 | 1E-07	664 | 43.1 | 27.7 | 25		evm_27.model.AmTr_v1.0_scaffold00002.636	4	26.81 | 25.23 | 24.41 | 27.23	1421 | 440 | 340 | 213	8E-88 | 5E-09 | 4E-06 | 2E-05	317 | 61.2 | 51.6 | 49.3		gi|359477550|ref|XP_003631994.1|	PREDICTED: uncharacterized protein LOC100254535 [Vitis vinifera]	2	46.13 | 27.38	1396 | 409	0 | 1E-13	936 | 80.9		3	GO:0005884, GO:0005886, GO:0009506	1	GO:0051015	10	GO:0000226, GO:0000911, GO:0008150, GO:0009855, GO:0009965, GO:0010014, GO:0010073, GO:0010089, GO:0042127, GO:0044036		1	KIP1	PF07765.7	KIP1-like protein	7.7e-40	134.6
	UN00012		---		AT5G02310.1	PRT6	proteolysis 6	7	41.05 | 48.15 | 64.52 | 69.09 | 28.72 | 62.5 | 31.78	989 | 135 | 31 | 165 | 195 | 80 | 258	0 | 0 | 0 | 2E-74 | 2E-74 | 4E-24 | 4E-09	582 | 110 | 39.3 | 218 | 82.4 | 111 | 62.4		evm_27.model.AmTr_v1.0_scaffold00012.148	6	45.85 | 67.26 | 52.31 | 70.97 | 44.53 | 40	999 | 113 | 130 | 31 | 494 | 45	0 | 0 | 0 | 0 | 4E-91 | 4E-91	716 | 157 | 98.2 | 43.5 | 318 | 37.7		gi|359482107|ref|XP_002270537.2|	PREDICTED: E3 ubiquitin-protein ligase UBR2-like [Vitis vinifera]	6	49.55 | 53.6 | 55.56 | 27.42 | 57.5 | 74.27	1001 | 125 | 135 | 383 | 40 | 171	0 | 0 | 0 | 0 | 0 | 6E-67	791 | 128 | 116 | 100 | 47 | 256		1	GO:0005634	2	GO:0004842, GO:0008270	4	GO:0006511, GO:0009737, GO:0010029, GO:0050994		1	zf-RING_2	PF13639.1	Ring finger domain	0.0006	19.5
	UN00013		K03255		AT1G15290.1	---	Tetratricopeptide repeat (TPR)-like superfamily protein	4	48.47 | 37.42 | 69.09 | 45	652 | 473 | 55 | 60	0 | 0 | 0 | 0	486 | 249 | 85.1 | 58.2		evm_27.model.AmTr_v1.0_scaffold00021.265	4	48.61 | 37.89 | 76.36 | 57.69	646 | 475 | 55 | 52	0 | 0 | 4E-28 | 4E-28	477 | 237 | 85.1 | 60.1		gi|242066804|ref|XP_002454691.1|	hypothetical protein SORBIDRAFT_04g035700 [Sorghum bicolor]	5	50.76 | 39.64 | 65.45 | 62.3 | 30.95	662 | 502 | 55 | 61 | 84	0 | 0 | 0 | 0 | 0	510 | 259 | 76.6 | 67 | 41.6		2	GO:0005737, GO:0005829	---	NA	1	GO:0008150		8	CLU_N | TPR_12 | TPR_10 | CLU_N | TPR_2 | TPR_11 | eIF3_p135 | TPR_8	PF15044.1 | PF13424.1 | PF13374.1 | PF15044.1 | PF07719.12 | PF13414.1 | PF12807.2 | PF13181.1	Mitochondrial function, CLU-N-term | Tetratricopeptide repeat | Tetratricopeptide repeat | Mitochondrial function, CLU-N-term | Tetratricopeptide repeat | TPR repeat | Translation initiation factor eIF3 subunit 135 | Tetratricopeptide repeat	2.80E-04 | 6.90E-24 | 1.50E-14 | 9.20E-09 | 2.40E-06 | 4.80E-06 | 1.20E-05 | 4.70E-04	20.9 | 83.5 | 53.3 | 35.3 | 27 | 26.1 | 25.3 | 19.7
	UN00014		K10592		AT1G55860.1	UPL1	ubiquitin-protein ligase 1	3	72.73 | 34.65 | 32.11	550 | 808 | 190	0 | 0 | 6E-17	776 | 325 | 88.2		evm_27.model.AmTr_v1.0_scaffold00033.185	3	64.68 | 80.56 | 56.38	889 | 571 | 282	0 | 0 | 3E-74	946 | 918 | 276		gi|359492508|ref|XP_002283711.2|	PREDICTED: E3 ubiquitin-protein ligase UPL2-like [Vitis vinifera]	2	64.18 | 80.52	1245 | 575	0 | 0	1300 | 915		7	GO:0000151, GO:0005622, GO:0005634, GO:0005739, GO:0005829, GO:0009506, GO:0016020	2	GO:0004842, GO:0016881	4	GO:0006464, GO:0006511, GO:0016567, GO:0042787		2	DUF4414 | HECT	PF14377.1 | PF00632.20	Domain of unknown function (DUF4414) | HECT-domain (ubiquitin-transferase)	3.40E-29 | 1.20E-98	100.9 | 330.1
	UN00015		---		AT2G34660.2	MRP2, ABCC2, AtABCC2	multidrug resistance-associated protein 2	2	66.5 | 40.49	1609 | 368	0 | 2E-50	1902 | 197		evm_27.model.AmTr_v1.0_scaffold00092.15	2	70.24 | 40.39	1596 | 359	0 | 2E-51	2043 | 200		gi|225443996|ref|XP_002280819.1|	PREDICTED: ABC transporter C family member 2 isoform 1 [Vitis vinifera]	3	78.11 | 44.23 | 27.11	1334 | 364 | 225	0 | 3E-55 | 2E-15	2031 | 217 | 87		4	GO:0000325, GO:0005773, GO:0005774, GO:0016021	5	GO:0000166, GO:0005524, GO:0016887, GO:0017111, GO:0042626	4	GO:0006810, GO:0009407, GO:0010583, GO:0055085		3	ABC_membrane | ABC_tran | DUF1602	PF00664.18 | PF00005.22 | PF07673.9	ABC transporter transmembrane region | ABC transporter | Protein of unknown function (DUF1602)	3.30E-57 | 1.60E-25 | 3.10E-04	193.9 | 90 | 20.1
	UN00016		---		AT2G07706.1	---	unknown protein; BEST Arabidopsis thaliana protein match is: unknown protein (TAIR:ATMG00470.1); Has 35333 Blast hits to 34131 proteins in 2444 species: Archae - 798; Bacteria - 22429; Metazoa - 974; Fungi - 991; Plants - 531; Viruses - 0; Other Eukaryotes - 9610 (source: NCBI BLink).	1	55.38	65	2e-08	59.3		---	---	---	---	---	---		gi|358346026|ref|XP_003637074.1|	Cell wall-associated hydrolase, partial [Medicago truncatula]	5	54.58 | 78.92 | 86.49 | 62.62 | 56.6	295 | 166 | 37 | 420 | 53	9E-146 | 9E-146 | 9E-146 | 1E-123 | 4E-05	268 | 225 | 70.5 | 411 | 52.8		1	GO:0009507	1	GO:0003674	1	GO:0008150		2	DUF2647 | DUF2647	PF10839.3 | PF10839.3	Protein of unknown function (DUF2647) | Protein of unknown function (DUF2647)	6.70E-36 | 5.90E-06	122.1 | 26.2
	UN00017		K02634		ATCG00540.1	PETA	photosynthetic electron transfer A	1	87.19	320	0	573		evm_27.model.AmTr_v1.0_scaffold00334.3	1	91.56	320	0	598		gi|32480856|ref|NP_862767.1|	cytochrome f (chloroplast) [Calycanthus floridus var. glaucus]	1	98.12	320	0	625		7	GO:0009507, GO:0009512, GO:0009534, GO:0009535, GO:0009579, GO:0016020, GO:0031361	4	GO:0005506, GO:0009055, GO:0020037, GO:0045158	---	NA		5	Ycf4 | CemA | Apocytochr_F_C | Carboxyl_trans | PSI_8	PF02392.11 | PF03040.9 | PF01333.14 | PF01039.17 | PF00796.13	Ycf4 | CemA family | Apocytochrome F, C-terminal | Carboxyl transferase domain | Photosystem I reaction centre subunit VIII	2.50E-80 | 1.40E-106 | 2.10E-51 | 2.60E-20 | 1.70E-12	268 | 355.2 | 172.7 | 72.2 | 46.6
	UN00018		---		AT3G59140.1	ATMRP14, MRP14, ABCC10	multidrug resistance-associated protein 14	2	72.57 | 34.15	1163 | 325	0 | 3E-27	1585 | 121		evm_27.model.AmTr_v1.0_scaffold00053.36	2	74.72 | 46.71	1171 | 334	0 | 2E-57	1646 | 219		gi|255545090|ref|XP_002513606.1|	multidrug resistance-associated protein 1, 3 (mrp1, 3), abc-transoprter, putative [Ricinus communis]	2	78.31 | 45.96	1162 | 322	0 | 2E-59	1720 | 230		3	GO:0005774, GO:0005886, GO:0016021	5	GO:0000166, GO:0005524, GO:0016887, GO:0017111, GO:0042626	2	GO:0006810, GO:0055085		16	ABC_tran | ABC_membrane | AAA_21 | SMC_N | AAA_29 | T2SE | Miro | MMR_HSR1 | AAA_23 | AAA_17 | DUF87 | AAA_16 | NB-ARC | AAA_10 | FtsK_SpoIIIE | MobB	PF00005.22 | PF00664.18 | PF13304.1 | PF02463.14 | PF13555.1 | PF00437.15 | PF08477.8 | PF01926.18 | PF13476.1 | PF13207.1 | PF01935.12 | PF13191.1 | PF00931.17 | PF12846.2 | PF01580.13 | PF03205.9	ABC transporter | ABC transporter transmembrane region | AAA domain | RecF/RecN/SMC N terminal domain | P-loop containing region of AAA domain | Type II/IV secretion system protein | Miro-like protein | 50S ribosome-binding GTPase | AAA domain | AAA domain | Domain of unknown function DUF87 | AAA ATPase domain | NB-ARC domain | AAA-like domain | FtsK/SpoIIIE family | Molybdopterin guanine dinucle…	2.80E-54 | 3.30E-48 | 1.70E-10 | 4.80E-09 | 9.90E-09 | 1.30E-06 | 1.40E-06 | 6.40E-06 | 8.10E-05 | 1.60E-04 | 2.00E-04 | 2.10E-04 | 3.80E-04 | 5.90E-04 | 6.50E-04 | 7.20E-04	183.1 | 164.4 | 41.3 | 35.7 | 34.6 | 27.5 | 28.8 | 26.1 | 23 | 22.4 | 21.2 | 21.3 | 19.4 | 19.3 | 19.2 | 19.2
	UN00019		K01534		AT4G30110.1	HMA2, ATHMA2	heavy metal atpase 2	1	55.56	909	0	952		evm_27.model.AmTr_v1.0_scaffold00025.213	1	46.77	1037	0	867		gi|359484975|ref|XP_002266565.2|	PREDICTED: cadmium/zinc-transporting ATPase 3-like [Vitis vinifera]	1	64	814	0	1033		3	GO:0005886, GO:0016020, GO:0016021	8	GO:0000166, GO:0003824, GO:0005524, GO:0015434, GO:0015662, GO:0016818, GO:0046872, GO:0046873	5	GO:0006754, GO:0006812, GO:0008152, GO:0030001, GO:0055069		3	E1-E2_ATPase | Hydrolase | HAD	PF00122.15 | PF00702.21 | PF12710.2	E1-E2 ATPase | haloacid dehalogenase-like hydrolase | haloacid dehalogenase-like hydrolase	1.20E-43 | 3.50E-39 | 1.70E-12	148.8 | 135.4 | 47.9
	UN00020		K00264		AT5G53460.3	GLT1	NADH-dependent glutamate synthase 1	2	72.96 | 33.33	1657 | 435	0 | 2E-39	2241 | 162		evm_27.model.AmTr_v1.0_scaffold00021.277	2	77.45 | 37.94	1610 | 282	0 | 2E-33	2326 | 141		gi|255544986|ref|XP_002513554.1|	glutamate synthase, putative [Ricinus communis]	1	73.53	1719	0	2311		4	GO:0005739, GO:0009507, GO:0009536, GO:0009570	12	GO:0000166, GO:0003824, GO:0005506, GO:0010181, GO:0015930, GO:0016040, GO:0016491, GO:0016638, GO:0016639, GO:0045181, GO:0050660, GO:0051536	11	GO:0006094, GO:0006096, GO:0006537, GO:0006807, GO:0008152, GO:0009651, GO:0019676, GO:0042128, GO:0046686, GO:0048589, GO:0055114		9	Glu_synthase | Glu_syn_central | GXGXG | Pyr_redox | NAD_binding_8 | Fer4_20 | Pyr_redox_3 | HI0933_like | Pyr_redox_2	PF01645.12 | PF04898.9 | PF01493.14 | PF00070.22 | PF13450.1 | PF14691.1 | PF13738.1 | PF03486.9 | PF07992.9	Conserved region in glutamate synthase | Glutamate synthase central domain | GXGXG motif | Pyridine nucleotide-disulphide oxidoreductase | NAD(P)-binding Rossmann-like domain | Dihydroprymidine dehydrogenase domain II, 4Fe-4S cluster | Pyridine nucleotide-disulphide oxidoreductase | HI0933-like protein | Pyridine nucleotide-disulphide oxidoreductase	9.90E-160 | 9.50E-118 | 1.10E-68 | 1.20E-06 | 1.80E-06 | 4.20E-06 | 4.90E-05 | 4.00E-04 | 5.40E-04	531.4 | 392.6 | 230.2 | 28.7 | 27.8 | 26.3 | 23.4 | 18.9 | 19.9
	UN00021		K08244		AT1G10760.1	SEX1, SOP1, SOP, GWD1, GWD	Pyruvate phosphate dikinase, PEP/pyruvate binding domain	4	78.69 | 44.28 | 85.92 | 79.26	732 | 603 | 213 | 135	0 | 3E-118 | 1E-110 | 2E-59	1158 | 409 | 386 | 226		evm_27.model.AmTr_v1.0_scaffold00085.65	4	79.92 | 63.32 | 89.2 | 88.89	732 | 518 | 213 | 135	0 | 0 | 4E-111 | 4E-64	1185 | 593 | 387 | 241		gi|255573969|ref|XP_002527902.1|	alpha-glucan water dikinase, chloroplast precursor, putative [Ricinus communis]	4	84.02 | 57.89 | 89.67 | 85.19	732 | 615 | 213 | 135	0 | 0 | 1E-112 | 5E-62	1217 | 621 | 397 | 238		4	GO:0005739, GO:0009507, GO:0009570, GO:0009941	4	GO:0005515, GO:0005524, GO:0016301, GO:0050521	8	GO:0005982, GO:0005983, GO:0007623, GO:0009610, GO:0009631, GO:0010353, GO:0016310, GO:0019252		3	PPDK_N | PPDK_N | PPDK_N	PF01326.14 | PF01326.14 | PF01326.14	Pyruvate phosphate dikinase, PEP/pyruvate binding domain | Pyruvate phosphate dikinase, PEP/pyruvate binding domain | Pyruvate phosphate dikinase, PEP/pyruvate binding domain	6.30E-31 | 1.90E-14 | 2.10E-10	107.6 | 53.4 | 40.1
	UN00022		K02705		ATCG00280.1	PSBC	photosystem II reaction center protein C	1	97.67	472	0	867		evm_27.model.AmTr_v1.0_scaffold01196.2	1	84.98	406	0	633		gi|357471509|ref|XP_003606039.1|	Photosystem II CP43 chlorophyll apoprotein [Medicago truncatula]	2	97.07 | 96.9	444 | 355	0 | 0	811 | 696		11	GO:0009507, GO:0009521, GO:0009523, GO:0009533, GO:0009534, GO:0009535, GO:0009539, GO:0009579, GO:0010287, GO:0016020, GO:0030076	2	GO:0016168, GO:0045156	---	NA		3	PSII | Photo_RC | Ycf9	PF00421.14 | PF00124.14 | PF01737.12	Photosystem II protein | Photosynthetic reaction centre protein | YCF9	1.30E-210 | 8.20E-79 | 4.20E-24	699.5 | 264.2 | 83.7
	UN00023		---		AT5G26742.1	emb1138	DEAD box RNA helicase (RH3)	3	79.18 | 43.9 | 65	586 | 41 | 20	0 | 8E-07 | 8E-07	903 | 45.8 | 28.1		evm_27.model.AmTr_v1.0_scaffold00003.145	2	85.55 | 60.71	602 | 28	0 | 3E-04	991 | 45.4		gi|225450401|ref|XP_002278318.1|	PREDICTED: DEAD-box ATP-dependent RNA helicase 3, chloroplastic [Vitis vinifera]	3	79.41 | 71.43 | 52.17	675 | 28 | 23	0 | 2E-08 | 2E-08	990 | 50.4 | 33.1		5	GO:0005634, GO:0009507, GO:0009570, GO:0009941, GO:0016020	6	GO:0003676, GO:0003723, GO:0004386, GO:0005524, GO:0008026, GO:0008270	1	GO:0009793		5	DEAD | Helicase_C | GUCT | zf-CCHC | Glyco_hydro_14	PF00270.24 | PF00271.26 | PF08152.7 | PF00098.18 | PF01373.12	DEAD/DEAH box helicase | Helicase conserved C-terminal domain | GUCT (NUC152) domain | Zinc knuckle | Glycosyl hydrolase family 14	1.50E-43 | 4.40E-25 | 1.70E-24 | 7.90E-06 | 2.90E-29	148.2 | 87.3 | 85.6 | 25.5 | 102
	UN00024		K01583		AT4G34710.2	ADC2, SPE2, ATADC2	arginine decarboxylase 2	4	71.74 | 54.83 | 85 | 88.24	605 | 662 | 20 | 17	0 | 0 | 1E-07 | 1E-07	782 | 579 | 37 | 36.2		evm_27.model.AmTr_v1.0_scaffold00182.8	2	68.77 | 52.89	618 | 675	0 | 0	755 | 572		gi|225427782|ref|XP_002269030.1|	PREDICTED: arginine decarboxylase [Vitis vinifera]	4	76.28 | 56.31 | 85 | 88.24	607 | 666 | 20 | 17	0 | 0 | 3E-06 | 3E-06	841 | 621 | 39.3 | 36.2		1	GO:0005634	2	GO:0003824, GO:0008792	26	GO:0006527, GO:0006596, GO:0006612, GO:0006970, GO:0006979, GO:0007165, GO:0008295, GO:0009409, GO:0009414, GO:0009446, GO:0009611, GO:0009620, GO:0009651, GO:0009695, GO:0009723, GO:0009733, GO:0009737, GO:0009738, GO:0009753, GO:0009793, GO:0009863, GO:0009867, GO:0010363, GO:0042538, GO:0048316, GO:0080167		4	Orn_Arg_deC_N | Orn_DAP_Arg_deC | Orn_Arg_deC_N | Orn_DAP_Arg_deC	PF02784.11 | PF00278.17 | PF02784.11 | PF00278.17	Pyridoxal-dependent decarboxylase, pyridoxal binding domain | Pyridoxal-dependent decarboxylase, C-terminal sheet domain | Pyridoxal-dependent decarboxylase, pyridoxal binding domain | Pyridoxal-dependent decarboxylase, C-terminal sheet domain	2.20E-37 | 1.80E-14 | 3.70E-55 | 6.00E-26	128.5 | 53.4 | 186.8 | 90.4
	UN00025		---		AT5G16680.1	---	RING/FYVE/PHD zinc finger superfamily protein	3	32.47 | 49.06 | 21.28	807 | 106 | 376	3E-94 | 4E-16 | 8E-06	335 | 85.1 | 51.2		evm_27.model.AmTr_v1.0_scaffold00149.85	2	31.13 | 30.45	1484 | 243	5E-149 | 9E-08	499 | 57		gi|224146085|ref|XP_002325874.1|	predicted protein [Populus trichocarpa]	2	31.49 | 42.16	1321 | 204	1E-136 | 5E-32	468 | 140		1	GO:0005634	2	GO:0003677, GO:0008270	3	GO:0006355, GO:0006486, GO:0009630		1	PHD	PF00628.24	PHD-finger	1.3e-06	28
	UN00026		K03234		AT1G56070.1	LOS1	Ribosomal protein S5/Elongation factor G/III/V family protein	3	81.43 | 66.55 | 82.22	657 | 278 | 45	0 | 1E-110 | 1E-110	1001 | 338 | 83.2		evm_27.model.AmTr_v1.0_scaffold00032.93	3	82.64 | 67.84 | 64.44	651 | 283 | 45	0 | 2E-110 | 2E-110	1017 | 348 | 72.4		gi|359494453|ref|XP_003634783.1|	PREDICTED: elongation factor 2-like isoform 2 [Vitis vinifera]	3	83.15 | 69.89 | 75.56	647 | 279 | 45	0 | 1E-112 | 1E-112	1018 | 356 | 76.3		9	GO:0005730, GO:0005737, GO:0005774, GO:0005829, GO:0005886, GO:0009506, GO:0009507, GO:0016020, GO:0048046	5	GO:0003746, GO:0003924, GO:0005507, GO:0005525, GO:0008135	1	GO:0009409		8	3HCDH_N | ECH | 3HCDH | ECH | GTP_EFTU | GTP_EFTU_D2 | EFG_IV | EFG_C	PF02737.13 | PF00378.15 | PF00725.17 | PF00378.15 | PF00009.22 | PF03144.20 | PF03764.13 | PF00679.19	3-hydroxyacyl-CoA dehydrogenase, NAD binding domain | Enoyl-CoA hydratase/isomerase family | 3-hydroxyacyl-CoA dehydrogenase, C-terminal domain | Enoyl-CoA hydratase/isomerase family | Elongation factor Tu GTP binding domain | Elongation factor Tu domain 2 | Elongation factor G, domain IV | Elongation factor G C-terminus	4.50E-39 | 7.10E-21 | 1.40E-09 | 1.00E-20 | 2.90E-59 | 1.90E-11 | 7.30E-24 | 5.60E-17	133.9 | 74.4 | 38.2 | 73.9 | 199.6 | 43.9 | 83.6 | 61.3
	UN00027		K03260		AT5G57870.2	eIFiso4G1	MIF4G domain-containing protein / MA3 domain-containing protein	1	60.07	804	0	864		evm_27.model.AmTr_v1.0_scaffold00106.91	1	90.49	515	0	808		gi|242076376|ref|XP_002448124.1|	hypothetical protein SORBIDRAFT_06g021600 [Sorghum bicolor]	1	59.78	823	0	858		3	GO:0005634, GO:0005737, GO:0005829	2	GO:0003723, GO:0003743	---	NA		4	MIF4G | MA3 | Tryp_alpha_amyl | Cpn60_TCP1	PF02854.14 | PF02847.12 | PF00234.17 | PF00118.19	MIF4G domain | MA3 domain | Protease inhibitor/seed storage/LTP family | TCP-1/cpn60 chaperonin family	7.10E-57 | 1.50E-21 | 4.70E-04 | 1.20E-97	192.1 | 76.2 | 20.3 | 327.5
	UN00028		---		AT3G48050.2	---	BAH domain ;TFIIS helical bundle-like domain	5	39.73 | 38.94 | 54.63 | 53.4 | 62.5	1042 | 226 | 108 | 103 | 16	0 | 0 | 0 | 0 | 0	530 | 146 | 102 | 98.2 | 26.6		evm_27.model.AmTr_v1.0_scaffold00088.75	5	48.18 | 46.85 | 52.58 | 55.67 | 68.75	1071 | 222 | 97 | 97 | 16	0 | 0 | 0 | 0 | 0	723 | 150 | 91.3 | 83.6 | 32.7		gi|359491606|ref|XP_003634295.1|	PREDICTED: uncharacterized protein LOC100248456 [Vitis vinifera]	4	47.33 | 55.71 | 70 | 59.26	1048 | 219 | 100 | 108	0 | 0 | 0 | 0	736 | 205 | 139 | 116		3	GO:0000932, GO:0005634, GO:0016021	1	GO:0003677	3	GO:0006351, GO:0006355, GO:0035278		1	Med26	PF08711.6	TFIIS helical bundle-like domain	1.5e-14	53.1
	UN00029		---		AT4G38600.1	KAK, UPL3	HEAT repeat ;HECT-domain (ubiquitin-transferase)	1	63.91	1305	0	1289		evm_27.model.AmTr_v1.0_scaffold00100.38	1	69.33	1304	0	1407		gi|225428013|ref|XP_002278408.1|	PREDICTED: E3 ubiquitin-protein ligase UPL3-like isoform 1 [Vitis vinifera]	1	74.77	1304	0	1505		3	GO:0005622, GO:0005634, GO:0005886	2	GO:0004842, GO:0016881	7	GO:0006464, GO:0010091, GO:0010228, GO:0016926, GO:0042023, GO:0042787, GO:0050665		2	Transferase | HECT	PF02458.10 | PF00632.20	Transferase family | HECT-domain (ubiquitin-transferase)	4.00E-95 | 2.50E-22	318.8 | 79.4
	UN00030		---		AT5G06600.2	UBP12	ubiquitin-specific protease 12	3	60.28 | 35.29 | 39.35	720 | 391 | 371	0 | 0 | 3E-51	786 | 145 | 199		evm_27.model.AmTr_v1.0_scaffold00004.137	4	70.24 | 41.13 | 45.38 | 71.43	494 | 389 | 379 | 49	0 | 0 | 2E-66 | 4E-11	645 | 172 | 244 | 67.8		gi|255546751|ref|XP_002514434.1|	Ubiquitin carboxyl-terminal hydrolase, putative [Ricinus communis]	4	62.43 | 40.62 | 46.52 | 39.06	732 | 389 | 316 | 256	0 | 0 | 5E-53 | 1E-31	803 | 168 | 208 | 139		2	GO:0005634, GO:0005829	2	GO:0004221, GO:0004843	2	GO:0006007, GO:0006511		10	USP7_ICP0_bdg | UCH | UCH | USP7_ICP0_bdg | USP7_C2 | UCH_1 | MATH | USP7_ICP0_bdg | USP7_C2 | Josephin	PF12436.3 | PF00443.24 | PF00443.24 | PF12436.3 | PF14533.1 | PF13423.1 | PF00917.21 | PF12436.3 | PF14533.1 | PF02099.12	ICP0-binding domain of Ubiquitin-specific protease 7 | Ubiquitin carboxyl-terminal hydrolase | Ubiquitin carboxyl-terminal hydrolase | ICP0-binding domain of Ubiquitin-specific protease 7 | Ubiquitin-specific protease C-terminal | Ubiquitin carboxyl-terminal hydrolase | MATH domain | ICP0-binding domain of Ubiquitin-specific protease 7 | Ubiquitin-specific protease C-terminal | Josephin	9.80E-18 | 1.80E-06 | 5.80E-19 | 3.40E-15 | 4.00E-09 | 5.10E-07 | 1.90E-04 | 4.60E-26 | 3.10E-06 | 1.10E-58	64.2 | 27.2 | 68.2 | 55.9 | 36.2 | 29.4 | 21.6 | 91.5 | 26.7 | 197.3
	UN00031		K10592		AT1G55860.2	UPL1	ubiquitin-protein ligase 1	6	73.13 | 36.3 | 90.28 | 90.48 | 51.72 | 55.63	562 | 741 | 72 | 21 | 29 | 151	0 | 0 | 0 | 0 | 0 | 1E-32	769 | 225 | 134 | 41.6 | 33.5 | 139		evm_27.model.AmTr_v1.0_scaffold00033.185	5	65.36 | 82.19 | 90 | 41.4 | 49.18	563 | 73 | 20 | 372 | 61	0 | 0 | 0 | 2E-54 | 2E-54	669 | 127 | 39.3 | 176 | 56.6		gi|359494312|ref|XP_002268896.2|	PREDICTED: E3 ubiquitin-protein ligase UPL1-like [Vitis vinifera]	5	81.03 | 43.14 | 66.67 | 90.41 | 100	564 | 765 | 159 | 73 | 21	0 | 0 | 4E-48 | 3E-38 | 3E-38	860 | 353 | 194 | 138 | 45.1		7	GO:0000151, GO:0005622, GO:0005634, GO:0005739, GO:0005829, GO:0009506, GO:0016020	2	GO:0004842, GO:0016881	4	GO:0006464, GO:0006511, GO:0016567, GO:0042787		4	DUF4414 | HECT | HECT | DUF4414	PF14377.1 | PF00632.20 | PF00632.20 | PF14377.1	Domain of unknown function (DUF4414) | HECT-domain (ubiquitin-transferase) | HECT-domain (ubiquitin-transferase) | Domain of unknown function (DUF4414)	4.10E-05 | 5.10E-19 | 9.90E-60 | 1.60E-07	23.4 | 68.5 | 202.3 | 31.1
	UN00032		---		AT1G12760.2	---	Zinc finger, C3HC4 type (RING finger) family protein	1	64.99	337	3e-112	359		evm_27.model.AmTr_v1.0_scaffold00069.39	1	70.39	331	5e-119	380		gi|255537347|ref|XP_002509740.1|	cleavage and polyadenylation specificity factor, putative [Ricinus communis]	1	64.19	377	2e-118	382		2	GO:0005634, GO:0009507	2	GO:0004842, GO:0008270	---	NA		4	zf-RING_2 | zf-rbx1 | zf-C3HC4 | zf-C3HC4_2	PF13639.1 | PF12678.2 | PF00097.20 | PF13923.1	Ring finger domain | RING-H2 zinc finger | Zinc finger, C3HC4 type (RING finger) | Zinc finger, C3HC4 type (RING finger)	3.80E-13 | 6.00E-08 | 5.60E-06 | 3.50E-05	49 | 32.6 | 25.9 | 23.7
	UN00033		K12815		AT5G13010.1	EMB3011	RNA helicase family protein	1	81.82	1045	0	1596		evm_27.model.AmTr_v1.0_scaffold00022.54	1	83.21	1048	0	1627		gi|359473576|ref|XP_002264955.2|	PREDICTED: pre-mRNA-splicing factor ATP-dependent RNA helicase PRP16-like [Vitis vinifera]	1	88.13	1045	0	1717		1	GO:0005634	5	GO:0003676, GO:0003724, GO:0004386, GO:0005524, GO:0008026	1	GO:0009793		9	PTR2 | MFS_1 | HA2 | OB_NTP_bind | Helicase_C | DEAD | AAA_22 | DUF2075 | T2SE	PF00854.16 | PF07690.11 | PF04408.18 | PF07717.11 | PF00271.26 | PF00270.24 | PF13401.1 | PF09848.4 | PF00437.15	POT family | Major Facilitator Superfamily | Helicase associated domain (HA2) | Oligonucleotide/oligosaccharide-binding (OB)-fold | Helicase conserved C-terminal domain | DEAD/DEAH box helicase | AAA domain | Uncharacterized conserved protein (DUF2075) | Type II/IV secretion system protein	3.60E-93 | 3.70E-06 | 3.60E-26 | 3.80E-25 | 8.60E-13 | 4.90E-08 | 3.60E-05 | 1.10E-04 | 3.30E-04	312.3 | 25.9 | 91.1 | 87.9 | 47.9 | 32.6 | 23.9 | 21.2 | 19.6
	UN00034		---		AT1G20970.1	---	FUNCTIONS IN: molecular_function unknown; INVOLVED IN: biological_process unknown; LOCATED IN: plasma membrane, vacuole; EXPRESSED IN: guard cell, cultured cell; BEST Arabidopsis thaliana protein match is: proton pump interactor 1 (TAIR:AT4G27500.1); Has 30201 Blast hits to 17322 proteins in 780 species: Archae - 12; Bacteria - 1396; Metazoa - 17338; Fungi - 3422; Plants - 5037; Viruses - 0; Othe…	1	31.76	850	2e-100	354		evm_27.model.AmTr_v1.0_scaffold00022.99	1	29.09	928	3e-75	276		gi|255539360|ref|XP_002510745.1|	conserved hypothetical protein [Ricinus communis]	2	34.62 | 46.81	881 | 94	1E-113 | 2E-07	400 | 60.5		3	GO:0005634, GO:0005773, GO:0005886	1	GO:0003674	1	GO:0008150		---	---	---	---	---	---
	UN00035		K00921		AT3G14270.1	FAB1B	phosphatidylinositol-4-phosphate 5-kinase family protein	1	59.59	1596	0	1674		evm_27.model.AmTr_v1.0_scaffold00129.65	1	64.97	1613	0	1937		gi|359482442|ref|XP_002271263.2|	PREDICTED: uncharacterized protein LOC100254952 [Vitis vinifera]	1	66.63	1639	0	1970		3	GO:0005737, GO:0005739, GO:0005768	7	GO:0000285, GO:0005524, GO:0008270, GO:0016307, GO:0016308, GO:0035091, GO:0046872	5	GO:0007033, GO:0007165, GO:0009555, GO:0010256, GO:0090332		2	PIP5K | Cpn60_TCP1	PF01504.13 | PF00118.19	Phosphatidylinositol-4-phosphate 5-Kinase | TCP-1/cpn60 chaperonin family	1.40E-64 | 1.70E-27	217.6 | 96.1
	UN00036		K04498		AT1G79000.2	HAC1	histone acetyltransferase of the CBP family 1	2	64.83 | 34.03	1237 | 144	0 | 9E-12	1588 | 70.9		evm_27.model.AmTr_v1.0_scaffold00079.26	1	66.92	1469	0	1811		gi|359483223|ref|XP_002270538.2|	PREDICTED: histone acetyltransferase HAC1-like isoform 1 [Vitis vinifera]	1	67.35	1467	0	1900		1	GO:0005634	3	GO:0003712, GO:0004402, GO:0008270	6	GO:0006355, GO:0006357, GO:0006473, GO:0009294, GO:0009908, GO:0048573		4	KAT11 | zf-TAZ | ZZ | PHD	PF08214.6 | PF02135.11 | PF00569.12 | PF00628.24	Histone acetylation protein | TAZ zinc finger | Zinc finger, ZZ type | PHD-finger	2.20E-73 | 2.40E-31 | 2.40E-08 | 7.20E-07	247.3 | 107.5 | 33.3 | 28.7
	UN00037		---		AT3G14270.1	FAB1B	phosphatidylinositol-4-phosphate 5-kinase family protein	2	59.38 | 72.92	1524 | 96	0 | 6E-36	1585 | 150		evm_27.model.AmTr_v1.0_scaffold00129.65	2	64.28 | 86.32	1548 | 95	0 | 2E-42	1829 | 171		gi|359482442|ref|XP_002271263.2|	PREDICTED: uncharacterized protein LOC100254952 [Vitis vinifera]	2	66.56 | 85.71	1549 | 91	0 | 1E-40	1848 | 169		3	GO:0005737, GO:0005739, GO:0005768	7	GO:0000285, GO:0005524, GO:0008270, GO:0016307, GO:0016308, GO:0035091, GO:0046872	5	GO:0007033, GO:0007165, GO:0009555, GO:0010256, GO:0090332		3	PIP5K | Cpn60_TCP1 | PIP5K	PF01504.13 | PF00118.19 | PF01504.13	Phosphatidylinositol-4-phosphate 5-Kinase | TCP-1/cpn60 chaperonin family | Phosphatidylinositol-4-phosphate 5-Kinase	6.60E-56 | 3.40E-27 | 1.10E-15	189.2 | 95.2 | 57.3
	UN00038		---		AT3G16620.1	ATTOC120, TOC120	translocon outer complex protein 120	5	88.33 | 31.74 | 43.77 | 70.27 | 44.64	180 | 397 | 265 | 37 | 56	1E-124 | 1E-124 | 6E-70 | 6E-70 | 6E-70	321 | 147 | 193 | 61.6 | 52		evm_27.model.AmTr_v1.0_scaffold00041.131	5	89.89 | 43.43 | 38.51 | 71.58 | 46.43	178 | 274 | 348 | 95 | 56	0 | 0 | 0 | 0 | 0	322 | 188 | 165 | 66.6 | 51.6		gi|359474855|ref|XP_002277504.2|	PREDICTED: translocase of chloroplast 120, chloroplastic-like [Vitis vinifera]	5	92.22 | 44.03 | 31.12 | 75.79 | 53.57	180 | 268 | 649 | 95 | 56	0 | 0 | 0 | 0 | 0	335 | 195 | 175 | 65.5 | 61.2		3	GO:0009507, GO:0009536, GO:0009707	2	GO:0005525, GO:0016817	2	GO:0006606, GO:0045036		4	DUF3406 | AIG1 | DUF3406 | AIG1	PF11886.3 | PF04548.11 | PF11886.3 | PF04548.11	Domain of unknown function (DUF3406) | AIG1 family | Domain of unknown function (DUF3406) | AIG1 family	7.00E-18 | 4.20E-05 | 4.50E-47 | 1.20E-16	64.4 | 22.7 | 160.1 | 60.4
	UN00039		---		AT4G39850.1	PXA1, PED3, CTS, ACN2, AtABCD1	peroxisomal ABC transporter 1	11	62.8 | 64.91 | 74.27 | 48.73 | 31.32 | 27.95 | 33.6 | 37.86 | 72 | 39.13 | 45.16	465 | 379 | 171 | 314 | 380 | 161 | 247 | 243 | 50 | 138 | 62	0 | 0 | 0 | 2E-60 | 2E-43 | 2E-43 | 2E-37 | 2E-30 | 4E-13 | 2E-10 | 1E-07	541 | 413 | 263 | 229 | 119 | 78.2 | 154 | 131 | 75.1 | 66.6 | 57.4		evm_27.model.AmTr_v1.0_scaffold00032.176	14	67.45 | 66.31 | 57.76 | 48.26 | 44.81 | 78.26 | 54.29 | 74.07 | 87.5 | 34.65 | 30.27 | 34.31 | 30.51 | 48.39	470 | 371 | 277 | 317 | 183 | 23 | 105 | 27 | 16 | 254 | 185 | 102 | 331 | 62	0 | 0 | 0 | 1E-60 | 2E-37 | 2E-37 | 7E-36 | 7E-36 | 7E-36 | 4E-35 | 3E-25 | 3E-25 | 3E-21 | 9E-09	575 | 421 | 280 | 229 | 132 | 43.9 | 108 | 49.3 | 33.9 | 146 | 90.1 | 45.4 | 101 | 60.1		gi|255549548|ref|XP_002515826.1|	peroxisomal abc transporter, putative [Ricinus communis]	11	66.81 | 64.15 | 78.24 | 33.13 | 37.04 | 46.93 | 31 | 27.91 | 32.06 | 69.57 | 48.39	464 | 371 | 170 | 323 | 243 | 326 | 371 | 172 | 262 | 23 | 62	0 | 0 | 0 | 3E-72 | 3E-72 | 3E-59 | 1E-42 | 1E-42 | 5E-18 | 5E-18 | 1E-06	572 | 404 | 271 | 167 | 130 | 229 | 120 | 78.6 | 88.2 | 27.3 | 57.4		5	GO:0005777, GO:0005886, GO:0016020, GO:0016021, GO:0046861	5	GO:0000166, GO:0005524, GO:0016887, GO:0017111, GO:0042626	10	GO:0006635, GO:0006810, GO:0007031, GO:0009407, GO:0010030, GO:0015916, GO:0043161, GO:0051788, GO:0055085, GO:0080129		5	ABC_membrane_2 | ABC_tran | ABC_membrane_2 | ABC_tran | ABC_membrane_2	PF06472.10 | PF00005.22 | PF06472.10 | PF00005.22 | PF06472.10	ABC transporter transmembrane region 2 | ABC transporter | ABC transporter transmembrane region 2 | ABC transporter | ABC transporter transmembrane region 2	5.30E-14 | 7.40E-04 | 3.40E-125 | 1.00E-09 | 3.30E-07	52 | 19.8 | 416.8 | 38.8 | 29.7
	UN00040		---		AT2G32240.1	---	FUNCTIONS IN: molecular_function unknown; INVOLVED IN: response to cadmium ion; LOCATED IN: plasma membrane; EXPRESSED IN: 25 plant structures; EXPRESSED DURING: 13 growth stages; CONTAINS InterPro DOMAIN/s: Prefoldin (InterPro:IPR009053); BEST Arabidopsis thaliana protein match is: unknown protein (TAIR:AT1G05320.3); Has 470429 Blast hits to 168274 proteins in 4282 species: Archae - 6896; Bacter…	9	49.75 | 48.47 | 30 | 21.18 | 27.38 | 21.86 | 27.9 | 24.62 | 20.62	816 | 229 | 90 | 902 | 263 | 247 | 276 | 260 | 257	0 | 2E-53 | 2E-53 | 4E-26 | 1E-15 | 3E-08 | 3E-08 | 3E-06 | 9E-05	682 | 202 | 28.5 | 117 | 83.6 | 59.3 | 58.9 | 52.4 | 47.8		evm_27.model.AmTr_v1.0_scaffold00032.147	7	40.02 | 52.34 | 20.44 | 31.2 | 26.02 | 23.66 | 20.18	1057 | 235 | 812 | 250 | 269 | 224 | 228	0 | 1E-57 | 1E-27 | 2E-19 | 5E-07 | 2E-06 | 2E-06	604 | 218 | 121 | 95.1 | 54.3 | 52.4 | 52.4		gi|224086600|ref|XP_002307915.1|	predicted protein, partial [Populus trichocarpa]	8	52.55 | 40.57 | 25.67 | 22.81 | 28.16 | 19.19 | 22.64 | 25.24	942 | 318 | 974 | 846 | 309 | 495 | 402 | 206	0 | 3E-47 | 9E-45 | 2E-27 | 7E-17 | 3E-06 | 5E-05 | 0.001	810 | 190 | 182 | 125 | 91.3 | 56.2 | 52.4 | 48.1		2	GO:0005737, GO:0005886	1	GO:0003674	2	GO:0009737, GO:0046686		---	---	---	---	---	---
	UN00041		K07204		AT3G08850.1	RAPTOR1B, ATRAPTOR1B, RAPTOR1	HEAT repeat ;WD domain, G-beta repeat protein protein	2	64.55 | 75.44	1337 | 57	0 | 5E-18	1452 | 91.3		evm_27.model.AmTr_v1.0_scaffold00007.183	4	69.34 | 75 | 42.41 | 63.16	985 | 184 | 191 | 19	0 | 2E-87 | 2E-87 | 2E-87	1225 | 226 | 107 | 30.4		gi|18398267|ref|NP_566335.1|	regulatory associated protein of mTOR [Arabidopsis thaliana]	2	64.55 | 75.44	1337 | 57	0 | 7E-17	1452 | 91.3		1	GO:0080008	2	GO:0000166, GO:0005515	12	GO:0000911, GO:0006486, GO:0006487, GO:0007062, GO:0009793, GO:0009880, GO:0010072, GO:0010228, GO:0010431, GO:0016049, GO:0045595, GO:0051301		4	Raptor_N | WD40 | HEAT_2 | HEAT	PF14538.1 | PF00400.27 | PF13646.1 | PF02985.17	Raptor N-terminal CASPase like domain | WD domain, G-beta repeat | HEAT repeats | HEAT repeat	1.50E-68 | 2.40E-09 | 2.60E-06 | 2.60E-06	229.4 | 36.6 | 27.6 | 27
	UN00042		---		AT5G56250.1	HAP8	hapless 8	2	38.81 | 58.18	201 | 55	2E-24 | 4E-12	111 | 71.6		evm_27.model.AmTr_v1.0_scaffold00061.33	2	27.1 | 54.72	1240 | 106	7E-58 | 1E-25	220 | 115		gi|359494366|ref|XP_002265221.2|	PREDICTED: uncharacterized protein LOC100263414 [Vitis vinifera]	1	30.26	1540	8e-118	412		1	GO:0005634	---	NA	---	NA		---	---	---	---	---	---
	UN00043		K14515		AT2G25490.1	EBF1, FBL6	EIN3-binding F box protein 1	2	45.95 | 31.33	642 | 249	2E-140 | 3E-11	448 | 68.6		evm_27.model.AmTr_v1.0_scaffold00078.21	4	48.78 | 28.57 | 30.89 | 32.58	658 | 315 | 259 | 89	7E-154 | 7E-19 | 5E-15 | 4E-05	484 | 92.4 | 80.1 | 47.8		gi|225445527|ref|XP_002285249.1|	PREDICTED: EIN3-binding F-box protein 1-like [Vitis vinifera]	2	51.86 | 33.2	671 | 253	3E-179 | 8E-16	556 | 87		1	GO:0005634	2	GO:0004842, GO:0005515	4	GO:0006511, GO:0009723, GO:0010105, GO:0042752		6	LRR_6 | F-box-like | F-box | eIF-5a | SAC3_GANP | PCI_Csn8	PF13516.1 | PF12937.2 | PF00646.28 | PF01287.15 | PF03399.11 | PF10075.4	Leucine Rich repeat | F-box-like | F-box domain | Eukaryotic elongation factor 5A hypusine, DNA-binding OB fold | SAC3/GANP/Nin1/mts3/eIF-3 p25 family | COP9 signalosome, subunit CSN8	1.60E-10 | 3.80E-06 | 1.00E-04 | 2.30E-29 | 8.00E-29 | 1.40E-28	39.8 | 26.5 | 21.8 | 101.1 | 100.6 | 99.4
	UN00044		K00121		AT5G43940.1	HOT5, ADH2, GSNOR, ATGSNOR1, PAR2	GroES-like zinc-binding dehydrogenase family protein	1	92.8	375	0	700		evm_27.model.AmTr_v1.0_scaffold00120.32	1	87.83	378	0	684		gi|255585914|ref|XP_002533630.1|	alcohol dehydrogenase, putative [Ricinus communis]	1	92.86	378	0	706		3	GO:0005737, GO:0005777, GO:0005829	5	GO:0000166, GO:0008270, GO:0016491, GO:0051903, GO:0080007	11	GO:0006069, GO:0006569, GO:0008219, GO:0009611, GO:0009684, GO:0010286, GO:0019288, GO:0046292, GO:0048316, GO:0051049, GO:0055114		7	ADH_N | ADH_zinc_N | DUF640 | Peptidase_C1 | Inhibitor_I29 | Glyco_hydro_19 | Peptidase_C1	PF08240.7 | PF00107.21 | PF04852.7 | PF00112.18 | PF08246.7 | PF00182.14 | PF00112.18	Alcohol dehydrogenase GroES-like domain | Zinc-binding dehydrogenase | Protein of unknown function (DUF640) | Papain family cysteine protease | Cathepsin propeptide inhibitor domain (I29) | Chitinase class I | Papain family cysteine protease	3.20E-25 | 4.30E-23 | 1.60E-64 | 4.60E-24 | 3.40E-10 | 6.50E-124 | 4.20E-34	88 | 81.2 | 216 | 85.5 | 40 | 412.1 | 118.3
	UN00045		K03260		AT3G60240.2	EIF4G, CUM2	eukaryotic translation initiation factor 4G	1	53.27	980	0	885		evm_27.model.AmTr_v1.0_scaffold00002.103	1	60.7	1056	0	1031		gi|359489318|ref|XP_002269466.2|	PREDICTED: eukaryotic translation initiation factor 4G-like [Vitis vinifera]	1	60.1	1173	0	1162		2	GO:0005576, GO:0005737	1	GO:0003743	6	GO:0000226, GO:0000911, GO:0009615, GO:0009630, GO:0009737, GO:0016070		2	MIF4G | MA3	PF02854.14 | PF02847.12	MIF4G domain | MA3 domain	1.90E-55 | 6.20E-16	187.5 | 58.1
	UN00046		---		AT5G49980.1	AFB5	auxin F-box protein 5	2	70.32 | 70.32	556 | 556	0 | 0	766 | 766		evm_27.model.AmTr_v1.0_scaffold00135.41	2	71.1 | 71.1	557 | 557	0 | 0	767 | 767		gi|359492916|ref|XP_002283927.2|	PREDICTED: transport inhibitor response 1-like protein [Vitis vinifera]	2	76.84 | 76.84	557 | 557	0 | 0	816 | 816		1	GO:0005634	1	GO:0004842	4	GO:0002237, GO:0007165, GO:0010103, GO:0048443		---	---	---	---	---	---
	UN00047		---		AT1G15750.4	WSIP1, TPL	Transducin family protein / WD-40 repeat family protein	2	67.51 | 30.82	1068 | 146	0 | 7E-11	1388 | 67.8		evm_27.model.AmTr_v1.0_scaffold00048.113	1	84.54	983	0	1664		gi|225454832|ref|XP_002275116.1|	PREDICTED: protein TOPLESS [Vitis vinifera]	2	82.67 | 45.58	1079 | 147	0 | 3E-21	1759 | 105		2	GO:0005634, GO:0005829	2	GO:0005515, GO:0042803	5	GO:0009733, GO:0009867, GO:0010051, GO:0010072, GO:0045892		1	WD40	PF00400.27	WD domain, G-beta repeat	6.2e-27	92.4
	UN00048		K13508		AT2G38110.1	ATGPAT6, GPAT6	glycerol-3-phosphate acyltransferase 6	6	76.02 | 66.99 | 86.36 | 77.88 | 88.37 | 72	492 | 209 | 110 | 104 | 43 | 25	0 | 0 | 0 | 0 | 0 | 0	763 | 298 | 199 | 157 | 81.6 | 40.8		evm_27.model.AmTr_v1.0_scaffold00009.182	6	73.32 | 62.8 | 90 | 76.47 | 86.67 | 56	491 | 207 | 110 | 102 | 45 | 25	0 | 0 | 0 | 0 | 0 | 0	719 | 265 | 207 | 153 | 81.3 | 32.3		gi|224090939|ref|XP_002309124.1|	predicted protein [Populus trichocarpa]	6	81.38 | 74.76 | 90.83 | 80.77 | 82.22 | 80.65	494 | 206 | 109 | 104 | 45 | 31	0 | 0 | 0 | 0 | 0 | 0	803 | 321 | 204 | 160 | 76.3 | 52.4		1	GO:0005739	3	GO:0016746, GO:0016791, GO:0090447	4	GO:0006655, GO:0008152, GO:0009908, GO:0010143		6	LANC_like | LANC_like | LANC_like | HAD | Acyltransferase | HAD	PF05147.8 | PF05147.8 | PF05147.8 | PF12710.2 | PF01553.16 | PF12710.2	Lanthionine synthetase C-like protein | Lanthionine synthetase C-like protein | Lanthionine synthetase C-like protein | haloacid dehalogenase-like hydrolase | Acyltransferase | haloacid dehalogenase-like hydrolase	1.00E-36 | 2.50E-04 | 2.90E-08 | 1.50E-07 | 1.00E-11 | 3.10E-10	126.2 | 19.7 | 32.6 | 31.8 | 44.3 | 40.5
	UN00049		K08874		AT2G17930.1	---	Phosphatidylinositol 3- and 4-kinase family protein with FAT domain	3	76.48 | 72.34 | 72.06	999 | 235 | 136	0 | 1E-149 | 1E-149	1514 | 338 | 213		evm_27.model.AmTr_v1.0_scaffold00268.6	5	75.58 | 82.59 | 77.09 | 65.93 | 95	692 | 224 | 227 | 135 | 20	0 | 0 | 0 | 0 | 0	1025 | 393 | 361 | 191 | 42.4		gi|359476827|ref|XP_003631895.1|	PREDICTED: transformation/transcription domain-associated protein [Vitis vinifera]	3	83.3 | 76.6 | 73.53	1000 | 235 | 136	0 | 2E-157 | 2E-157	1658 | 362 | 219		2	GO:0005634, GO:0009506	2	GO:0016772, GO:0016773	8	GO:0000226, GO:0000911, GO:0006346, GO:0009616, GO:0010050, GO:0010267, GO:0016246, GO:0035196		3	FAT | PI3_PI4_kinase | FATC	PF02259.18 | PF00454.22 | PF02260.15	FAT domain | Phosphatidylinositol -3 and 4-kinase | FATC domain	8.70E-31 | 1.00E-23 | 3.50E-07	107.1 | 84 | 29.5
	UN00050		K12854		AT1G20960.2	emb1507	U5 small nuclear ribonucleoprotein helicase, putative	10	73.45 | 67.19 | 82.76 | 36.6 | 82.08 | 26.17 | 37.5 | 30.26 | 26.11 | 55.43	550 | 509 | 145 | 235 | 212 | 535 | 176 | 76 | 494 | 92	0 | 0 | 3E-96 | 3E-96 | 6E-95 | 9E-63 | 9E-63 | 9E-63 | 1E-35 | 2E-15	799 | 642 | 258 | 115 | 341 | 143 | 99.8 | 39.7 | 149 | 82.8		evm_27.model.AmTr_v1.0_scaffold00110.121	12	40.78 | 39.02 | 53.72 | 53.1 | 54.35 | 38.46 | 23.5 | 35.91 | 32.38 | 30.77 | 48.28 | 33.68	515 | 369 | 188 | 145 | 46 | 39 | 532 | 181 | 105 | 455 | 29 | 95	0 | 0 | 0 | 0 | 0 | 0 | 2E-63 | 2E-63 | 2E-63 | 2E-49 | 2E-49 | 9E-07	351 | 245 | 204 | 155 | 55.5 | 29.6 | 117 | 114 | 52.8 | 189 | 26.6 | 53.5		gi|224121998|ref|XP_002318725.1|	predicted protein [Populus trichocarpa]	10	76.34 | 84.65 | 66.29 | 86.71 | 35.34 | 25.05 | 33.51 | 32.38 | 25.46 | 44.57	541 | 202 | 525 | 143 | 232 | 539 | 188 | 105 | 487 | 92	0 | 0 | 0 | 3E-94 | 3E-94 | 3E-58 | 3E-58 | 3E-58 | 1E-29 | 3E-09	801 | 345 | 634 | 266 | 103 | 133 | 88.2 | 50.1 | 133 | 66.2		4	GO:0005634, GO:0005730, GO:0005829, GO:0016020	6	GO:0000166, GO:0003676, GO:0004386, GO:0005524, GO:0008026, GO:0017111	5	GO:0006259, GO:0007126, GO:0009165, GO:0009793, GO:0033044		6	DEAD | Sec63 | Sec63 | Sec63 | DEAD | Helicase_C	PF00270.24 | PF02889.11 | PF02889.11 | PF02889.11 | PF00270.24 | PF00271.26	DEAD/DEAH box helicase | Sec63 Brl domain | Sec63 Brl domain | Sec63 Brl domain | DEAD/DEAH box helicase | Helicase conserved C-terminal domain	8.20E-09 | 6.60E-06 | 7.30E-13 | 3.40E-148 | 5.60E-12 | 2.60E-10	35.1 | 25.5 | 48.4 | 492.9 | 45.4 | 40
	UN00051		---		AT3G50590.1	---	Transducin/WD40 repeat-like superfamily protein	1	68.31	1543	0	1902		evm_27.model.AmTr_v1.0_scaffold00138.52	1	72.06	1550	0	2043		gi|255562613|ref|XP_002522312.1|	nucleotide binding protein, putative [Ricinus communis]	1	74.35	1509	0	2045		1	GO:0005886	1	GO:0000166	1	GO:0008150		2	Coatomer_WDAD | WD40	PF04053.9 | PF00400.27	Coatomer WD associated region | WD domain, G-beta repeat	1.40E-07 | 3.10E-05	30.7 | 23.6
	UN00052		---		AT2G28470.2	BGAL8	beta-galactosidase 8	1	66.75	839	0	1175		evm_27.model.AmTr_v1.0_scaffold00175.8	1	71.79	833	0	1268		gi|359478691|ref|XP_002285084.2|	PREDICTED: beta-galactosidase 8-like [Vitis vinifera]	1	75.15	825	0	1297		2	GO:0005576, GO:0005618	5	GO:0003824, GO:0004553, GO:0004565, GO:0030246, GO:0043169	1	GO:0005975		5	Glyco_hydro_35 | Gal_Lectin | Glyco_hydro_42 | BetaGal_dom4_5 | Macro	PF01301.14 | PF02140.13 | PF02449.10 | PF13364.1 | PF01661.16	Glycosyl hydrolases family 35 | Galactose binding lectin domain | Beta-galactosidase | Beta-galactosidase jelly roll domain | Macro domain	1.80E-120 | 1.90E-18 | 1.70E-08 | 2.70E-06 | 6.30E-25	402 | 66.5 | 33.9 | 27.6 | 87.3
	UN00053		K17263		AT2G02560.2	CAND1, ATCAND1, ETA2, TIP120, HVE	cullin-associated and neddylation dissociated	1	79.98	879	0	1293		evm_27.model.AmTr_v1.0_scaffold00099.115	1	85.73	834	0	1310		gi|359486235|ref|XP_003633418.1|	PREDICTED: cullin-associated NEDD8-dissociated protein 1-like [Vitis vinifera]	1	86.46	879	0	1405		4	GO:0005618, GO:0005634, GO:0005829, GO:0005886	1	GO:0005515	24	GO:0000278, GO:0003002, GO:0007155, GO:0009640, GO:0009733, GO:0009790, GO:0009793, GO:0009845, GO:0009909, GO:0009933, GO:0010051, GO:0010090, GO:0010162, GO:0010182, GO:0010228, GO:0016567, GO:0019915, GO:0033043, GO:0045010, GO:0048316, GO:0048449, GO:0048765, GO:0050826, GO:0071555		5	TIP120 | HEAT_2 | HEAT | HEAT_EZ | Cnd1	PF08623.5 | PF13646.1 | PF02985.17 | PF13513.1 | PF12717.2	TATA-binding protein interacting (TIP20) | HEAT repeats | HEAT repeat | HEAT-like repeat | non-SMC mitotic condensation complex subunit 1	3.60E-54 | 5.00E-20 | 2.60E-15 | 4.60E-09 | 7.90E-06	182.8 | 71.5 | 55 | 36.4 | 25.8
	UN00054		---		AT1G47240.1	NRAMP2, ATNRAMP2	NRAMP metal ion transporter 2	4	61.14 | 39.6 | 35.8 | 33.49	440 | 399 | 419 | 427	2E-152 | 1E-57 | 2E-48 | 1E-37	476 | 209 | 182 | 150		evm_27.model.AmTr_v1.0_scaffold00001.588	4	58.77 | 37.22 | 38.93 | 34.29	473 | 403 | 393 | 417	5E-153 | 1E-50 | 1E-47 | 4E-37	477 | 188 | 179 | 147		gi|351722293|ref|NP_001236727.1|	ferrous ion membrane transport protein DMT1 [Glycine max]	3	64.11 | 38.42 | 40.15	443 | 406 | 391	8E-161 | 1E-52 | 1E-52	501 | 197 | 197		2	GO:0005634, GO:0016020	3	GO:0005215, GO:0015103, GO:0046873	3	GO:0006810, GO:0006875, GO:0030001		5	Nramp | Nramp | Nramp | Nramp | Nramp	PF01566.13 | PF01566.13 | PF01566.13 | PF01566.13 | PF01566.13	Natural resistance-associated macrophage protein | Natural resistance-associated macrophage protein | Natural resistance-associated macrophage protein | Natural resistance-associated macrophage protein | Natural resistance-associated macrophage protein	6.20E-13 | 8.40E-08 | 4.50E-07 | 1.50E-61 | 3.30E-06	48.2 | 31.3 | 28.9 | 208.1 | 26.1
	UN00055		K04646		AT3G11130.1	---	Clathrin, heavy chain	1	92.11	1458	0	2622		---	---	---	---	---	---		gi|225434540|ref|XP_002276855.1|	PREDICTED: clathrin heavy chain 2 [Vitis vinifera]	1	95.34	1458	0	2689		7	GO:0005773, GO:0005774, GO:0005794, GO:0005886, GO:0009506, GO:0030130, GO:0030132	2	GO:0005198, GO:0005515	3	GO:0006886, GO:0006897, GO:0016192		4	Clathrin | Clathrin_H_link | Clathrin-link | Clathrin_propel	PF00637.15 | PF13838.1 | PF09268.5 | PF01394.15	Region in Clathrin and VPS | Clathrin-H-link | Clathrin, heavy-chain linker | Clathrin propeller repeat	1.40E-201 | 1.10E-29 | 4.80E-08 | 5.80E-04	660.1 | 102.1 | 31.8 | 19.9
	UN00056		K05658		AT3G28860.1	ATMDR1, ATMDR11, PGP19, MDR11, MDR1, ATPGP19, ABCB19, ATABCB19	ATP binding cassette subfamily B19	1	87.24	1238	0	1978		evm_27.model.AmTr_v1.0_scaffold00010.381	2	86.07 | 39.72	1242 | 569	0 | 7E-104	1948 | 362		gi|359488906|ref|XP_002283051.2|	PREDICTED: ABC transporter B family member 19-like [Vitis vinifera]	1	91.55	1243	0	2065		2	GO:0005886, GO:0016021	7	GO:0000166, GO:0005515, GO:0005524, GO:0010329, GO:0016887, GO:0017111, GO:0042626	30	GO:0000271, GO:0006200, GO:0007389, GO:0008361, GO:0009637, GO:0009639, GO:0009640, GO:0009733, GO:0009825, GO:0009926, GO:0009932, GO:0009958, GO:0010015, GO:0010048, GO:0010160, GO:0010218, GO:0010540, GO:0010541, GO:0010817, GO:0040007, GO:0043481, GO:0048364, GO:0048440, GO:0048443, GO:0048527, GO:0048765, GO:0048767, GO:0055085, GO:0060918, GO:0071555		17	DUF1602 | ABC_membrane | ABC_tran | Sod_Fe_C | Sod_Fe_N | SMC_N | AAA_21 | AAA_29 | ABC_ATPase | AAA_16 | AAA_17 | AAA_22 | DUF258 | Zeta_toxin | DUF87 | AAA_19 | AAA_30	PF07673.9 | PF00664.18 | PF00005.22 | PF02777.13 | PF00081.17 | PF02463.14 | PF13304.1 | PF13555.1 | PF09818.4 | PF13191.1 | PF13207.1 | PF13401.1 | PF03193.11 | PF06414.7 | PF01935.12 | PF13245.1 | PF13604.1	Protein of unknown function (DUF1602) | ABC transporter transmembrane region | ABC transporter | Iron/manganese superoxide dismutases, C-terminal domain | Iron/manganese superoxide dismutases, alpha-hairpin domain | RecF/RecN/SMC N terminal domain | AAA domain | P-loop containing region of AAA domain | Predicted ATPase of the ABC class | AAA ATPase domain | AAA domain | AAA domain | Protein of un…	5.10E-14 | 8.70E-95 | 1.40E-67 | 1.10E-37 | 3.90E-33 | 8.00E-12 | 8.60E-09 | 4.60E-08 | 9.20E-08 | 1.40E-07 | 1.70E-06 | 5.50E-06 | 4.30E-05 | 1.40E-04 | 1.40E-04 | 3.20E-04 | 6.10E-04	51.4 | 317.2 | 226.2 | 128 | 113.5 | 44.8 | 35.7 | 32.4 | 31 | 31.6 | 28.8 | 26.5 | 22.7 | 21 | 21.8 | 20.3 | 19.4
	UN00057		---		AT5G17910.2	---	unknown protein; FUNCTIONS IN: molecular_function unknown; INVOLVED IN: biological_process unknown; LOCATED IN: mitochondrion; EXPRESSED IN: 23 plant structures; EXPRESSED DURING: 15 growth stages; BEST Arabidopsis thaliana protein match is: unknown protein (TAIR:AT2G29620.1).	3	44.28 | 70 | 28.41	201 | 20 | 88	1E-36 | 1E-36 | 1E-36	129 | 33.9 | 31.6		evm_27.model.AmTr_v1.0_scaffold00101.63	5	48.94 | 27.86 | 24.96 | 30.99 | 30.88	188 | 384 | 597 | 171 | 136	5E-35 | 9E-17 | 2E-12 | 2E-04 | 6E-04	144 | 86.3 | 72 | 45.8 | 44.3		gi|359480986|ref|XP_002266794.2|	PREDICTED: uncharacterized protein LOC100248405 [Vitis vinifera]	5	54.36 | 29.67 | 65 | 25.95 | 25.21	195 | 91 | 20 | 528 | 242	9E-48 | 9E-48 | 9E-48 | 5E-24 | 5E-04	166 | 40 | 28.1 | 114 | 48.9		1	GO:0005634	1	GO:0003674	1	GO:0008150		---	---	---	---	---	---
	UN00058		---		AT4G02510.1	TOC159, TOC86, PPI2, TOC160, ATTOC159	translocon at the outer envelope membrane of chloroplasts 159	1	67.57	777	0	945		evm_27.model.AmTr_v1.0_scaffold00045.285	2	55.56 | 46.97	1143 | 66	0 | 9E-07	1012 | 53.5		gi|225437318|ref|XP_002267274.1|	PREDICTED: translocase of chloroplast 159, chloroplastic-like [Vitis vinifera]	1	72.38	829	0	1034		6	GO:0005829, GO:0009507, GO:0009536, GO:0009707, GO:0009941, GO:0016020	5	GO:0003924, GO:0004888, GO:0005515, GO:0005525, GO:0016817	1	GO:0045036		6	DUF3406 | AIG1 | MMR_HSR1 | DUF258 | FeoB_N | Miro	PF11886.3 | PF04548.11 | PF01926.18 | PF03193.11 | PF02421.13 | PF08477.8	Domain of unknown function (DUF3406) | AIG1 family | 50S ribosome-binding GTPase | Protein of unknown function, DUF258 | Ferrous iron transport protein B | Miro-like protein	2.90E-134 | 2.40E-22 | 5.30E-09 | 1.70E-04 | 3.80E-04 | 8.20E-04	446.1 | 79 | 36 | 20.7 | 19.7 | 19.8
	UN00059		---		AT3G21250.1	ATMRP6, MRP6, ABCC8	multidrug resistance-associated protein 6	3	41.36 | 57.08 | 58.68	1042 | 459 | 167	0 | 4E-112 | 2E-44	585 | 390 | 177		evm_27.model.AmTr_v1.0_scaffold00056.230	3	45.21 | 46.5 | 63.41	1044 | 785 | 164	0 | 6E-145 | 5E-49	695 | 483 | 191		gi|255572985|ref|XP_002527423.1|	multidrug resistance-associated protein 1, 3 (mrp1, 3), abc-transoprter, putative [Ricinus communis]	3	45.23 | 46.18 | 62.65	1059 | 786 | 166	0 | 2E-148 | 1E-45	693 | 497 | 185		4	GO:0000325, GO:0005774, GO:0005886, GO:0016021	5	GO:0000166, GO:0005524, GO:0016887, GO:0017111, GO:0042626	2	GO:0006810, GO:0055085		3	ABC_tran | ABC_membrane | ABC_membrane	PF00005.22 | PF00664.18 | PF00664.18	ABC transporter | ABC transporter transmembrane region | ABC transporter transmembrane region	1.10E-18 | 7.10E-04 | 8.50E-26	67.8 | 19 | 90.9
	UN00060		---		AT2G35050.1	---	Protein kinase superfamily protein with octicosapeptide/Phox/Bem1p domain	2	44.54 | 43.18	1145 | 132	0 | 2E-22	806 | 105		evm_27.model.AmTr_v1.0_scaffold00004.294	1	90.46	283	7e-166	501		gi|359472758|ref|XP_002276237.2|	PREDICTED: uncharacterized protein LOC100242423 [Vitis vinifera]	2	56.42 | 53.68	1262 | 136	0 | 3E-33	1216 | 144		1	GO:0005634	5	GO:0004672, GO:0004674, GO:0004712, GO:0005524, GO:0016772	2	GO:0006468, GO:0006486		3	Pkinase_Tyr | Pkinase | PB1	PF07714.12 | PF00069.20 | PF00564.19	Protein tyrosine kinase | Protein kinase domain | PB1 domain	6.40E-63 | 1.10E-54 | 1.50E-22	212.2 | 185.3 | 79
	UN00061		---		AT1G20980.1	SPL14, FBR6, SPL1R2, ATSPL14	squamosa promoter binding protein-like 14	2	48.35 | 42.74	1003 | 117	0 | 6E-19	683 | 94		evm_27.model.AmTr_v1.0_scaffold00022.95	2	59.86 | 58.97	1019 | 117	0 | 4E-30	942 | 129		gi|225457689|ref|XP_002273784.1|	PREDICTED: squamosa promoter-binding-like protein 14-like [Vitis vinifera]	2	61.68 | 63.33	989 | 120	0 | 2E-33	997 | 144		2	GO:0005634, GO:0005886	2	GO:0003677, GO:0003700	3	GO:0006355, GO:0042742, GO:0045893		1	SBP	PF03110.9	SBP domain	1.3e-38	131
	UN00062		K11838		AT5G06600.2	UBP12	ubiquitin-specific protease 12	2	85.88 | 76.54	609 | 520	0 | 0	1003 | 810		evm_27.model.AmTr_v1.0_scaffold00004.137	3	87.33 | 95.8 | 50.6	521 | 381 | 83	0 | 0 | 5E-12	909 | 665 | 70.5		gi|359487017|ref|XP_002263912.2|	PREDICTED: ubiquitin carboxyl-terminal hydrolase 12-like [Vitis vinifera]	2	89.24 | 87.33	604 | 521	0 | 0	1037 | 907		2	GO:0005634, GO:0005829	2	GO:0004221, GO:0004843	2	GO:0006007, GO:0006511		6	Thiolase_N | USP7_ICP0_bdg | USP7_C2 | UCH | UCH_1 | MATH	PF00108.18 | PF12436.3 | PF14533.1 | PF00443.24 | PF13423.1 | PF00917.21	Thiolase, N-terminal domain | ICP0-binding domain of Ubiquitin-specific protease 7 | Ubiquitin-specific protease C-terminal | Ubiquitin carboxyl-terminal hydrolase | Ubiquitin carboxyl-terminal hydrolase | MATH domain	3.50E-59 | 3.40E-89 | 5.90E-64 | 2.90E-53 | 5.10E-27 | 8.40E-19	199.9 | 298.3 | 215.4 | 180.7 | 95 | 67.9
	UN00063		---		AT5G58140.1	PHOT2, NPL1	phototropin 2	9	56.13 | 80.72 | 41.18 | 73.83 | 45.7 | 67.92 | 40.8 | 24.02 | 32.56	253 | 83 | 170 | 149 | 256 | 53 | 125 | 204 | 43	2E-126 | 2E-126 | 2E-126 | 9E-63 | 6E-56 | 6E-56 | 4E-25 | 8E-12 | 8E-12	246 | 144 | 104 | 233 | 169 | 69.3 | 114 | 54.7 | 36.2		evm_27.model.AmTr_v1.0_scaffold00022.32	9	61.83 | 85.54 | 38.86 | 86.47 | 49.07 | 59.38 | 39.2 | 32.58 | 34.88	241 | 83 | 175 | 133 | 269 | 64 | 125 | 89 | 43	2E-135 | 2E-135 | 2E-135 | 3E-135 | 3E-135 | 3E-135 | 2E-24 | 1E-11 | 1E-11	265 | 149 | 110 | 245 | 204 | 71.2 | 110 | 52 | 37.4		gi|302819840|ref|XP_002991589.1|	hypothetical protein SELMODRAFT_186203 [Selaginella moellendorffii]	10	68.84 | 50 | 80 | 52.76 | 32.77 | 67.5 | 40 | 36.17 | 36.84 | 42.19	138 | 228 | 80 | 127 | 177 | 40 | 125 | 47 | 38 | 64	0 | 0 | 0 | 0 | 0 | 0 | 2E-22 | 6E-07 | 6E-07 | 7E-05	202 | 195 | 142 | 113 | 86.7 | 60.8 | 108 | 41.6 | 36.2 | 51.6		3	GO:0005794, GO:0005886, GO:0016020	11	GO:0000155, GO:0004672, GO:0004674, GO:0004713, GO:0004871, GO:0005524, GO:0009882, GO:0010181, GO:0016301, GO:0016772, GO:0042802	---	NA		11	Pkinase | MIP | Pkinase_Tyr | PAS_9 | Pkinase | Metallothio_2 | Pkinase_Tyr | MIP | PAS_9 | PAS_3 | PAS	PF00069.20 | PF00230.15 | PF07714.12 | PF13426.1 | PF00069.20 | PF01439.13 | PF07714.12 | PF00230.15 | PF13426.1 | PF08447.6 | PF00989.19	Protein kinase domain | Major intrinsic protein | Protein tyrosine kinase | PAS domain | Protein kinase domain | Metallothionein | Protein tyrosine kinase | Major intrinsic protein | PAS domain | PAS fold | PAS fold	3.00E-23 | 2.80E-09 | 1.60E-05 | 5.90E-04 | 6.30E-25 | 4.80E-22 | 1.50E-07 | 1.30E-31 | 5.50E-27 | 2.00E-05 | 3.00E-04	82.3 | 36.7 | 24.1 | 20.1 | 87.7 | 78.2 | 30.7 | 109.8 | 94.1 | 24.5 | 20.5
	UN00064		---		AT1G15750.4	WSIP1, TPL	Transducin family protein / WD-40 repeat family protein	1	68	1150	0	1521		evm_27.model.AmTr_v1.0_scaffold00048.113	1	85.44	982	0	1670		gi|225454832|ref|XP_002275116.1|	PREDICTED: protein TOPLESS [Vitis vinifera]	1	85.92	1136	0	1958		2	GO:0005634, GO:0005829	2	GO:0005515, GO:0042803	5	GO:0009733, GO:0009867, GO:0010051, GO:0010072, GO:0045892		1	WD40	PF00400.27	WD domain, G-beta repeat	3.3e-27	93.3
	UN00065		---		AT2G32730.1	---	26S proteasome regulatory complex, non-ATPase subcomplex, Rpn2/Psmd1 subunit	8	82.07 | 46.32 | 93.33 | 80.79 | 79.76 | 50.11 | 86.96 | 27.53	435 | 421 | 15 | 177 | 84 | 447 | 23 | 178	0 | 0 | 0 | 4E-105 | 4E-105 | 2E-93 | 2E-93 | 1E-07	644 | 190 | 31.2 | 281 | 121 | 322 | 42 | 57		evm_27.model.AmTr_v1.0_scaffold00089.9	6	84.33 | 51.82 | 94.12 | 74.88 | 84.15 | 28.09	434 | 440 | 102 | 203 | 82 | 178	0 | 0 | 0 | 7E-113 | 7E-113 | 2E-08	654 | 348 | 159 | 296 | 131 | 58.9		gi|225465653|ref|XP_002270542.1|	PREDICTED: 26S proteasome non-ATPase regulatory subunit 1 [Vitis vinifera]	5	84.76 | 46.24 | 70.48 | 79.76 | 51.56	433 | 426 | 227 | 84 | 448	0 | 0 | 7E-107 | 7E-107 | 1E-97	665 | 206 | 288 | 124 | 342		4	GO:0000502, GO:0005829, GO:0008540, GO:0009507	1	GO:0030234	9	GO:0006094, GO:0006511, GO:0007010, GO:0009630, GO:0010498, GO:0042176, GO:0043161, GO:0043248, GO:0051788		5	PC_rep | HEAT_2 | HEAT | HEAT_EZ | PC_rep	PF01851.17 | PF13646.1 | PF02985.17 | PF13513.1 | PF01851.17	Proteasome/cyclosome repeat | HEAT repeats | HEAT repeat | HEAT-like repeat | Proteasome/cyclosome repeat	7.70E-21 | 6.40E-12 | 3.90E-05 | 8.90E-04 | 2.20E-15	73 | 45.6 | 23.3 | 19.6 | 55.8
	UN00066		K03403		AT5G13630.2	GUN5, CCH, CHLH, CCH1, ABAR	magnesium-chelatase subunit chlH, chloroplast, putative / Mg-protoporphyrin IX chelatase, putative (CHLH)	4	84.24 | 52.61 | 51.85 | 32.64	787 | 441 | 162 | 337	0 | 8E-108 | 6E-33 | 2E-21	1300 | 374 | 139 | 102		evm_27.model.AmTr_v1.0_scaffold00025.362	4	85.47 | 73.68 | 49.61 | 37.61	757 | 266 | 256 | 351	0 | 3E-155 | 3E-155 | 3E-38	1295 | 366 | 203 | 156		gi|225441836|ref|XP_002284078.1|	PREDICTED: magnesium-chelatase subunit H [Vitis vinifera]	3	87.53 | 49.47 | 37.7	786 | 566 | 366	0 | 3E-123 | 2E-38	1361 | 423 | 161		4	GO:0005739, GO:0009507, GO:0009706, GO:0010007	1	GO:0016851	3	GO:0009058, GO:0015995, GO:0019684		4	CobN-Mg_chel | CobN-Mg_chel | DUF3479 | CobN-Mg_chel	PF02514.11 | PF02514.11 | PF11965.3 | PF02514.11	CobN/Magnesium Chelatase | CobN/Magnesium Chelatase | Domain of unknown function (DUF3479) | CobN/Magnesium Chelatase	4.10E-04 | 4.70E-192 | 1.60E-49 | 7.20E-36	17.9 | 640.2 | 167.8 | 123
	UN00067		K03243		AT1G76810.1	---	eukaryotic translation initiation factor 2 (eIF-2) family protein	3	68.88 | 35.97 | 56.52	678 | 253 | 46	0 | 1E-08 | 1E-05	860 | 60.5 | 50.4		evm_27.model.AmTr_v1.0_scaffold00247.2	1	75.41	370	8e-180	543		gi|359493041|ref|XP_002267014.2|	PREDICTED: uncharacterized protein LOC100242745 [Vitis vinifera]	2	73.19 | 82.2	675 | 118	0 | 2E-07	917 | 60.5		2	GO:0005737, GO:0005886	3	GO:0003924, GO:0005525, GO:0008135	---	NA		5	GTP_EFTU | IF-2 | GTP_EFTU_D2 | MMR_HSR1 | GTP_EFTU_D4	PF00009.22 | PF11987.3 | PF03144.20 | PF01926.18 | PF14578.1	Elongation factor Tu GTP binding domain | Translation-initiation factor 2 | Elongation factor Tu domain 2 | 50S ribosome-binding GTPase | Elongation factor Tu domain 4	2.40E-32 | 1.00E-20 | 1.30E-11 | 3.20E-05 | 5.20E-04	111.8 | 73.6 | 44.4 | 23.8 | 19.5
	UN00068		K11789		AT4G31160.1	DCAF1	DDB1-CUL4 associated factor 1	1	56.18	1360	0	1161		evm_27.model.AmTr_v1.0_scaffold00017.53	1	67.92	1306	0	1397		gi|359476018|ref|XP_002280997.2|	PREDICTED: DDB1- and CUL4-associated factor homolog 1-like [Vitis vinifera]	1	73.22	1303	0	1546		2	GO:0005634, GO:0080008	2	GO:0000166, GO:0005515	24	GO:0007062, GO:0009640, GO:0009793, GO:0009845, GO:0009880, GO:0009908, GO:0009909, GO:0009933, GO:0010072, GO:0010154, GO:0010162, GO:0010182, GO:0010228, GO:0010431, GO:0010564, GO:0016567, GO:0019915, GO:0045595, GO:0048366, GO:0048367, GO:0048825, GO:0048827, GO:0050826, GO:0051301		---	---	---	---	---	---
	UN00069		---		AT3G22380.2	TIC	time for coffee	3	35.76 | 27.94 | 46.63	302 | 204 | 193	5E-31 | 5E-31 | 2E-30	115 | 40 | 132		evm_27.model.AmTr_v1.0_scaffold00103.34	5	39.69 | 37.69 | 28.89 | 42.65 | 43.86	325 | 199 | 45 | 279 | 114	6E-52 | 6E-52 | 6E-52 | 4E-42 | 1E-07	130 | 87.8 | 27.7 | 169 | 56.2		gi|224099783|ref|XP_002311616.1|	predicted protein [Populus trichocarpa]	7	42.07 | 39.34 | 50.59 | 39.84 | 28.71 | 47.06 | 44.21	309 | 211 | 85 | 256 | 101 | 170 | 95	2E-66 | 2E-66 | 2E-66 | 2E-28 | 2E-28 | 4E-09 | 1E-06	137 | 104 | 57 | 112 | 37.4 | 65.9 | 57.4		1	GO:0005634	1	GO:0003674	3	GO:0009639, GO:0042752, GO:0048574		---	---	---	---	---	---
	UN00070		K12828		AT5G64270.1	---	splicing factor, putative	4	77.12 | 85.71 | 72.05 | 81.82	778 | 329 | 161 | 22	0 | 0 | 0 | 0	1001 | 541 | 219 | 43.9		evm_27.model.AmTr_v1.0_scaffold00101.72	4	91.43 | 87.96 | 72.67 | 86.36	560 | 324 | 161 | 22	0 | 0 | 5E-59 | 2E-04	924 | 545 | 222 | 45.4		gi|225440262|ref|XP_002284022.1|	PREDICTED: splicing factor 3B subunit 1-like [Vitis vinifera]	4	87.08 | 88.89 | 71.43 | 90.91	774 | 324 | 161 | 22	0 | 0 | 0 | 0	1121 | 551 | 220 | 47		2	GO:0005634, GO:0009507	---	NA	---	NA		4	HEAT_2 | SF3b1 | HEAT_2 | HEAT	PF13646.1 | PF08920.5 | PF13646.1 | PF02985.17	HEAT repeats | Splicing factor 3B subunit 1 | HEAT repeats | HEAT repeat	2.30E-04 | 7.20E-43 | 3.00E-06 | 3.90E-06	21.3 | 146.1 | 27.4 | 26.4
	UN00071		K05658		AT2G36910.1	ATPGP1, PGP1, ABCB1	ATP binding cassette subfamily B1	1	83.9	1267	0	1886		evm_27.model.AmTr_v1.0_scaffold00076.86	1	81.97	1259	0	1802		gi|225441205|ref|XP_002266505.1|	PREDICTED: ABC transporter B family member 1-like [Vitis vinifera]	1	87.61	1275	0	1968		3	GO:0005886, GO:0009506, GO:0016021	5	GO:0005515, GO:0005516, GO:0010328, GO:0010329, GO:0042626	25	GO:0006200, GO:0007155, GO:0008361, GO:0009624, GO:0009637, GO:0009639, GO:0009640, GO:0009733, GO:0009793, GO:0009926, GO:0009958, GO:0010048, GO:0010090, GO:0010228, GO:0010315, GO:0010540, GO:0010541, GO:0043481, GO:0045010, GO:0048364, GO:0048440, GO:0048443, GO:0048765, GO:0055085, GO:0071555		17	DUF1602 | ABC_membrane | ABC_tran | SMC_N | ABC_ATPase | AAA_16 | AAA_21 | AAA_29 | AAA_17 | DUF258 | AAA_22 | Zeta_toxin | AAA_30 | AAA | AAA_5 | DUF87 | SbcCD_C	PF07673.9 | PF00664.18 | PF00005.22 | PF02463.14 | PF09818.4 | PF13191.1 | PF13304.1 | PF13555.1 | PF13207.1 | PF03193.11 | PF13401.1 | PF06414.7 | PF13604.1 | PF00004.24 | PF07728.9 | PF01935.12 | PF13558.1	Protein of unknown function (DUF1602) | ABC transporter transmembrane region | ABC transporter | RecF/RecN/SMC N terminal domain | Predicted ATPase of the ABC class | AAA ATPase domain | AAA domain | P-loop containing region of AAA domain | AAA domain | Protein of unknown function, DUF258 | AAA domain | Zeta toxin | AAA domain | ATPase family associated with various cellular activities (AAA) | AA…	1.80E-11 | 4.70E-89 | 4.50E-71 | 8.60E-15 | 2.00E-09 | 4.30E-08 | 6.50E-08 | 4.10E-07 | 1.10E-06 | 2.20E-06 | 6.50E-06 | 1.40E-05 | 8.40E-05 | 9.20E-05 | 2.70E-04 | 2.90E-04 | 4.90E-04	43.2 | 298.4 | 237.5 | 54.5 | 36.5 | 33.3 | 32.8 | 29.4 | 29.4 | 26.9 | 26.3 | 24.3 | 22.2 | 22.6 | 20.6 | 20.7 | 19.9
	UN00072		---		AT5G03280.1	EIN2, PIR2, CKR1, ERA3, ORE3, ORE2, ATEIN2	NRAMP metal ion transporter family protein	1	33.53	1038	1e-90	323		evm_27.model.AmTr_v1.0_scaffold00148.35	1	35.62	1050	4e-109	377		gi|225440009|ref|XP_002276399.1|	PREDICTED: ethylene-insensitive protein 2-like [Vitis vinifera]	1	39.29	1036	2e-144	481		1	GO:0005886	2	GO:0005215, GO:0005515	30	GO:0001736, GO:0002237, GO:0006810, GO:0006869, GO:0006891, GO:0006970, GO:0006979, GO:0008219, GO:0009408, GO:0009651, GO:0009723, GO:0009725, GO:0009753, GO:0009755, GO:0009789, GO:0009871, GO:0009873, GO:0009926, GO:0010119, GO:0010150, GO:0010182, GO:0010351, GO:0016558, GO:0031348, GO:0042742, GO:0048765, GO:0048825, GO:0050832, GO:0052544, GO:0071281		2	DSPc | Nramp	PF00782.15 | PF01566.13	Dual specificity phosphatase, catalytic domain | Natural resistance-associated macrophage protein	6.20E-09 | 5.90E-22	35.5 | 77.9
	UN00073		---		AT2G35050.1	---	Protein kinase superfamily protein with octicosapeptide/Phox/Bem1p domain	1	43.52	1312	0	890		evm_27.model.AmTr_v1.0_scaffold00004.294	1	90.46	283	3e-166	501		gi|359472758|ref|XP_002276237.2|	PREDICTED: uncharacterized protein LOC100242423 [Vitis vinifera]	1	56.25	1351	0	1306		1	GO:0005634	5	GO:0004672, GO:0004674, GO:0004712, GO:0005524, GO:0016772	2	GO:0006468, GO:0006486		3	Pkinase_Tyr | Pkinase | PB1	PF07714.12 | PF00069.20 | PF00564.19	Protein tyrosine kinase | Protein kinase domain | PB1 domain	6.10E-63 | 1.00E-54 | 1.50E-22	212.3 | 185.4 | 79
	UN00074		K09667		AT3G04240.1	SEC	Tetratricopeptide repeat (TPR)-like superfamily protein	2	82.47 | 80.95	736 | 189	0 | 2E-91	1268 | 320		evm_27.model.AmTr_v1.0_scaffold00013.214	2	90.08 | 85.71	736 | 189	0 | 3E-96	1383 | 333		gi|225430656|ref|XP_002270163.1|	PREDICTED: probable UDP-N-acetylglucosamine--peptide N-acetylglucosaminyltransferase SEC [Vitis vinifera]	2	87.25 | 87.3	737 | 189	0 | 3E-97	1357 | 340		1	GO:0005634	1	GO:0016757	1	GO:0006493		22	TPR_1 | Glyco_transf_41 | TPR_11 | TPR_2 | TPR_12 | TPR_17 | TPR_8 | TPR_16 | TPR_7 | TPR_14 | TPR_19 | TPR_10 | TPR_9 | TPR_6 | Apc3 | NARP1 | EST1_DNA_bind | TPR_15 | TOM20_plant | TPR_4 | BTAD | Glyco_transf_41	PF00515.23 | PF13844.1 | PF13414.1 | PF07719.12 | PF13424.1 | PF13431.1 | PF13181.1 | PF13432.1 | PF13176.1 | PF13428.1 | PF14559.1 | PF13374.1 | PF13371.1 | PF13174.1 | PF12895.2 | PF12569.3 | PF10373.4 | PF13429.1 | PF06552.7 | PF07721.9 | PF03704.12 | PF13844.1	Tetratricopeptide repeat | Glycosyl transferase family 41 | TPR repeat | Tetratricopeptide repeat | Tetratricopeptide repeat | Tetratricopeptide repeat | Tetratricopeptide repeat | Tetratricopeptide repeat | Tetratricopeptide repeat | Tetratricopeptide repeat | Tetratricopeptide repeat | Tetratricopeptide repeat | Tetratricopeptide repeat | Tetratricopeptide repeat | Anaphase-promoting complex, c…	8.90E-83 | 4.20E-77 | 1.70E-74 | 3.50E-62 | 6.60E-57 | 4.90E-51 | 1.60E-47 | 1.10E-43 | 1.60E-41 | 1.70E-40 | 1.10E-24 | 1.10E-17 | 1.90E-16 | 1.10E-13 | 4.20E-11 | 7.00E-09 | 1.20E-08 | 1.20E-04 | 2.10E-04 | 4.90E-04 | 7.80E-04 | 1.70E-56	268.8 | 259.1 | 245.3 | 201.4 | 189.4 | 166.7 | 155.7 | 147 | 136.8 | 133.7 | 86.5 | 63.3 | 59.6 | 50.6 | 42.8 | 34.9 | 34.5 | 21.3 | 20.9 | 20.2 | 19.7 | 191.1
	UN00075		---		AT5G17920.2	ATCIMS	Cobalamin-independent synthase family protein	2	86.73 | 87.8	633 | 582	0 | 0	1062 | 1005		evm_27.model.AmTr_v1.0_scaffold00004.99	2	86.26 | 87.97	633 | 582	0 | 0	1057 | 1001		gi|357119807|ref|XP_003561625.1|	PREDICTED: 5-methyltetrahydropteroyltriglutamate--homocysteine methyltransferase-like [Brachypodium distachyon]	2	88.63 | 90.03	633 | 582	0 | 0	1087 | 1029		10	GO:0005737, GO:0005774, GO:0005777, GO:0005829, GO:0005886, GO:0009506, GO:0009507, GO:0009570, GO:0016020, GO:0048046	4	GO:0003871, GO:0005507, GO:0008270, GO:0008705	5	GO:0008652, GO:0009086, GO:0009651, GO:0010043, GO:0046686		4	Meth_synt_2 | Meth_synt_1 | Meth_synt_2 | Meth_synt_1	PF01717.13 | PF08267.7 | PF01717.13 | PF08267.7	Cobalamin-independent synthase, Catalytic domain | Cobalamin-independent synthase, N-terminal domain | Cobalamin-independent synthase, Catalytic domain | Cobalamin-independent synthase, N-terminal domain	1.70E-152 | 1.00E-51 | 7.40E-153 | 1.30E-64	507 | 176 | 508.2 | 218.3
	UN00076		K02111		ATCG00120.1	ATPA	ATP synthase subunit alpha	2	90.79 | 61.76	467 | 68	0 | 2E-12	760 | 71.6		evm_27.model.AmTr_v1.0_scaffold00109.40	1	28.97	359	4e-30	125		gi|334362034|ref|YP_004564088.1|	ATP synthase CF1 alpha subunit (chloroplast) [Nelumbo nucifera]	2	92.31 | 62.12	468 | 66	0 | 3E-11	773 | 71.6		13	GO:0005739, GO:0009507, GO:0009534, GO:0009535, GO:0009544, GO:0009579, GO:0010287, GO:0010319, GO:0016020, GO:0016469, GO:0031977, GO:0033178, GO:0045261	5	GO:0005524, GO:0008270, GO:0016820, GO:0046933, GO:0046961	---	NA		6	ATP-synt_C | ATP-synt_B | ATP-synt_ab | ATP-synt_ab_N | ATP-synt_ab_C | HAS-barrel	PF00137.16 | PF00430.13 | PF00006.20 | PF02874.18 | PF00306.22 | PF09378.5	ATP synthase subunit C | ATP synthase B/B' CF(0) | ATP synthase alpha/beta family, nucleotide-binding domain | ATP synthase alpha/beta family, beta-barrel domain | ATP synthase alpha/beta chain, C terminal domain | HAS barrel domain	4.00E-20 | 7.30E-05 | 1.10E-74 | 8.00E-17 | 4.50E-13 | 3.80E-06	71.4 | 22.5 | 250.6 | 61.2 | 49.6 | 26.7
	UN00077		---		AT1G79570.1	---	Protein kinase superfamily protein with octicosapeptide/Phox/Bem1p domain	1	45.16	1313	0	869		evm_27.model.AmTr_v1.0_scaffold00004.294	1	89.75	283	4e-165	498		gi|359472758|ref|XP_002276237.2|	PREDICTED: uncharacterized protein LOC100242423 [Vitis vinifera]	1	54.45	1361	0	1234		2	GO:0005634, GO:0005829	4	GO:0004672, GO:0004712, GO:0005524, GO:0016772	1	GO:0006468		3	Pkinase_Tyr | Pkinase | PB1	PF07714.12 | PF00069.20 | PF00564.19	Protein tyrosine kinase | Protein kinase domain | PB1 domain	2.90E-62 | 2.20E-54 | 1.90E-18	210 | 184.3 | 65.8
	UN00078		---		AT4G17330.1	ATG2484-1, G2484-1	G2484-1 protein	2	39.58 | 38.33	1104 | 120	5E-157 | 4E-11	525 | 68.6		evm_27.model.AmTr_v1.0_scaffold00106.122	2	46.51 | 43.2	1290 | 125	0 | 3E-16	838 | 84.7		gi|359495964|ref|XP_002267137.2|	PREDICTED: uncharacterized protein LOC100266068 [Vitis vinifera]	2	46.71 | 49.42	1321 | 172	0 | 7E-30	847 | 134		2	GO:0005634, GO:0009506	1	GO:0003723	3	GO:0000226, GO:0000911, GO:0009630		1	Agenet	PF05641.7	Agenet domain	1.1e-12	47.8
	UN00079		---		AT2G07360.1	---	SH3 domain-containing protein	1	76.05	1169	0	1611		evm_27.model.AmTr_v1.0_scaffold00025.330	1	81.24	1189	0	1758		gi|225438458|ref|XP_002275101.1|	PREDICTED: uncharacterized protein LOC100266278 [Vitis vinifera]	1	83.22	1162	0	1788		5	GO:0005634, GO:0005829, GO:0005886, GO:0009507, GO:0016020	---	NA	---	NA		4	Myb_DNA-binding | Myb_DNA-bind_6 | SH3_9 | SH3_1	PF00249.26 | PF13921.1 | PF14604.1 | PF00018.23	Myb-like DNA-binding domain | Myb-like DNA-binding domain | Variant SH3 domain | SH3 domain	8.30E-32 | 1.40E-20 | 6.60E-08 | 1.10E-06	109 | 73 | 32 | 27.8
	UN00080		---		AT3G14940.1	ATPPC3, PPC3	phosphoenolpyruvate carboxylase 3	2	77.38 | 88.66	902 | 97	0 | 3E-44	1286 | 175		evm_27.model.AmTr_v1.0_scaffold00021.28	2	82.04 | 93.88	891 | 98	0 | 5E-48	1347 | 186		gi|225461660|ref|XP_002285441.1|	PREDICTED: phosphoenolpyruvate carboxylase, housekeeping isozyme isoform 1 [Vitis vinifera]	2	77.01 | 85.71	957 | 98	0 | 2E-40	1347 | 167		2	GO:0005737, GO:0005829	2	GO:0003824, GO:0008964	6	GO:0006099, GO:0006826, GO:0010106, GO:0010167, GO:0015706, GO:0015977		7	Thaumatin | Barwin | Thaumatin | PEPcase | PEPcase | PEPcase | PEPcase_2	PF00314.12 | PF00967.12 | PF00314.12 | PF00311.12 | PF00311.12 | PF00311.12 | PF14010.1	Thaumatin family | Barwin family | Thaumatin family | Phosphoenolpyruvate carboxylase | Phosphoenolpyruvate carboxylase | Phosphoenolpyruvate carboxylase | Phosphoenolpyruvate carboxylase	1.10E-19 | 1.10E-22 | 4.30E-07 | 1.00E-18 | 1.20E-12 | 5.40E-225 | 2.50E-04	70.7 | 79.8 | 29.6 | 66.6 | 46.6 | 748.8 | 19.4
	UN00081		K00284		AT5G04140.2	GLU1, GLS1, GLUS, FD-GOGAT	glutamate synthase 1	5	87.19 | 80.24 | 83.67 | 74.07 | 100	898 | 334 | 49 | 54 | 40	0 | 0 | 0 | 0 | 3E-15	1600 | 555 | 87 | 84.3 | 82		evm_27.model.AmTr_v1.0_scaffold00063.73	5	90.87 | 85.03 | 81.63 | 77.36 | 95	898 | 334 | 49 | 53 | 40	0 | 0 | 0 | 0 | 1E-14	1659 | 580 | 87 | 84.3 | 79.3		gi|225441236|ref|XP_002267056.1|	PREDICTED: ferredoxin-dependent glutamate synthase 1, chloroplastic [Vitis vinifera]	2	82.95 | 88.02	1032 | 334	0 | 0	1670 | 604		6	GO:0005739, GO:0009507, GO:0009570, GO:0009941, GO:0016020, GO:0048046	6	GO:0003824, GO:0005515, GO:0015930, GO:0016041, GO:0016491, GO:0016638	22	GO:0006833, GO:0009409, GO:0009416, GO:0009637, GO:0009644, GO:0009651, GO:0009658, GO:0009697, GO:0009744, GO:0009750, GO:0009814, GO:0009853, GO:0009902, GO:0010103, GO:0010114, GO:0010155, GO:0010218, GO:0016117, GO:0019684, GO:0042742, GO:0048481, GO:0080114		6	GXGXG | Glu_synthase | Glu_synthase | Glu_syn_central | Glu_synthase | GATase_2	PF01493.14 | PF01645.12 | PF01645.12 | PF04898.9 | PF01645.12 | PF00310.16	GXGXG motif | Conserved region in glutamate synthase | Conserved region in glutamate synthase | Glutamate synthase central domain | Conserved region in glutamate synthase | Glutamine amidotransferases class-II	6.70E-63 | 5.70E-11 | 1.80E-15 | 4.20E-115 | 1.30E-113 | 4.40E-80	211.3 | 41.9 | 56.7 | 383.9 | 379.6 | 269.1
	UN00082		K03260		AT3G60240.2	EIF4G, CUM2	eukaryotic translation initiation factor 4G	1	53.41	983	0	877		evm_27.model.AmTr_v1.0_scaffold00002.103	1	50.97	1387	0	1072		gi|359489318|ref|XP_002269466.2|	PREDICTED: eukaryotic translation initiation factor 4G-like [Vitis vinifera]	1	53.54	1440	0	1197		2	GO:0005576, GO:0005737	1	GO:0003743	6	GO:0000226, GO:0000911, GO:0009615, GO:0009630, GO:0009737, GO:0016070		2	MIF4G | MA3	PF02854.14 | PF02847.12	MIF4G domain | MA3 domain	3.00E-56 | 6.40E-13	190.1 | 48.4
	UN00083		---		AT4G12650.1	---	Endomembrane protein 70 protein family	2	77.28 | 52.33	625 | 86	0 | 1E-13	894 | 76.3		evm_27.model.AmTr_v1.0_scaffold00061.68	2	76.77 | 51.16	637 | 86	0 | 5E-14	902 | 76.6		gi|255567166|ref|XP_002524564.1|	Endosomal P24A protein precursor, putative [Ricinus communis]	2	79.13 | 53.49	642 | 86	0 | 9E-13	927 | 77		7	GO:0005768, GO:0005773, GO:0005774, GO:0005794, GO:0005802, GO:0009506, GO:0016021	---	NA	---	NA		4	EMP70 | Metallothio_2 | ADH_zinc_N | ADH_N	PF02990.11 | PF01439.13 | PF00107.21 | PF08240.7	Endomembrane protein 70 | Metallothionein | Zinc-binding dehydrogenase | Alcohol dehydrogenase GroES-like domain	8.90E-162 | 7.30E-20 | 6.70E-06 | 4.00E-23	539.1 | 71.3 | 25.6 | 81.2
	UN00084		K05236		AT1G62020.1	---	Coatomer, alpha subunit	1	82.21	1220	0	2009		evm_27.model.AmTr_v1.0_scaffold00001.228	1	88.02	1219	0	2112		gi|224133400|ref|XP_002321558.1|	predicted protein [Populus trichocarpa]	1	86.63	1219	0	2104		6	GO:0005622, GO:0005829, GO:0005886, GO:0016020, GO:0030126, GO:0080008	2	GO:0005198, GO:0005215	6	GO:0006886, GO:0006888, GO:0009630, GO:0016192, GO:0030244, GO:0048193		3	COPI_C | Coatomer_WDAD | WD40	PF06957.6 | PF04053.9 | PF00400.27	Coatomer (COPI) alpha subunit C-terminus | Coatomer WD associated region | WD domain, G-beta repeat	1.10E-177 | 3.80E-137 | 5.30E-52	590.9 | 457.7 | 171.9
	UN00085		K14486		AT1G59750.4	ARF1	auxin response factor 1	1	66.67	657	0	852		evm_27.model.AmTr_v1.0_scaffold00057.126	1	52.91	688	0	654		gi|225465265|ref|XP_002268348.1|	PREDICTED: auxin response factor 1 [Vitis vinifera]	1	71.8	688	0	952		1	GO:0005634	4	GO:0003677, GO:0003700, GO:0005515, GO:0046983	13	GO:0006306, GO:0006342, GO:0006346, GO:0006355, GO:0007267, GO:0009616, GO:0009725, GO:0009733, GO:0010150, GO:0010267, GO:0016246, GO:0035196, GO:0045892		3	Auxin_resp | AUX_IAA | B3	PF06507.8 | PF02309.11 | PF02362.16	Auxin response factor | AUX/IAA family | B3 DNA binding domain	3.50E-33 | 8.00E-30 | 1.20E-20	113.2 | 104.1 | 72.9
	UN00086		---		---	---	---	---	---	---	---	---		---	---	---	---	---	---		gi|224094765|ref|XP_002310227.1|	predicted protein [Populus trichocarpa]	1	65	40	0.0002	45.8		---	---	---	---	---	---		---	---	---	---	---	---
	UN00087		---		AT5G46290.1	KASI, KAS1	3-ketoacyl-acyl carrier protein synthase I	2	49.11 | 42.39	393 | 309	6E-75 | 3E-49	258 | 183		evm_27.model.AmTr_v1.0_scaffold00141.7	2	52 | 44.34	400 | 309	9E-84 | 1E-51	282 | 189		gi|297791055|ref|XP_002863412.1|	kas I [Arabidopsis lyrata subsp. lyrata]	2	49.36 | 42.39	393 | 309	3E-74 | 4E-48	259 | 183		5	GO:0009507, GO:0009536, GO:0009570, GO:0009941, GO:0016020	3	GO:0003824, GO:0004312, GO:0016747	8	GO:0000038, GO:0006633, GO:0008152, GO:0009058, GO:0009409, GO:0009790, GO:0010020, GO:0042335		8	p450 | Cation_efflux | Cation_efflux | eIF-5a | Cation_efflux | p450 | Ketoacyl-synt_C | ketoacyl-synt	PF00067.17 | PF01545.16 | PF01545.16 | PF01287.15 | PF01545.16 | PF00067.17 | PF02801.17 | PF00109.21	Cytochrome P450 | Cation efflux family | Cation efflux family | Eukaryotic elongation factor 5A hypusine, DNA-binding OB fold | Cation efflux family | Cytochrome P450 | Beta-ketoacyl synthase, C-terminal domain | Beta-ketoacyl synthase, N-terminal domain	8.80E-07 | 9.20E-07 | 7.00E-16 | 9.60E-16 | 5.10E-11 | 9.70E-06 | 1.40E-07 | 4.90E-25	27.7 | 28.2 | 58.1 | 57.4 | 42.1 | 24.3 | 31.3 | 88.4
	UN00088		---		AT3G47950.1	AHA4, HA4	H(+)-ATPase 4	4	80.3 | 37.28 | 40 | 46.34	665 | 279 | 220 | 82	0 | 1E-29 | 5E-27 | 7E-07	845 | 128 | 120 | 54.3		evm_27.model.AmTr_v1.0_scaffold00002.442	3	83.01 | 40.86 | 46.15	665 | 279 | 286	0 | 4E-33 | 4E-33	876 | 139 | 139		gi|224121558|ref|XP_002318614.1|	autoinhibited H+ ATPase, partial [Populus trichocarpa]	3	81.19 | 38.71 | 44.88	675 | 279 | 283	0 | 4E-32 | 2E-28	860 | 140 | 128		3	GO:0005886, GO:0016020, GO:0016021	7	GO:0000166, GO:0003824, GO:0005524, GO:0008553, GO:0015662, GO:0016887, GO:0046872	14	GO:0006200, GO:0006754, GO:0006812, GO:0007059, GO:0007062, GO:0007129, GO:0007131, GO:0008152, GO:0009651, GO:0010089, GO:0033044, GO:0042138, GO:0044036, GO:0045132		4	Pet191_N | E1-E2_ATPase | Cation_ATPase_N | Hydrolase_like2	PF10203.4 | PF00122.15 | PF00690.21 | PF13246.1	Cytochrome c oxidase assembly protein PET191 | E1-E2 ATPase | Cation transporter/ATPase, N-terminus | Putative hydrolase of sodium-potassium ATPase alpha subunit	7.30E-24 | 2.60E-57 | 2.10E-13 | 3.10E-04	83.6 | 193.4 | 49.5 | 20.6
	UN00089		---		AT4G33150.2	---	lysine-ketoglutarate reductase/saccharopine dehydrogenase bifunctional enzyme	4	39.91 | 59.01 | 45.45 | 61.49	704 | 283 | 143 | 161	1E-112 | 3E-99 | 3E-99 | 3E-49	382 | 323 | 60.5 | 191		evm_27.model.AmTr_v1.0_scaffold00129.25	8	53.47 | 68.12 | 67.8 | 62.77 | 46.85 | 57.14 | 46.99 | 78.26	346 | 69 | 59 | 282 | 143 | 161 | 83 | 23	1E-134 | 1E-134 | 1E-134 | 4E-105 | 4E-105 | 1E-45 | 1E-15 | 1E-15	327 | 100 | 94.7 | 332 | 70.5 | 179 | 60.8 | 41.6		gi|162462365|ref|NP_001104873.1|	lysine-ketoglutarate reductase/saccharopine dehydrogenase1 [Zea mays]	7	58.48 | 56.32 | 74.19 | 37.2 | 44.76 | 61.54 | 61.11	289 | 261 | 62 | 250 | 143 | 26 | 162	0 | 0 | 0 | 0 | 0 | 0 | 5E-46	331 | 275 | 109 | 106 | 65.5 | 33.9 | 185		3	GO:0005737, GO:0005739, GO:0005829	4	GO:0000166, GO:0004753, GO:0016491, GO:0047130	8	GO:0009744, GO:0009750, GO:0010228, GO:0016926, GO:0019477, GO:0050665, GO:0055114, GO:0080167		5	AlaDh_PNT_C | Saccharop_dh | Saccharop_dh | Saccharop_dh_N | AlaDh_PNT_N	PF01262.16 | PF03435.13 | PF03435.13 | PF04455.7 | PF05222.10	Alanine dehydrogenase/PNT, C-terminal domain | Saccharopine dehydrogenase | Saccharopine dehydrogenase | LOR/SDH bifunctional enzyme conserved region | Alanine dehydrogenase/PNT, N-terminal domain	1.10E-41 | 1.80E-06 | 4.10E-38 | 1.70E-14 | 2.80E-11	142.1 | 27.2 | 131.3 | 53.7 | 43.5
	UN00090		---		AT5G05170.1	CESA3, IXR1, ATCESA3, ATH-B, CEV1	Cellulose synthase family protein	4	83.85 | 73.53 | 58.65 | 44.37	483 | 442 | 133 | 142	0 | 0 | 5E-42 | 7E-19	815 | 572 | 168 | 93.6		evm_27.model.AmTr_v1.0_scaffold00103.76	4	87.86 | 77.6 | 71.88 | 47.92	486 | 442 | 128 | 144	0 | 0 | 4E-53 | 2E-21	868 | 595 | 203 | 100		gi|225450119|ref|XP_002278997.1|	PREDICTED: cellulose synthase A catalytic subunit 3 [UDP-forming]-like [Vitis vinifera]	4	89.14 | 79.19 | 70.5 | 47.22	488 | 442 | 139 | 144	0 | 0 | 9E-52 | 1E-19	878 | 606 | 203 | 99.8		6	GO:0005768, GO:0005794, GO:0005802, GO:0005886, GO:0009506, GO:0016020	4	GO:0008270, GO:0016757, GO:0016759, GO:0016760	32	GO:0000271, GO:0006096, GO:0006816, GO:0006833, GO:0006952, GO:0006972, GO:0007030, GO:0007389, GO:0008361, GO:0009266, GO:0009651, GO:0009750, GO:0009809, GO:0009825, GO:0009832, GO:0009833, GO:0009834, GO:0009926, GO:0009932, GO:0010015, GO:0010817, GO:0016049, GO:0016126, GO:0030243, GO:0030244, GO:0040007, GO:0042546, GO:0043255, GO:0043481, GO:0046686, GO:0048767, GO:0071555		6	Cellulose_synt | Cellulose_synt | zf-UDP | Glyco_trans_2_3 | zf-RING_4 | Cellulose_synt	PF03552.9 | PF03552.9 | PF14569.1 | PF13632.1 | PF14570.1 | PF03552.9	Cellulose synthase | Cellulose synthase | Zinc-binding RING-finger | Glycosyl transferase family group 2 | RING/Ubox like zinc-binding domain | Cellulose synthase	3.10E-180 | 6.30E-171 | 5.20E-39 | 8.20E-09 | 3.80E-04 | 2.30E-08	601 | 570.2 | 131.8 | 35.4 | 19.9 | 32.8
	UN00091		---		AT5G20960.2	AAO1, AO1, ATAO, AT-AO1, AOalpha, AtAO1	aldehyde oxidase 1	3	33.41 | 37.99 | 34.19	823 | 566 | 658	2E-146 | 2E-146 | 7E-63	310 | 230 | 236		evm_27.model.AmTr_v1.0_scaffold00106.54	5	32.96 | 35.54 | 39.73 | 58.89 | 37.88	895 | 681 | 297 | 90 | 132	5E-99 | 2E-70 | 2E-38 | 2E-25 | 5E-09	348 | 260 | 157 | 114 | 60.8		gi|357112241|ref|XP_003557918.1|	PREDICTED: probable aldehyde oxidase 2-like [Brachypodium distachyon]	5	33.41 | 41.55 | 37.71 | 64.84 | 36.25	898 | 207 | 175 | 91 | 662	5E-171 | 5E-171 | 5E-171 | 5E-171 | 3E-73	347 | 138 | 100 | 83.6 | 273		---	NA	11	GO:0003824, GO:0004031, GO:0005506, GO:0009055, GO:0016491, GO:0016614, GO:0046872, GO:0050302, GO:0050660, GO:0051536, GO:0051537	3	GO:0009688, GO:0009851, GO:0055114		6	Ald_Xan_dh_C | Ald_Xan_dh_C2 | Ald_Xan_dh_C2 | Fer2_2 | FAD_binding_5 | Fer2	PF01315.17 | PF02738.13 | PF02738.13 | PF01799.15 | PF00941.16 | PF00111.22	Aldehyde oxidase and xanthine dehydrogenase, a/b hammerhead domain | Molybdopterin-binding domain of aldehyde dehydrogenase | Molybdopterin-binding domain of aldehyde dehydrogenase | [2Fe-2S] binding domain | FAD binding domain in molybdopterin dehydrogenase | 2Fe-2S iron-sulfur cluster binding domain	1.20E-26 | 2.30E-10 | 4.60E-32 | 3.40E-14 | 5.30E-17 | 5.40E-08	92.8 | 39.4 | 111 | 52.4 | 61.7 | 32.4
	UN00092		---		AT5G46170.1	---	F-box family protein	1	66.67	384	5e-132	414		evm_27.model.AmTr_v1.0_scaffold00092.74	1	60.98	387	9e-121	382		gi|359483890|ref|XP_003633032.1|	PREDICTED: F-box protein At5g46170 isoform 2 [Vitis vinifera]	1	70.21	376	8e-137	430		1	GO:0005634	1	GO:0003674	1	GO:0010286		2	LRR_6 | F-box-like	PF13516.1 | PF12937.2	Leucine Rich repeat | F-box-like	3.60E-04 | 1.70E-04	20.2 | 21.2
	UN00093		K01262		AT4G36760.1	ATAPP1, APP1	aminopeptidase P1	2	68.43 | 68.27	643 | 643	0 | 0	913 | 912		evm_27.model.AmTr_v1.0_scaffold00059.119	2	72.85 | 72.68	604 | 604	0 | 0	896 | 895		gi|225430834|ref|XP_002273246.1|	PREDICTED: probable Xaa-Pro aminopeptidase P [Vitis vinifera]	2	75.66 | 75.51	641 | 641	0 | 0	1009 | 1007		2	GO:0005829, GO:0005886	3	GO:0004177, GO:0010013, GO:0016787	7	GO:0006487, GO:0006869, GO:0006891, GO:0009926, GO:0009987, GO:0010351, GO:0016558		4	Peptidase_M24 | Creatinase_N | Peptidase_M24 | Creatinase_N	PF00557.19 | PF01321.13 | PF00557.19 | PF01321.13	Metallopeptidase family M24 | Creatinase/Prolidase N-terminal domain | Metallopeptidase family M24 | Creatinase/Prolidase N-terminal domain	4.00E-40 | 1.00E-19 | 4.20E-40 | 2.20E-19	137.6 | 71.3 | 137.5 | 70.2
	UN00094		---		AT1G72390.1	---	CONTAINS InterPro DOMAIN/s: Spt20 family (InterPro:IPR021950); Has 8778 Blast hits to 7244 proteins in 477 species: Archae - 6; Bacteria - 326; Metazoa - 4198; Fungi - 1506; Plants - 923; Viruses - 22; Other Eukaryotes - 1797 (source: NCBI BLink).	2	34.21 | 40.86	874 | 465	2E-96 | 9E-46	340 | 181		evm_27.model.AmTr_v1.0_scaffold00007.379	3	35.22 | 32.49 | 33.19	971 | 277 | 235	2E-110 | 8E-15 | 2E-10	382 | 79.7 | 65.1		gi|255576609|ref|XP_002529195.1|	DNA binding protein, putative [Ricinus communis]	1	43.3	1411	0	716		1	GO:0005634	1	GO:0003674	1	GO:0008150		1	Spt20	PF12090.3	Spt20 family	1.5e-17	63.5
	UN00095		K03010		AT4G21710.1	NRPB2, EMB1989, RPB2	DNA-directed RNA polymerase family protein	4	94.08 | 88.6 | 93.36 | 92.68	574 | 351 | 211 | 41	0 | 0 | 0 | 7E-17	1089 | 595 | 407 | 87		evm_27.model.AmTr_v1.0_scaffold00068.139	4	93.26 | 93.14 | 95.35 | 95.12	579 | 350 | 215 | 41	0 | 0 | 0 | 4E-17	1089 | 624 | 426 | 87		gi|225446351|ref|XP_002274051.1|	PREDICTED: DNA-directed RNA polymerase II subunit RPB2 [Vitis vinifera]	4	95.56 | 92.02 | 97.67 | 95.12	585 | 351 | 215 | 41	0 | 0 | 0 | 1E-15	1117 | 618 | 436 | 87		5	GO:0005634, GO:0005665, GO:0005829, GO:0009506, GO:0016591	3	GO:0003677, GO:0003899, GO:0032549	5	GO:0000394, GO:0000956, GO:0006351, GO:0006366, GO:0009793		9	RNA_pol_Rpb2_6 | RNA_pol_Rpb2_5 | RNA_pol_Rpb2_4 | RNA_pol_Rpb2_1 | RNA_pol_Rpb2_2 | RNA_pol_Rpb2_3 | RNA_pol_Rpb2_6 | RNA_pol_Rpb2_6 | RNA_pol_Rpb2_7	PF00562.23 | PF04567.12 | PF04566.8 | PF04563.10 | PF04561.9 | PF04565.11 | PF00562.23 | PF00562.23 | PF04560.15	RNA polymerase Rpb2, domain 6 | RNA polymerase Rpb2, domain 5 | RNA polymerase Rpb2, domain 4 | RNA polymerase beta subunit | RNA polymerase Rpb2, domain 2 | RNA polymerase Rpb2, domain 3 | RNA polymerase Rpb2, domain 6 | RNA polymerase Rpb2, domain 6 | RNA polymerase Rpb2, domain 7	6.80E-51 | 1.00E-19 | 1.40E-08 | 6.40E-74 | 2.50E-55 | 8.80E-25 | 2.60E-16 | 2.20E-38 | 6.80E-34	173.2 | 70.2 | 34.3 | 247.2 | 186.8 | 86.2 | 59.3 | 132 | 115.9
	UN00096		---		AT4G02480.1	---	AAA-type ATPase family protein	1	54.78	1234	0	1184		evm_27.model.AmTr_v1.0_scaffold00013.182	1	70.76	1149	0	1511		gi|359491066|ref|XP_002279926.2|	PREDICTED: uncharacterized protein LOC100266414 [Vitis vinifera]	1	67.13	1220	0	1474		1	GO:0009507	4	GO:0000166, GO:0005524, GO:0016887, GO:0017111	2	GO:0006487, GO:0009630		5	AAA | AAA_17 | RuvB_N | IstB_IS21 | AAA_5	PF00004.24 | PF13207.1 | PF05496.7 | PF01695.12 | PF07728.9	ATPase family associated with various cellular activities (AAA) | AAA domain | Holliday junction DNA helicase ruvB N-terminus | IstB-like ATP binding protein | AAA domain (dynein-related subfamily)	1.60E-37 | 2.50E-05 | 1.20E-04 | 4.20E-04 | 5.10E-04	128.6 | 25.1 | 21.2 | 19.7 | 19.7
	UN00097		---		AT4G39350.1	CESA2, ATH-A, ATCESA2	cellulose synthase A2	1	59.89	1142	0	1263		evm_27.model.AmTr_v1.0_scaffold00022.66	1	72.31	1145	0	1514		gi|225457723|ref|XP_002277713.1|	PREDICTED: probable cellulose synthase A catalytic subunit 5 [UDP-forming] [Vitis vinifera]	1	74.74	1136	0	1553		2	GO:0005886, GO:0016020	4	GO:0008270, GO:0016757, GO:0016759, GO:0016760	6	GO:0009832, GO:0009833, GO:0016049, GO:0019761, GO:0030243, GO:0030244		8	Cellulose_synt | Cellulose_synt | zf-UDP | Glyco_tranf_2_3 | Glyco_trans_2_3 | zf-RING_4 | FYVE_2 | Cellulose_synt	PF03552.9 | PF03552.9 | PF14569.1 | PF13641.1 | PF13632.1 | PF14570.1 | PF02318.11 | PF03552.9	Cellulose synthase | Cellulose synthase | Zinc-binding RING-finger | Glycosyltransferase like family 2 | Glycosyl transferase family group 2 | RING/Ubox like zinc-binding domain | FYVE-type zinc finger | Cellulose synthase	8.40E-35 | 1.20E-291 | 8.20E-41 | 1.40E-09 | 4.90E-09 | 7.70E-06 | 3.30E-04 | 9.90E-23	120.2 | 969.3 | 137.6 | 38.1 | 36.1 | 25.3 | 20.5 | 80.3
	UN00098		---		AT3G05030.1	NHX2, ATNHX2	sodium hydrogen exchanger 2	1	53.83	535	1e-153	477		evm_27.model.AmTr_v1.0_scaffold00057.137	2	56.19 | 80.95	525 | 21	8E-164 | 4E-04	503 | 44.3		gi|225432394|ref|XP_002277061.1|	PREDICTED: sodium/hydrogen exchanger 2 [Vitis vinifera]	1	59.66	528	4e-180	550		2	GO:0005576, GO:0016021	3	GO:0015081, GO:0015385, GO:0015386	7	GO:0006814, GO:0010107, GO:0010351, GO:0015992, GO:0035725, GO:0055075, GO:0090333		5	SAM_decarbox | AdoMetDC_leader | SAM_decarbox | SAM_decarbox | Na_H_Exchanger	PF01536.11 | PF08132.6 | PF01536.11 | PF01536.11 | PF00999.16	Adenosylmethionine decarboxylase | S-adenosyl-l-methionine decarboxylase leader peptide | Adenosylmethionine decarboxylase | Adenosylmethionine decarboxylase | Sodium/hydrogen exchanger family	6.10E-04 | 1.40E-27 | 8.20E-25 | 2.70E-13 | 1.00E-35	18.5 | 95.4 | 87.1 | 49.3 | 123
	UN00099		---		AT5G37020.1	ARF8, ATARF8	auxin response factor 8	1	64.41	812	0	926		evm_27.model.AmTr_v1.0_scaffold00092.36	2	80.04 | 40.13	481 | 314	0 | 8E-47	760 | 182		gi|224079698|ref|XP_002305917.1|	predicted protein [Populus trichocarpa]	1	68.55	830	0	1032		1	GO:0005634	3	GO:0003677, GO:0003700, GO:0046983	14	GO:0006355, GO:0009725, GO:0009733, GO:0009855, GO:0009886, GO:0009887, GO:0009908, GO:0009909, GO:0010051, GO:0010154, GO:0048439, GO:0048481, GO:0048507, GO:0048519		3	Auxin_resp | B3 | AUX_IAA	PF06507.8 | PF02362.16 | PF02309.11	Auxin response factor | B3 DNA binding domain | AUX/IAA family	1.50E-33 | 2.20E-21 | 9.70E-18	114.4 | 75.3 | 64.6
	UN00100		---		AT2G19710.1	---	Regulator of Vps4 activity in the MVB pathway protein	1	36.5	674	1e-79	284		evm_27.model.AmTr_v1.0_scaffold00036.176	1	35.96	698	1e-101	351		gi|225444993|ref|XP_002279892.1|	PREDICTED: uncharacterized protein LOC100256064 [Vitis vinifera]	1	42.31	754	4e-123	417		---	NA	---	NA	1	GO:0008150		1	Ist1	PF03398.9	Regulator of Vps4 activity in the MVB pathway	1.9e-63	212.7
	UN00101		---		---	---	---	---	---	---	---	---		---	---	---	---	---	---		gi|224094765|ref|XP_002310227.1|	predicted protein [Populus trichocarpa]	1	65	40	0.0002	45.8		---	---	---	---	---	---		---	---	---	---	---	---
	UN00102		---		AT2G35110.2	GRL, NAP1, NAPP	transcription activators	10	68.63 | 62.29 | 46.24 | 68.42 | 59.46 | 58.42 | 45.75 | 35.25 | 78.95 | 31.09	357 | 236 | 93 | 19 | 222 | 190 | 153 | 295 | 19 | 238	0 | 0 | 0 | 0 | 7E-117 | 7E-117 | 1E-63 | 1E-63 | 1E-63 | 1E-12	463 | 267 | 89.7 | 32.7 | 242 | 200 | 125 | 123 | 37.4 | 73.2		evm_27.model.AmTr_v1.0_scaffold00062.200	7	45.82 | 65.27 | 49.45 | 78.95 | 38.46 | 46.48 | 78.95	622 | 357 | 91 | 19 | 273 | 142 | 19	0 | 0 | 0 | 0 | 1E-64 | 1E-64 | 1E-64	446 | 436 | 84.3 | 33.9 | 140 | 110 | 37.4		gi|242082600|ref|XP_002441725.1|	hypothetical protein SORBIDRAFT_08g001340 [Sorghum bicolor]	5	67.51 | 47.83 | 51.37 | 34.93 | 46.84	357 | 529 | 146 | 272 | 79	0 | 0 | 0 | 0 | 0	459 | 413 | 130 | 120 | 62.8		4	GO:0005634, GO:0005789, GO:0005886, GO:0031209	1	GO:0005515	16	GO:0000278, GO:0003002, GO:0007015, GO:0007155, GO:0009825, GO:0010014, GO:0010090, GO:0016049, GO:0033043, GO:0045010, GO:0045595, GO:0045893, GO:0048449, GO:0048589, GO:0048765, GO:0071555		3	Nckap1 | Nckap1 | Nckap1	PF09735.4 | PF09735.4 | PF09735.4	Membrane-associated apoptosis protein | Membrane-associated apoptosis protein | Membrane-associated apoptosis protein	1.10E-110 | 2.40E-92 | 3.00E-78	370.8 | 310.2 | 263.5
	UN00103		---		AT2G29190.2	PUM2	pumilio 2	7	56.43 | 39.22 | 35.59 | 60 | 49.74 | 27.92 | 26.42	381 | 436 | 118 | 30 | 195 | 154 | 106	0 | 0 | 0 | 0 | 8E-35 | 9E-13 | 8E-06	390 | 224 | 56.2 | 40.8 | 145 | 73.6 | 50.8		evm_27.model.AmTr_v1.0_scaffold00012.251	8	60.82 | 60.98 | 38.78 | 52.17 | 55.03 | 25.81 | 20.53 | 24.53	388 | 123 | 459 | 69 | 189 | 155 | 151 | 106	8E-151 | 8E-151 | 2E-76 | 2E-76 | 6E-39 | 2E-11 | 2E-05 | 7E-05	430 | 124 | 256 | 50.8 | 157 | 68.6 | 48.9 | 47		gi|224059464|ref|XP_002299859.1|	predicted protein [Populus trichocarpa]	8	60.05 | 47.68 | 51.24 | 58.73 | 52.11 | 28.66 | 22.52 | 25.47	378 | 453 | 121 | 63 | 190 | 157 | 151 | 106	0 | 0 | 0 | 0 | 3E-34 | 9E-11 | 3E-06 | 3E-04	429 | 358 | 100 | 58.5 | 147 | 70.9 | 56.2 | 49.3		2	GO:0005737, GO:0005829	3	GO:0003723, GO:0003729, GO:0003730	1	GO:0008150		5	NABP | PUF | NABP | PUF | NABP	PF07990.7 | PF00806.14 | PF07990.7 | PF00806.14 | PF07990.7	Nucleic acid binding protein NABP | Pumilio-family RNA binding repeat | Nucleic acid binding protein NABP | Pumilio-family RNA binding repeat | Nucleic acid binding protein NABP	6.30E-39 | 7.50E-39 | 1.50E-40 | 1.70E-12 | 2.00E-37	134.3 | 129 | 139.6 | 46 | 129.3
	UN00104		K03006		AT4G35800.1	NRPB1, RPB1, RNA_POL_II_LSRNA_POL_II_LS, RNA_POL_II_LS	RNA polymerase II large subunit	3	88.69 | 90.09 | 87.5	1141 | 212 | 24	0 | 9E-108 | 9E-108	2066 | 361 | 50.4		evm_27.model.AmTr_v1.0_scaffold00001.137	3	94.74 | 80.91 | 87.5	1141 | 241 | 24	0 | 6E-104 | 7E-06	2184 | 366 | 50.4		gi|225459758|ref|XP_002285900.1|	PREDICTED: DNA-directed RNA polymerase II subunit RPB1-like [Vitis vinifera]	3	96.06 | 85.89 | 87.5	1141 | 241 | 24	0 | 2E-107 | 2E-04	2210 | 380 | 50.4		5	GO:0005634, GO:0005665, GO:0005773, GO:0009506, GO:0009507	3	GO:0003677, GO:0003899, GO:0005515	8	GO:0000394, GO:0006306, GO:0006351, GO:0006366, GO:0010228, GO:0016926, GO:0031047, GO:0050665		8	RNA_pol_Rpb1_5 | RNA_pol_Rpb1_6 | RNA_pol_Rpb1_7 | RNA_pol_Rpb1_3 | RNA_pol_Rpb1_2 | RNA_pol_Rpb1_4 | RNA_pol_Rpb1_1 | RNA_pol_Rpb1_2	PF04998.12 | PF04992.9 | PF04990.7 | PF04983.13 | PF00623.15 | PF05000.12 | PF04997.7 | PF00623.15	RNA polymerase Rpb1, domain 5 | RNA polymerase Rpb1, domain 6 | RNA polymerase Rpb1, domain 7 | RNA polymerase Rpb1, domain 3 | RNA polymerase Rpb1, domain 2 | RNA polymerase Rpb1, domain 4 | RNA polymerase Rpb1, domain 1 | RNA polymerase Rpb1, domain 2	5.50E-107 | 9.70E-68 | 3.20E-53 | 3.20E-51 | 2.60E-44 | 6.20E-40 | 6.60E-60 | 2.20E-06	357.1 | 227.6 | 179 | 173.1 | 151 | 135.2 | 203.1 | 27.7
	UN00105		---		AT1G15520.1	PDR12, ATPDR12, ABCG40, ATABCG40	pleiotropic drug resistance 12	4	71.01 | 67.94 | 22.6 | 22.47	1014 | 340 | 562 | 356	0 | 2E-128 | 2E-23 | 5E-13	1462 | 433 | 108 | 74.7		evm_27.model.AmTr_v1.0_scaffold00122.55	6	73.96 | 79.75 | 67.57 | 22.2 | 22.03 | 31.03	1029 | 163 | 111 | 536 | 413 | 87	0 | 2E-61 | 1E-38 | 2E-24 | 5E-16 | 8E-04	1532 | 231 | 157 | 110 | 83.6 | 43.5		gi|224143069|ref|XP_002324840.1|	predicted protein [Populus trichocarpa]	5	75.64 | 72.06 | 22.84 | 22.75 | 23.12	1014 | 340 | 543 | 356 | 199	0 | 4E-136 | 3E-24 | 9E-20 | 9E-20	1561 | 458 | 115 | 76.3 | 45.1		1	GO:0005886	5	GO:0000166, GO:0005524, GO:0016887, GO:0017111, GO:0042626	28	GO:0000165, GO:0006612, GO:0006855, GO:0007165, GO:0009414, GO:0009595, GO:0009697, GO:0009723, GO:0009733, GO:0009737, GO:0009738, GO:0009751, GO:0009753, GO:0009862, GO:0009867, GO:0010193, GO:0010200, GO:0010310, GO:0010363, GO:0015692, GO:0031348, GO:0042538, GO:0042742, GO:0043069, GO:0043900, GO:0046865, GO:0050832, GO:0080168		7	ABC2_membrane | PDR_assoc | ABC_tran | AAA_21 | ABC_tran | ABC_trans_N | AAA_25	PF01061.19 | PF08370.6 | PF00005.22 | PF13304.1 | PF00005.22 | PF14510.1 | PF13481.1	ABC-2 type transporter | Plant PDR ABC transporter associated | ABC transporter | AAA domain | ABC transporter | ABC-transporter extracellular N-terminal | AAA domain	3.20E-96 | 2.50E-25 | 1.00E-20 | 7.10E-06 | 3.60E-15 | 4.50E-14 | 2.10E-06	320.5 | 87.7 | 74.4 | 26.1 | 56.4 | 52.2 | 27.3
	UN00106		---		AT5G37020.1	ARF8, ATARF8	auxin response factor 8	1	66.75	812	0	965		evm_27.model.AmTr_v1.0_scaffold00092.36	2	85.24 | 40.13	481 | 314	0 | 8E-47	814 | 182		gi|224079698|ref|XP_002305917.1|	predicted protein [Populus trichocarpa]	1	71.2	830	0	1078		1	GO:0005634	3	GO:0003677, GO:0003700, GO:0046983	14	GO:0006355, GO:0009725, GO:0009733, GO:0009855, GO:0009886, GO:0009887, GO:0009908, GO:0009909, GO:0010051, GO:0010154, GO:0048439, GO:0048481, GO:0048507, GO:0048519		3	Auxin_resp | B3 | AUX_IAA	PF06507.8 | PF02362.16 | PF02309.11	Auxin response factor | B3 DNA binding domain | AUX/IAA family	3.50E-35 | 1.10E-21 | 9.70E-18	119.7 | 76.3 | 64.6
	UN00107		K14400		AT2G36480.1	---	ENTH/VHS family protein	2	46.99 | 38.89	349 | 270	3E-80 | 3E-42	283 | 168		evm_27.model.AmTr_v1.0_scaffold00040.222	2	51.72 | 44.14	553 | 367	3E-137 | 2E-54	452 | 207		gi|359481979|ref|XP_002277320.2|	PREDICTED: uncharacterized protein LOC100251089 [Vitis vinifera]	1	53.35	538	1e-151	484		2	GO:0005622, GO:0005634	1	GO:0008270	9	GO:0006310, GO:0007062, GO:0007126, GO:0008150, GO:0010332, GO:0031048, GO:0032204, GO:0043247, GO:0045132		1	CTD_bind	PF04818.8	RNA polymerase II-binding domain.	1.7e-08	34.5
	UN00108		---		AT2G16485.1	---	nucleic acid binding;zinc ion binding;DNA binding	6	35.39 | 54.21 | 32.16 | 22.09 | 33.96 | 63.64	760 | 107 | 199 | 498 | 53 | 33	1E-108 | 2E-23 | 3E-12 | 3E-09 | 3E-09 | 4E-05	380 | 108 | 72 | 50.8 | 30.8 | 48.5		evm_27.model.AmTr_v1.0_scaffold00027.150	5	67.36 | 26 | 71.6 | 34.48 | 87.1	144 | 850 | 81 | 174 | 31	6E-52 | 7E-51 | 1E-25 | 9E-16 | 1E-08	201 | 197 | 115 | 82.8 | 59.3		gi|356517883|ref|XP_003527615.1|	PREDICTED: uncharacterized protein LOC100815079 [Glycine max]	6	32.22 | 54.72 | 67.65 | 46.43 | 35.57 | 23.09	956 | 106 | 34 | 28 | 194 | 433	6E-130 | 6E-130 | 6E-130 | 6E-130 | 8E-16 | 4E-05	340 | 113 | 53.9 | 25.4 | 87.4 | 52.4		2	GO:0005634, GO:0005829	1	GO:0042393	1	GO:0031048		4	SWIB | zf-CCCH | Plus-3 | GYF	PF02201.13 | PF00642.19 | PF03126.13 | PF02213.11	SWIB/MDM2 domain | Zinc finger C-x8-C-x5-C-x3-H type (and similar) | Plus-3 domain | GYF domain	2.10E-16 | 3.70E-05 | 1.10E-26 | 4.00E-15	59.3 | 23.2 | 92.9 | 55.1
	UN00109		---		AT1G63700.1	EMB71, YDA, MAPKKK4	Protein kinase superfamily protein	2	61.67 | 28.41	600 | 271	0 | 3E-10	590 | 65.5		evm_27.model.AmTr_v1.0_scaffold00009.178	2	63.86 | 34.38	678 | 256	0 | 2E-22	657 | 103		gi|359474195|ref|XP_003631415.1|	PREDICTED: uncharacterized protein LOC100263296 [Vitis vinifera]	2	69.65 | 38.76	603 | 258	0 | 4E-31	704 | 136		1	GO:0005737	4	GO:0004672, GO:0005524, GO:0016301, GO:0016772	8	GO:0007155, GO:0009793, GO:0010090, GO:0010103, GO:0010229, GO:0045010, GO:0048765, GO:0071555		2	Pkinase | Pkinase_Tyr	PF00069.20 | PF07714.12	Protein kinase domain | Protein tyrosine kinase	3.10E-59 | 3.00E-42	200.2 | 144.4
	UN00110		---		AT3G56370.1	---	Leucine-rich repeat protein kinase family protein	1	67.51	954	0	1131		evm_27.model.AmTr_v1.0_scaffold00077.75	1	59.22	954	0	983		gi|225448703|ref|XP_002275275.1|	PREDICTED: probably inactive leucine-rich repeat receptor-like protein kinase At3g28040-like [Vitis vinifera]	1	75.66	945	0	1270		1	GO:0005886	6	GO:0004672, GO:0004674, GO:0005515, GO:0005524, GO:0016301, GO:0016772	14	GO:0000272, GO:0005982, GO:0006468, GO:0007169, GO:0007389, GO:0008356, GO:0008361, GO:0009664, GO:0009832, GO:0009926, GO:0010015, GO:0010075, GO:0040007, GO:0048653		9	LRR_4 | Pkinase_Tyr | Pkinase | LRR_1 | LRR_8 | LRR_6 | LRRNT_2 | LRR_7 | Kinase-like	PF12799.2 | PF07714.12 | PF00069.20 | PF00560.28 | PF13855.1 | PF13516.1 | PF08263.7 | PF13504.1 | PF14531.1	Leucine Rich repeats (2 copies) | Protein tyrosine kinase | Protein kinase domain | Leucine Rich Repeat | Leucine rich repeat | Leucine Rich repeat | Leucine rich repeat N-terminal domain | Leucine rich repeat | Kinase-like	1.20E-40 | 2.70E-40 | 4.70E-40 | 4.60E-38 | 3.10E-34 | 6.10E-16 | 3.90E-12 | 7.60E-09 | 8.90E-04	136.4 | 138 | 137.3 | 123.3 | 116.5 | 56.6 | 45.9 | 34.3 | 18.3
	UN00111		---		AT1G47330.1	---	CBS domain-containing protein with a domain of unknown function (DUF21)	2	60.86 | 30.6	304 | 232	7E-73 | 2E-08	253 | 55.5		evm_27.model.AmTr_v1.0_scaffold00059.17	1	60.97	310	3e-72	251		gi|255541670|ref|XP_002511899.1|	ATP binding protein, putative [Ricinus communis]	4	46.15 | 54.35 | 65.71 | 40	273 | 46 | 35 | 25	2E-80 | 2E-80 | 2E-80 | 2E-80	227 | 63.9 | 43.1 | 28.9		1	GO:0005886	1	GO:0003674	1	GO:0008150		5	DUF21 | Metallothio_2 | Malectin_like | TRAP_beta | Malectin	PF01595.15 | PF01439.13 | PF12819.2 | PF05753.9 | PF11721.3	Domain of unknown function DUF21 | Metallothionein | Carbohydrate-binding protein of the ER | Translocon-associated protein beta (TRAPB) | Di-glucose binding within endoplasmic reticulum	7.40E-32 | 1.40E-08 | 3.90E-27 | 2.10E-15 | 5.30E-09	110.1 | 35.1 | 95.2 | 56.3 | 36
	UN00112		K00705		AT2G40840.1	DPE2	disproportionating enzyme 2	5	53.47 | 44.12 | 50 | 55 | 40	649 | 238 | 84 | 20 | 110	0 | 1E-44 | 7E-21 | 7E-21 | 3E-18	642 | 176 | 94.7 | 26.6 | 91.3		evm_27.model.AmTr_v1.0_scaffold00038.86	3	48.37 | 46.67 | 58.02	736 | 135 | 81	0 | 8E-53 | 8E-53	590 | 123 | 103		gi|115473897|ref|NP_001060547.1|	Os07g0662900 [Oryza sativa Japonica Group]	3	48.03 | 65.43 | 60	864 | 81 | 25	0 | 2E-29 | 2E-29	709 | 118 | 35.4		2	GO:0005829, GO:0009507	6	GO:0003824, GO:0004134, GO:0010297, GO:0030246, GO:0043169, GO:2001070	11	GO:0000023, GO:0000025, GO:0000272, GO:0005975, GO:0005976, GO:0005982, GO:0005983, GO:0007623, GO:0009664, GO:0019252, GO:0043085		4	Glyco_hydro_77 | Glyco_hydro_77 | CBM_20 | CBM_20	PF02446.12 | PF02446.12 | PF00686.14 | PF00686.14	4-alpha-glucanotransferase | 4-alpha-glucanotransferase | Starch binding domain | Starch binding domain	2.20E-66 | 3.50E-74 | 1.30E-10 | 1.50E-11	224.4 | 250.1 | 40.7 | 43.7
	UN00113		---		AT1G30330.2	ARF6	auxin response factor 6	2	75.35 | 57.85	434 | 344	0 | 4E-87	603 | 305		evm_27.model.AmTr_v1.0_scaffold00092.36	2	77.62 | 48.36	429 | 639	0 | 3E-114	616 | 383		gi|255584509|ref|XP_002532983.1|	Auxin response factor, putative [Ricinus communis]	2	77.12 | 37.16	437 | 183	0 | 4E-12	621 | 74.3		1	GO:0005634	2	GO:0003700, GO:0005515	15	GO:0006355, GO:0009725, GO:0009733, GO:0009855, GO:0009886, GO:0009887, GO:0009908, GO:0009909, GO:0010014, GO:0010051, GO:0010073, GO:0048439, GO:0048481, GO:0048507, GO:0048519		3	AUX_IAA | B3 | Auxin_resp	PF02309.11 | PF02362.16 | PF06507.8	AUX/IAA family | B3 DNA binding domain | Auxin response factor	1.10E-20 | 1.20E-21 | 1.30E-09	74.3 | 76.2 | 37.8
	UN00114		---		AT1G61680.2	TPS14	terpene synthase 14	3	46.23 | 33.7 | 35.06	292 | 454 | 154	2E-80 | 2E-60 | 6E-16	276 | 218 | 83.2		evm_27.model.AmTr_v1.0_scaffold00043.50	4	49.78 | 37.25 | 30.56 | 35.54	227 | 204 | 72 | 453	3E-107 | 3E-107 | 3E-107 | 6E-82	273 | 132 | 25 | 281		gi|359497062|ref|XP_003635412.1|	PREDICTED: LOW QUALITY PROTEIN: (3S,6E)-nerolidol synthase 1-like [Vitis vinifera]	3	55.22 | 45.18 | 42.35	335 | 166 | 536	5E-130 | 5E-130 | 9E-112	360 | 129 | 367		1	GO:0009507	4	GO:0000287, GO:0010333, GO:0016829, GO:0034007	2	GO:0008152, GO:0043693		4	Terpene_synth | Terpene_synth | Terpene_synth_C | Terpene_synth_C	PF01397.16 | PF01397.16 | PF03936.11 | PF03936.11	Terpene synthase, N-terminal domain | Terpene synthase, N-terminal domain | Terpene synthase family, metal binding domain | Terpene synthase family, metal binding domain	8.40E-45 | 1.80E-40 | 5.10E-33 | 4.20E-59	152.3 | 138.2 | 114.4 | 199.9
	UN00115		K14564		AT3G12860.1	---	NOP56-like pre RNA processing ribonucleoprotein	1	76.64	458	0	701		evm_27.model.AmTr_v1.0_scaffold00010.106	1	66.83	597	0	716		gi|225456270|ref|XP_002283518.1|	PREDICTED: nucleolar protein 56-like [Vitis vinifera]	1	79.92	488	0	770		1	GO:0005634	---	NA	4	GO:0006606, GO:0008150, GO:0009560, GO:0042991		5	GRAS | Nop | DELLA | NOSIC | NOP5NT	PF03514.9 | PF01798.13 | PF12041.3 | PF08060.8 | PF08156.8	GRAS domain family | Putative snoRNA binding domain | Transcriptional regulator DELLA protein N terminal | NOSIC (NUC001) domain | NOP5NT (NUC127) domain	4.60E-138 | 4.90E-59 | 4.90E-34 | 1.20E-25 | 2.50E-18	460 | 197.9 | 115.8 | 89 | 65.9
	UN00116		---		AT5G55390.2	EDM2	ENHANCED DOWNY MILDEW 2	3	43.22 | 46.12 | 32.94	428 | 399 | 85	2E-91 | 3E-89 | 4E-04	324 | 318 | 45.4		evm_27.model.AmTr_v1.0_scaffold00055.116	2	35.31 | 48.57	861 | 315	3E-115 | 1E-61	392 | 231		gi|225446989|ref|XP_002268363.1|	PREDICTED: uncharacterized protein LOC100248222 [Vitis vinifera]	2	52.6 | 47.93	365 | 411	6E-108 | 1E-91	374 | 327		1	GO:0005634	2	GO:0003700, GO:0008270	---	NA		2	DNMT1-RFD | PHD	PF12047.3 | PF00628.24	Cytosine specific DNA methyltransferase replication foci domain | PHD-finger	3.10E-14 | 8.30E-04	52.8 | 19
	UN00117		---		AT4G30790.1	---	INVOLVED IN: autophagy; EXPRESSED IN: 24 plant structures; EXPRESSED DURING: 15 growth stages; CONTAINS InterPro DOMAIN/s: Autophagy-related protein 17 (InterPro:IPR007240), Autophagy-related protein 11 (InterPro:IPR019460); Has 8793 Blast hits to 6268 proteins in 570 species: Archae - 89; Bacteria - 657; Metazoa - 4844; Fungi - 808; Plants - 441; Viruses - 15; Other Eukaryotes - 1939 (source: NC…	1	57.8	1173	0	1157		evm_27.model.AmTr_v1.0_scaffold00064.70	1	59.41	1158	0	1187		gi|225445782|ref|XP_002273616.1|	PREDICTED: uncharacterized protein LOC100267388 [Vitis vinifera]	1	64.81	1168	0	1334		2	GO:0005634, GO:0009506	---	NA	1	GO:0006914		2	ATG11 | APG17	PF10377.4 | PF04108.7	Autophagy-related protein 11 | Autophagy protein Apg17	8.30E-22 | 2.50E-06	77.4 | 26.5
	UN00118		K12385		AT4G38350.1	---	Patched family protein	1	66.59	1296	0	1567		evm_27.model.AmTr_v1.0_scaffold00044.188	1	70.86	1280	0	1663		gi|359491908|ref|XP_002272383.2|	PREDICTED: niemann-Pick C1 protein-like [Vitis vinifera]	1	73.85	1258	0	1726		5	GO:0005773, GO:0005774, GO:0009507, GO:0016020, GO:0016021	1	GO:0008158	---	NA		2	Patched | Sterol-sensing	PF02460.13 | PF12349.3	Patched family | Sterol-sensing domain of SREBP cleavage-activation	3.90E-88 | 1.30E-53	296.3 | 180.5
	UN00119		---		AT5G24710.1	---	Transducin/WD40 repeat-like superfamily protein	1	80.89	1209	0	1856		evm_27.model.AmTr_v1.0_scaffold00027.77	1	81.53	1213	0	1865		gi|225439033|ref|XP_002263744.1|	PREDICTED: uncharacterized protein LOC100248418 [Vitis vinifera]	1	87.6	1210	0	2014		2	GO:0005737, GO:0005886	1	GO:0003674	1	GO:0008150		2	Coatomer_WDAD | WD40	PF04053.9 | PF00400.27	Coatomer WD associated region | WD domain, G-beta repeat	2.90E-08 | 1.70E-07	32.9 | 30.8
	UN00120		K17943		AT2G29190.2	PUM2	pumilio 2	1	50.74	1009	0	843		evm_27.model.AmTr_v1.0_scaffold00012.251	1	54.31	1079	0	999		gi|225434877|ref|XP_002283191.1|	PREDICTED: pumilio homolog 1-like [Vitis vinifera]	1	61.12	1039	0	1129		2	GO:0005737, GO:0005829	3	GO:0003723, GO:0003729, GO:0003730	1	GO:0008150		2	NABP | PUF	PF07990.7 | PF00806.14	Nucleic acid binding protein NABP | Pumilio-family RNA binding repeat	3.70E-130 | 4.40E-67	434.6 | 217.9
	UN00121		---		AT5G13010.1	EMB3011	RNA helicase family protein	5	84.79 | 86.56 | 90.1 | 50.56 | 80.36	434 | 186 | 101 | 540 | 56	0 | 0 | 0 | 6E-138 | 6E-138	681 | 318 | 189 | 421 | 91.7		evm_27.model.AmTr_v1.0_scaffold00022.54	5	85.02 | 88.17 | 89.11 | 52.42 | 87.5	434 | 186 | 101 | 578 | 56	0 | 0 | 0 | 5E-159 | 5E-159	677 | 327 | 183 | 481 | 100		gi|359473576|ref|XP_002264955.2|	PREDICTED: pre-mRNA-splicing factor ATP-dependent RNA helicase PRP16-like [Vitis vinifera]	5	90.34 | 94.09 | 92.08 | 61.65 | 91.07	435 | 186 | 101 | 545 | 56	0 | 0 | 0 | 0 | 0	714 | 347 | 192 | 578 | 100		1	GO:0005634	5	GO:0003676, GO:0003724, GO:0004386, GO:0005524, GO:0008026	1	GO:0009793		4	T2SE | HA2 | OB_NTP_bind | Helicase_C	PF00437.15 | PF04408.18 | PF07717.11 | PF00271.26	Type II/IV secretion system protein | Helicase associated domain (HA2) | Oligonucleotide/oligosaccharide-binding (OB)-fold | Helicase conserved C-terminal domain	3.00E-04 | 4.10E-26 | 3.10E-25 | 1.10E-07	19.7 | 90.9 | 88.2 | 31.5
	UN00123		K16586		AT5G48520.1	---	unknown protein; Has 609 Blast hits to 593 proteins in 129 species: Archae - 0; Bacteria - 41; Metazoa - 390; Fungi - 40; Plants - 64; Viruses - 0; Other Eukaryotes - 74 (source: NCBI BLink).	3	75.12 | 78.86 | 64.09	615 | 440 | 181	0 | 0 | 0	901 | 664 | 241		evm_27.model.AmTr_v1.0_scaffold00049.203	3	80.52 | 83.67 | 70.33	616 | 441 | 182	0 | 0 | 0	972 | 719 | 258		gi|255572632|ref|XP_002527249.1|	conserved hypothetical protein [Ricinus communis]	3	78.25 | 80.95 | 69.06	616 | 441 | 181	0 | 0 | 0	925 | 674 | 254		3	GO:0005634, GO:0005819, GO:0009524	1	GO:0003674	1	GO:0080175		3	HAUS-augmin3 | HAUS-augmin3 | HAUS-augmin3	PF14932.1 | PF14932.1 | PF14932.1	HAUS augmin-like complex subunit 3 | HAUS augmin-like complex subunit 3 | HAUS augmin-like complex subunit 3	7.30E-31 | 3.10E-39 | 6.60E-78	107.2 | 134.6 | 261.4
	UN00124		---		AT5G14420.2	RGLG2	RING domain ligase2	1	67.73	471	0	586		evm_27.model.AmTr_v1.0_scaffold00166.42	1	71.53	404	0	553		gi|225446269|ref|XP_002267670.1|	PREDICTED: uncharacterized protein LOC100252420 [Vitis vinifera]	1	54.98	622	0	645		2	GO:0005634, GO:0005886	2	GO:0004842, GO:0008270	4	GO:0006499, GO:0009690, GO:0009850, GO:0080148		6	Copine | zf-C3HC4_3 | vWA-TerF-like | XH | XS | zf-XS	PF07002.11 | PF13920.1 | PF10138.4 | PF03469.9 | PF03468.9 | PF03470.9	Copine | Zinc finger, C3HC4 type (RING finger) | vWA found in TerF C terminus | XH domain | XS domain | XS zinc finger domain	2.30E-51 | 2.10E-07 | 1.80E-05 | 4.50E-50 | 3.00E-43 | 5.00E-18	173.4 | 30.4 | 24.6 | 168.7 | 146.4 | 64.8
	UN00125		K10999		AT4G39350.1	CESA2, ATH-A, ATCESA2	cellulose synthase A2	1	70.78	1102	0	1533		evm_27.model.AmTr_v1.0_scaffold00022.66	1	92.17	1098	0	1927		gi|225457723|ref|XP_002277713.1|	PREDICTED: probable cellulose synthase A catalytic subunit 5 [UDP-forming] [Vitis vinifera]	1	91.6	1095	0	1922		2	GO:0005886, GO:0016020	4	GO:0008270, GO:0016757, GO:0016759, GO:0016760	6	GO:0009832, GO:0009833, GO:0016049, GO:0019761, GO:0030243, GO:0030244		6	Cellulose_synt | zf-UDP | Glyco_tranf_2_3 | Glyco_trans_2_3 | zf-RING_4 | FYVE_2	PF03552.9 | PF14569.1 | PF13641.1 | PF13632.1 | PF14570.1 | PF02318.11	Cellulose synthase | Zinc-binding RING-finger | Glycosyltransferase like family 2 | Glycosyl transferase family group 2 | RING/Ubox like zinc-binding domain | FYVE-type zinc finger	0 | 1.60E-41 | 7.80E-09 | 3.60E-07 | 8.40E-06 | 3.50E-04	1390.8 | 139.8 | 35.6 | 30.1 | 25.2 | 20.4
	UN00126		K01952		AT1G74260.1	PUR4	purine biosynthesis 4	1	75.94	1309	0	1962		evm_27.model.AmTr_v1.0_scaffold00019.386	1	77.47	1314	0	1994		gi|224109478|ref|XP_002315209.1|	predicted protein, partial [Populus trichocarpa]	1	79.51	1313	0	2055		4	GO:0005737, GO:0005739, GO:0009507, GO:0009570	3	GO:0003824, GO:0004642, GO:0005524	3	GO:0006189, GO:0009555, GO:0055046		3	GATase_5 | AIRS_C | AIRS	PF13507.1 | PF02769.17 | PF00586.19	CobB/CobQ-like glutamine amidotransferase domain | AIR synthase related protein, C-terminal domain | AIR synthase related protein, N-terminal domain	1.70E-101 | 1.10E-41 | 1.50E-14	338.5 | 142.3 | 54
	UN00127		---		AT3G13460.1	ECT2	evolutionarily conserved C-terminal region 2	1	33.15	715	2e-66	239		evm_27.model.AmTr_v1.0_scaffold00004.54	1	38.9	730	8e-94	318		gi|225435800|ref|XP_002285750.1|	PREDICTED: uncharacterized protein LOC100253534 [Vitis vinifera]	1	46.31	732	2e-130	423		3	GO:0005634, GO:0005737, GO:0005829	1	GO:0005515	---	NA		1	YTH	PF04146.10	YT521-B-like domain	7.2e-06	25.6
	UN00128		K05349		AT5G49360.1	BXL1, ATBXL1	beta-xylosidase 1	1	76.41	619	0	914		evm_27.model.AmTr_v1.0_scaffold00057.26	1	72.49	618	0	899		gi|225431898|ref|XP_002276351.1|	PREDICTED: beta-D-xylosidase 1-like [Vitis vinifera]	1	80	615	0	983		3	GO:0005576, GO:0009505, GO:0048046	2	GO:0004553, GO:0046556	2	GO:0005975, GO:0010214		3	Glyco_hydro_3 | Glyco_hydro_3_C | NAM	PF00933.16 | PF01915.17 | PF02365.10	Glycosyl hydrolase family 3 N terminal domain | Glycosyl hydrolase family 3 C-terminal domain | No apical meristem (NAM) protein	9.50E-63 | 1.90E-52 | 4.10E-48	211.9 | 178 | 162.8
	UN00129		---		AT2G03150.1	emb1579	ATP/GTP-binding protein family	3	47.08 | 34.34 | 28.45	274 | 396 | 348	6E-62 | 7E-39 | 5E-16	233 | 159 | 82		evm_27.model.AmTr_v1.0_scaffold00010.527	3	54.14 | 37.02 | 33.73	266 | 362 | 338	1E-78 | 6E-45 | 1E-28	285 | 177 | 125		gi|224112227|ref|XP_002316125.1|	predicted protein, partial [Populus trichocarpa]	2	52.04 | 33.89	269 | 357	5E-77 | 2E-21	275 | 105		2	GO:0005737, GO:0005829	1	GO:0005509	4	GO:0009630, GO:0009793, GO:0030244, GO:0048193		1	DBC1	PF14443.1	DBC1	1.2e-34	118.5
	UN00130		---		AT1G22930.1	---	T-complex protein 11	9	62.44 | 44.01 | 65 | 67.61 | 38.89 | 53.66 | 30.74 | 52.5 | 36.67	213 | 284 | 20 | 71 | 144 | 41 | 296 | 40 | 180	7E-109 | 7E-109 | 7E-109 | 1E-69 | 1E-69 | 1E-69 | 1E-69 | 1E-69 | 2E-17	220 | 186 | 30.4 | 100 | 91.3 | 54.7 | 54.3 | 45.4 | 88.6		evm_27.model.AmTr_v1.0_scaffold00004.33	9	53.41 | 50 | 64.79 | 40.41 | 29.64 | 45.54 | 35.79 | 35.6 | 35.77	279 | 42 | 71 | 146 | 253 | 213 | 299 | 191 | 137	7E-68 | 7E-68 | 9E-60 | 9E-60 | 9E-60 | 2E-42 | 2E-19 | 6E-16 | 2E-12	240 | 37.7 | 100 | 93.6 | 78.2 | 169 | 94.7 | 83.2 | 72		gi|359486036|ref|XP_002267907.2|	PREDICTED: uncharacterized protein LOC100253141 [Vitis vinifera]	8	69.37 | 52.46 | 70 | 36.64 | 37.84 | 76.06 | 67.5 | 65.12	222 | 284 | 20 | 333 | 296 | 71 | 40 | 43	2E-137 | 2E-137 | 2E-137 | 5E-116 | 5E-116 | 5E-116 | 5E-116 | 5E-116	262 | 240 | 33.5 | 158 | 115 | 110 | 63.9 | 58.9		2	GO:0005634, GO:0009506	---	NA	1	GO:0008150		3	Tcp11 | Tcp11 | Tcp11	PF05794.8 | PF05794.8 | PF05794.8	T-complex protein 11 | T-complex protein 11 | T-complex protein 11	1.30E-12 | 1.90E-27 | 2.00E-08	47.2 | 96.1 | 33.3
	UN00131		K16252		AT3G23780.2	NRPD2A	nuclear RNA polymerase D2A	4	57.71 | 50 | 66.67 | 60	837 | 320 | 21 | 20	0 | 0 | 1E-04 | 1E-04	909 | 304 | 35.4 | 30.8		evm_27.model.AmTr_v1.0_scaffold00010.345	5	60.55 | 51.24 | 75.4 | 78.12 | 85	550 | 322 | 187 | 64 | 20	0 | 0 | 0 | 0 | 0	647 | 321 | 301 | 103 | 37.7		gi|225430474|ref|XP_002283296.1|	PREDICTED: DNA-directed RNA polymerase D subunit 2a-like [Vitis vinifera]	4	65.29 | 55.9 | 80 | 66.67	821 | 322 | 20 | 21	0 | 3E-105 | 7E-06 | 7E-06	1060 | 366 | 39.3 | 34.7		5	GO:0000418, GO:0000419, GO:0005634, GO:0005720, GO:0030880	4	GO:0003677, GO:0003899, GO:0005515, GO:0032549	7	GO:0006306, GO:0006351, GO:0030422, GO:0031047, GO:0035194, GO:0050776, GO:0050832		7	RNA_pol_Rpb2_1 | RNA_pol_Rpb2_6 | RNA_pol_Rpb2_7 | RNA_pol_Rpb2_3 | RNA_pol_Rpb2_4 | RNA_pol_Rpb2_5 | RNA_pol_Rpb2_6	PF04563.10 | PF00562.23 | PF04560.15 | PF04565.11 | PF04566.8 | PF04567.12 | PF00562.23	RNA polymerase beta subunit | RNA polymerase Rpb2, domain 6 | RNA polymerase Rpb2, domain 7 | RNA polymerase Rpb2, domain 3 | RNA polymerase Rpb2, domain 4 | RNA polymerase Rpb2, domain 5 | RNA polymerase Rpb2, domain 6	6.70E-23 | 4.70E-59 | 3.00E-24 | 4.70E-10 | 5.10E-10 | 1.00E-06 | 9.80E-20	80.6 | 200 | 85 | 39 | 39 | 28.5 | 70.6
	UN00132		---		AT2G24520.1	AHA5, HA5	H(+)-ATPase 5	2	56.24 | 35.21	777 | 463	0 | 8E-43	709 | 170		evm_27.model.AmTr_v1.0_scaffold00019.326	2	59.31 | 38.79	779 | 464	0 | 3E-51	745 | 196		gi|357466495|ref|XP_003603532.1|	Plasma membrane H+ ATPase [Medicago truncatula]	2	57.4 | 35.95	784 | 484	0 | 4E-46	738 | 184		3	GO:0005886, GO:0016020, GO:0016021	6	GO:0000166, GO:0003824, GO:0005524, GO:0015662, GO:0016887, GO:0046872	4	GO:0006200, GO:0006754, GO:0006812, GO:0008152		1	Apolipoprotein	PF01442.13	Apolipoprotein A1/A4/E domain	3.1e-06	26.8
	UN00133		---		AT3G59770.2	SAC9	sacI homology domain-containing protein / WW domain-containing protein	1	57.36	1304	0	1378		evm_27.model.AmTr_v1.0_scaffold00045.124	1	60.7	1308	0	1441		gi|225434141|ref|XP_002274969.1|	PREDICTED: uncharacterized protein LOC100250760 [Vitis vinifera]	1	65.38	1300	0	1561		2	GO:0005634, GO:0005737	1	GO:0042578	6	GO:0006486, GO:0006970, GO:0009409, GO:0009644, GO:0046488, GO:0048015		1	WW	PF00397.21	WW domain	2.7e-13	49.5
	UN00134		---		AT5G24350.2	---	FUNCTIONS IN: molecular_function unknown; INVOLVED IN: biological_process unknown; LOCATED IN: cellular_component unknown; EXPRESSED IN: 23 plant structures; EXPRESSED DURING: 13 growth stages; CONTAINS InterPro DOMAIN/s: Secretory pathway Sec39 (InterPro:IPR013244).	4	37.28 | 43.2 | 64.29 | 49.35	448 | 331 | 28 | 385	1E-144 | 1E-144 | 1E-144 | 2E-90	268 | 254 | 34.7 | 325		evm_27.model.AmTr_v1.0_scaffold00004.268	4	47 | 39.82 | 60.61 | 50.92	317 | 437 | 33 | 379	3E-153 | 3E-153 | 3E-153 | 4E-93	285 | 259 | 40 | 332		gi|359490820|ref|XP_002271655.2|	PREDICTED: uncharacterized protein LOC100258836 [Vitis vinifera]	4	44.01 | 53.14 | 63.16 | 59.02	459 | 318 | 19 | 388	0 | 0 | 0 | 3E-115	336 | 316 | 29.3 | 405		1	GO:0005575	1	GO:0003674	12	GO:0006486, GO:0007155, GO:0008150, GO:0009887, GO:0009888, GO:0010090, GO:0010228, GO:0010638, GO:0016926, GO:0033044, GO:0045010, GO:0050665		---	---	---	---	---	---
	UN00135		K14500		AT4G35230.1	BSK1	BR-signaling kinase 1	1	78.43	510	0	791		evm_27.model.AmTr_v1.0_scaffold00001.248	1	75.85	501	0	775		gi|224080762|ref|XP_002306223.1|	predicted protein [Populus trichocarpa]	1	80.83	506	0	825		4	GO:0005773, GO:0005886, GO:0009506, GO:0016020	5	GO:0004672, GO:0005515, GO:0005524, GO:0016301, GO:0016772	4	GO:0006468, GO:0006499, GO:0009737, GO:0009742		8	Peptidase_M41 | AAA | Peptidase_M41 | Peptidase_M41 | AAA | Pkinase_Tyr | Pkinase | TPR_11	PF01434.13 | PF00004.24 | PF01434.13 | PF01434.13 | PF00004.24 | PF07714.12 | PF00069.20 | PF13414.1	Peptidase family M41 | ATPase family associated with various cellular activities (AAA) | Peptidase family M41 | Peptidase family M41 | ATPase family associated with various cellular activities (AAA) | Protein tyrosine kinase | Protein kinase domain | TPR repeat	2.20E-33 | 2.20E-23 | 6.10E-04 | 2.30E-15 | 4.40E-13 | 4.60E-25 | 9.60E-21 | 1.60E-08	115.5 | 82.9 | 19.3 | 56.6 | 49.5 | 88.1 | 74 | 34
	UN00136		K01231		AT5G14950.1	GMII, ATGMII	golgi alpha-mannosidase II	1	71.02	1080	0	1562		evm_27.model.AmTr_v1.0_scaffold00055.149	1	74.32	919	0	1358		gi|225452648|ref|XP_002276468.1|	PREDICTED: alpha-mannosidase 2x [Vitis vinifera]	1	73.85	1151	0	1691		3	GO:0005768, GO:0005794, GO:0005802	6	GO:0003824, GO:0004553, GO:0004559, GO:0008270, GO:0015923, GO:0030246	4	GO:0005975, GO:0006013, GO:0006486, GO:0006487		3	Glyco_hydro_38 | Glyco_hydro_38C | Alpha-mann_mid	PF01074.17 | PF07748.8 | PF09261.6	Glycosyl hydrolases family 38 N-terminal domain | Glycosyl hydrolases family 38 C-terminal domain | Alpha mannosidase, middle domain	8.90E-95 | 1.20E-67 | 4.00E-19	317 | 228.7 | 68.6
	UN00137		---		AT1G31780.1	---	CONTAINS InterPro DOMAIN/s: Conserved oligomeric complex COG6 (InterPro:IPR010490); Has 384 Blast hits to 379 proteins in 190 species: Archae - 0; Bacteria - 4; Metazoa - 151; Fungi - 156; Plants - 42; Viruses - 0; Other Eukaryotes - 31 (source: NCBI BLink).	1	74.67	675	0	961		evm_27.model.AmTr_v1.0_scaffold00002.17	1	78.2	679	0	1033		gi|225427266|ref|XP_002281271.1|	PREDICTED: conserved oligomeric Golgi complex subunit 6 [Vitis vinifera]	1	79.26	675	0	1052		3	GO:0005622, GO:0005794, GO:0005829	1	GO:0003674	2	GO:0006891, GO:0006944		1	COG6	PF06419.6	Conserved oligomeric complex COG6	5.6e-150	500.4
	UN00138		K01595		AT3G14940.1	ATPPC3, PPC3	phosphoenolpyruvate carboxylase 3	1	88.53	968	0	1685		evm_27.model.AmTr_v1.0_scaffold00021.28	1	92.33	965	0	1752		gi|255553993|ref|XP_002518037.1|	Phosphoenolpyruvate carboxylase, putative [Ricinus communis]	1	91.5	965	0	1746		2	GO:0005737, GO:0005829	2	GO:0003824, GO:0008964	6	GO:0006099, GO:0006826, GO:0010106, GO:0010167, GO:0015706, GO:0015977		5	ARD | Cupin_2 | AraC_binding | PEPcase | PEPcase_2	PF03079.9 | PF07883.6 | PF02311.14 | PF00311.12 | PF14010.1	ARD/ARD' family | Cupin domain | AraC-like ligand binding domain | Phosphoenolpyruvate carboxylase | Phosphoenolpyruvate carboxylase	6.50E-45 | 3.00E-08 | 1.40E-05 | 0 | 1.10E-04	152.8 | 33 | 24.8 | 1015.8 | 20.6
	UN00139		---		AT5G35980.1	YAK1	yeast YAK1-related gene 1	4	27.16 | 40.79 | 71.43 | 26.34	777 | 76 | 14 | 224	3E-44 | 5E-10 | 5E-10 | 3E-04	175 | 58.2 | 26.2 | 45.4		evm_27.model.AmTr_v1.0_scaffold00011.217	3	28.2 | 46.84 | 48	798 | 79 | 25	2E-48 | 8E-12 | 8E-12	187 | 59.3 | 30.4		gi|225454595|ref|XP_002267912.1|	PREDICTED: uncharacterized protein LOC100240775 [Vitis vinifera]	4	29.12 | 34.49 | 48.75 | 68.75	783 | 345 | 80 | 16	2E-53 | 1E-29 | 2E-16 | 2E-16	207 | 131 | 80.9 | 29.3		3	GO:0005737, GO:0005829, GO:0009506	5	GO:0004672, GO:0004674, GO:0005524, GO:0016301, GO:0016772	2	GO:0006468, GO:0009737		1	Pkinase	PF00069.20	Protein kinase domain	6.4e-07	28.7
	UN00140		K17943		AT2G29200.1	APUM1, PUM1	pumilio 1	2	58.37 | 48.05	723 | 333	0 | 0	755 | 240		evm_27.model.AmTr_v1.0_scaffold00012.251	2	68.46 | 51.76	723 | 340	0 | 0	909 | 258		gi|225434877|ref|XP_002283191.1|	PREDICTED: pumilio homolog 1-like [Vitis vinifera]	2	69.53 | 54.73	722 | 349	0 | 3E-83	952 | 300		1	GO:0005737	2	GO:0003723, GO:0003729	---	NA		3	NABP | PUF | NABP	PF07990.7 | PF00806.14 | PF07990.7	Nucleic acid binding protein NABP | Pumilio-family RNA binding repeat | Nucleic acid binding protein NABP	1.80E-116 | 8.40E-64 | 3.60E-09	389.6 | 207.6 | 36.3
	UN00141		---		AT2G47900.2	AtTLP3, TLP3	tubby like protein 3	2	51.33 | 37.16	300 | 148	2E-67 | 1E-10	234 | 65.5		evm_27.model.AmTr_v1.0_scaffold00057.141	2	50 | 41.72	298 | 151	3E-68 | 5E-15	236 | 78.6		gi|115453033|ref|NP_001050117.1|	Os03g0351400, partial [Oryza sativa Japonica Group]	2	51.71 | 34.04	292 | 141	1E-70 | 4E-06	242 | 53.9		4	GO:0005634, GO:0005829, GO:0005886, GO:0009536	2	GO:0003700, GO:0008081	7	GO:0006355, GO:0009620, GO:0009651, GO:0042542, GO:0043687, GO:0045893, GO:0071470		3	AP2 | AP2 | Tub	PF00847.15 | PF00847.15 | PF01167.13	AP2 domain | AP2 domain | Tub family	8.70E-07 | 2.50E-10 | 4.00E-62	28.9 | 40.3 | 209.4
	UN00142		K17108		AT3G24180.2	---	Beta-glucosidase, GBA2 type family protein	3	80.22 | 49.66 | 63.12	465 | 290 | 263	0 | 0 | 1E-92	779 | 230 | 322		evm_27.model.AmTr_v1.0_scaffold00067.135	4	83.3 | 62.45 | 64.4 | 62.86	473 | 269 | 191 | 35	0 | 6E-95 | 2E-68 | 2E-68	796 | 328 | 239 | 40.8		gi|225433442|ref|XP_002285674.1|	PREDICTED: non-lysosomal glucosylceramidase-like [Vitis vinifera]	3	85.84 | 50.16 | 66.17	473 | 307 | 269	0 | 0 | 7E-99	847 | 254 | 343		3	GO:0005886, GO:0016020, GO:0016021	2	GO:0003824, GO:0004348	2	GO:0006665, GO:0006680		3	DUF608 | GBA2_N | DUF608	PF04685.8 | PF12215.3 | PF04685.8	Protein of unknown function, DUF608 | beta-Glucocerebrosidase 2 N terminal | Protein of unknown function, DUF608	1.60E-48 | 3.30E-63 | 9.90E-62	165.2 | 213.6 | 208.7
	UN00143		K12124		AT1G22770.1	GI, FB	gigantea protein (GI)	4	77.37 | 66.88 | 72.73 | 71.77	623 | 160 | 22 | 294	0 | 0 | 0 | 2E-114	850 | 203 | 38.5 | 388		evm_27.model.AmTr_v1.0_scaffold00078.165	3	78.4 | 78.28 | 76.22	676 | 290 | 164	0 | 8E-132 | 9E-61	932 | 435 | 228		gi|224085197|ref|XP_002307516.1|	predicted protein [Populus trichocarpa]	3	82.83 | 75.47 | 76.55	623 | 159 | 290	0 | 0 | 2E-124	920 | 219 | 419		2	GO:0005634, GO:0005654	1	GO:0005515	14	GO:0005982, GO:0006355, GO:0007623, GO:0009409, GO:0009637, GO:0009639, GO:0009908, GO:0010218, GO:0010378, GO:0042542, GO:0042752, GO:0048574, GO:0048578, GO:0080167		---	---	---	---	---	---
	UN00144		K01280		AT4G20850.1	TPP2	tripeptidyl peptidase ii	1	72.44	1310	0	1883		evm_27.model.AmTr_v1.0_scaffold00009.258	1	74.81	1310	0	1962		gi|359490505|ref|XP_002268078.2|	PREDICTED: tripeptidyl-peptidase 2 [Vitis vinifera]	1	76.16	1313	0	2010		6	GO:0005737, GO:0005773, GO:0005774, GO:0009507, GO:0016020, GO:0022626	2	GO:0004252, GO:0008240	3	GO:0006508, GO:0008152, GO:0009630		2	TPPII | Peptidase_S8	PF12580.3 | PF00082.17	Tripeptidyl peptidase II | Subtilase family	1.90E-65 | 1.60E-54	219.8 | 185
	UN00145		---		AT3G56370.1	---	Leucine-rich repeat protein kinase family protein	1	67.51	954	0	1131		evm_27.model.AmTr_v1.0_scaffold00077.75	1	59.22	954	0	983		gi|225448703|ref|XP_002275275.1|	PREDICTED: probably inactive leucine-rich repeat receptor-like protein kinase At3g28040-like [Vitis vinifera]	1	75.66	945	0	1270		1	GO:0005886	6	GO:0004672, GO:0004674, GO:0005515, GO:0005524, GO:0016301, GO:0016772	14	GO:0000272, GO:0005982, GO:0006468, GO:0007169, GO:0007389, GO:0008356, GO:0008361, GO:0009664, GO:0009832, GO:0009926, GO:0010015, GO:0010075, GO:0040007, GO:0048653		9	LRR_4 | Pkinase_Tyr | Pkinase | LRR_1 | LRR_8 | LRR_6 | LRRNT_2 | LRR_7 | Kinase-like	PF12799.2 | PF07714.12 | PF00069.20 | PF00560.28 | PF13855.1 | PF13516.1 | PF08263.7 | PF13504.1 | PF14531.1	Leucine Rich repeats (2 copies) | Protein tyrosine kinase | Protein kinase domain | Leucine Rich Repeat | Leucine rich repeat | Leucine Rich repeat | Leucine rich repeat N-terminal domain | Leucine rich repeat | Kinase-like	5.30E-41 | 2.60E-40 | 4.30E-40 | 3.40E-37 | 2.10E-34 | 1.80E-15 | 3.80E-12 | 2.60E-09 | 8.30E-04	137.6 | 138.1 | 137.5 | 120.7 | 117 | 55.2 | 45.9 | 35.7 | 18.3
	UN00146		---		AT3G13772.1	TMN7, AtTMN7	transmembrane nine 7	1	35.03	648	5e-66	236		evm_27.model.AmTr_v1.0_scaffold00064.65	1	37.21	645	2e-70	249		gi|297834208|ref|XP_002884986.1|	hypothetical protein ARALYDRAFT_478776 [Arabidopsis lyrata subsp. lyrata]	2	36.15 | 34.61	592 | 653	3E-63 | 4E-62	232 | 228		8	GO:0005576, GO:0005634, GO:0005737, GO:0005768, GO:0005774, GO:0005794, GO:0005802, GO:0016021	---	NA	4	GO:0000394, GO:0006878, GO:0006882, GO:0009086		8	EMP70 | EMP70 | EMP70 | DELLA | GRAS | GRAS | DELLA | GRAS	PF02990.11 | PF02990.11 | PF02990.11 | PF12041.3 | PF03514.9 | PF03514.9 | PF12041.3 | PF03514.9	Endomembrane protein 70 | Endomembrane protein 70 | Endomembrane protein 70 | Transcriptional regulator DELLA protein N terminal | GRAS domain family | GRAS domain family | Transcriptional regulator DELLA protein N terminal | GRAS domain family	2.70E-26 | 7.60E-20 | 2.00E-23 | 1.90E-08 | 2.70E-05 | 5.10E-14 | 7.70E-07 | 1.80E-22	92.1 | 70.8 | 82.6 | 33.8 | 23 | 51.7 | 28.6 | 79.5
	UN00147		---		AT5G43310.2	---	COP1-interacting protein-related	3	38.9 | 35.47 | 44.87	689 | 296 | 156	1E-137 | 1E-137 | 7E-24	394 | 117 | 109		evm_27.model.AmTr_v1.0_scaffold00067.66	4	49.27 | 61.04 | 40 | 27.88	751 | 154 | 290 | 104	0 | 3E-73 | 3E-73 | 3E-73	615 | 154 | 123 | 38.9		gi|359477748|ref|XP_002281562.2|	PREDICTED: uncharacterized protein LOC100251059 [Vitis vinifera]	4	55.7 | 58.49 | 46.77 | 44.25	711 | 159 | 263 | 113	0 | 0 | 0 | 0	677 | 163 | 160 | 70.1		3	GO:0005634, GO:0005886, GO:0016020	---	NA	---	NA		---	---	---	---	---	---
	UN00148		---		AT3G58050.1	---	unknown protein; BEST Arabidopsis thaliana protein match is: unknown protein (TAIR:AT2G41960.1); Has 13384 Blast hits to 8116 proteins in 546 species: Archae - 41; Bacteria - 766; Metazoa - 5596; Fungi - 1431; Plants - 589; Viruses - 46; Other Eukaryotes - 4915 (source: NCBI BLink).	2	71.05 | 29.18	532 | 730	0 | 2E-55	706 | 211		evm_27.model.AmTr_v1.0_scaffold00024.136	2	81.11 | 29.84	503 | 744	0 | 7E-72	793 | 263		gi|359481863|ref|XP_003632681.1|	PREDICTED: uncharacterized protein LOC100257222 [Vitis vinifera]	1	58.77	1300	0	1199		1	GO:0005886	1	GO:0003674	1	GO:0008150		---	---	---	---	---	---
	UN00149		---		AT5G42390.1	---	Insulinase (Peptidase family M16) family protein	1	77.1	1083	0	1614		evm_27.model.AmTr_v1.0_scaffold00022.51	1	70.89	1254	0	1694		gi|359491892|ref|XP_002277544.2|	PREDICTED: uncharacterized protein LOC100266746 [Vitis vinifera]	1	74.1	1251	0	1747		3	GO:0005739, GO:0009507, GO:0009570	4	GO:0003824, GO:0004222, GO:0008270, GO:0046872	2	GO:0006508, GO:0009793		2	Peptidase_M16_C | Peptidase_M16	PF05193.16 | PF00675.15	Peptidase M16 inactive domain | Insulinase (Peptidase family M16)	4.50E-81 | 4.70E-22	270.9 | 78.3
	UN00150		---		AT5G60390.3	---	GTP binding Elongation factor Tu family protein	2	48.76 | 49.37	283 | 79	1E-81 | 1E-81	260 | 64.7		evm_27.model.AmTr_v1.0_scaffold00007.53	2	39.06 | 34.22	658 | 301	6E-145 | 6E-145	392 | 142		gi|225434576|ref|XP_002279036.1|	PREDICTED: uncharacterized protein LOC100241532 [Vitis vinifera]	2	46.4 | 46.58	666 | 307	0 | 0	470 | 251		6	GO:0005634, GO:0005737, GO:0005739, GO:0005773, GO:0005886, GO:0009506	4	GO:0003746, GO:0003924, GO:0005516, GO:0005525	---	NA		2	GTP_EFTU_D3 | AAA_2	PF03143.12 | PF07724.9	Elongation factor Tu C-terminal domain | AAA domain (Cdc48 subfamily)	5.60E-17 | 1.00E-06	61.7 | 28.7
	UN00151		K09497		AT1G24510.1	---	TCP-1/cpn60 chaperonin family protein	1	89.53	535	0	963		evm_27.model.AmTr_v1.0_scaffold00049.162	1	92.55	537	0	987		gi|225424564|ref|XP_002285352.1|	PREDICTED: T-complex protein 1 subunit epsilon [Vitis vinifera]	1	94.39	535	0	1003		4	GO:0005737, GO:0005829, GO:0005886, GO:0009506	3	GO:0005515, GO:0005524, GO:0051082	3	GO:0006364, GO:0006457, GO:0044267		3	Cpn60_TCP1 | ATE_C | ATE_N	PF00118.19 | PF04377.10 | PF04376.8	TCP-1/cpn60 chaperonin family | Arginine-tRNA-protein transferase, C terminus | Arginine-tRNA-protein transferase, N terminus	2.40E-148 | 3.40E-46 | 6.50E-26	494.7 | 156.4 | 89.9
	UN00152		---		AT5G42220.1	---	Ubiquitin-like superfamily protein	2	41.63 | 39.4	466 | 302	1E-72 | 5E-44	261 | 174		evm_27.model.AmTr_v1.0_scaffold00001.300	3	36.83 | 43.28 | 35.23	676 | 201 | 88	2E-114 | 2E-114 | 2E-114	288 | 135 | 31.6		gi|224061925|ref|XP_002300667.1|	predicted protein [Populus trichocarpa]	2	46.72 | 44.19	396 | 301	7E-83 | 9E-54	296 | 208		2	GO:0005634, GO:0005829	---	NA	3	GO:0000956, GO:0009630, GO:0048573		1	ubiquitin	PF00240.18	Ubiquitin family	0.00013	21.3
	UN00153		K12856		AT1G80070.1	SUS2, EMB33, EMB177, EMB14	Pre-mRNA-processing-splicing factor	1	95.81	1240	0	2481		evm_27.model.AmTr_v1.0_scaffold00046.46	1	97.18	1239	0	2503		gi|255553223|ref|XP_002517654.1|	Pre-mRNA-processing-splicing factor, putative [Ricinus communis]	1	98.31	1240	0	2530		4	GO:0005634, GO:0005681, GO:0009507, GO:0016020	---	NA	15	GO:0000226, GO:0000398, GO:0000911, GO:0006346, GO:0006499, GO:0007267, GO:0009616, GO:0009630, GO:0009855, GO:0010014, GO:0010050, GO:0010073, GO:0010267, GO:0016246, GO:0035196		5	PRP8_domainIV | U6-snRNA_bdg | U5_2-snRNA_bdg | PROCT | JAB	PF12134.3 | PF10596.4 | PF10597.4 | PF08084.6 | PF01398.16	PRP8 domain IV core | U6-snRNA interacting domain of PrP8 | U5-snRNA binding site 2 of PrP8 | PROCT (NUC072) domain | JAB1/Mov34/MPN/PAD-1 ubiquitin protease	1.30E-128 | 8.20E-95 | 3.80E-70 | 4.10E-49 | 3.40E-07	427 | 314.5 | 233.7 | 165.4 | 29.9
	UN00154		---		AT2G22795.1	---	unknown protein; BEST Arabidopsis thaliana protein match is: unknown protein (TAIR:AT4G37820.1); Has 799854 Blast hits to 188815 proteins in 4452 species: Archae - 4529; Bacteria - 144236; Metazoa - 287749; Fungi - 87083; Plants - 43826; Viruses - 3662; Other Eukaryotes - 228769 (source: NCBI BLink).	9	22.66 | 23.62 | 25 | 25.73 | 26.94 | 26.84 | 26.7 | 23.46 | 25	609 | 508 | 172 | 548 | 193 | 190 | 191 | 405 | 288	2E-20 | 4E-20 | 4E-20 | 9E-18 | 6E-10 | 7E-08 | 2E-07 | 7E-06 | 6E-05	97.8 | 79.3 | 39.3 | 89.4 | 63.9 | 57.4 | 55.8 | 50.8 | 47.8		evm_27.model.AmTr_v1.0_scaffold00045.152	14	25.33 | 24.81 | 27 | 29.01 | 25.75 | 24.92 | 22.62 | 26.02 | 24.35 | 24.68 | 28.23 | 27.43 | 27.44 | 27.86	612 | 395 | 611 | 486 | 668 | 618 | 641 | 688 | 460 | 462 | 209 | 288 | 215 | 201	3E-30 | 3E-30 | 1E-19 | 3E-19 | 8E-19 | 8E-17 | 1E-16 | 4E-15 | 1E-14 | 2E-09 | 9E-07 | 2E-06 | 4E-06 | 3E-04	91.7 | 60.1 | 95.5 | 94.4 | 92.8 | 86.3 | 85.9 | 80.5 | 79 | 61.6 | 53.1 | 52.4 | 51.2 | 45.1		gi|358344028|ref|XP_003636096.1|	hypothetical protein MTR_027s0011 [Medicago truncatula]	10	25.2 | 25.49 | 25.31 | 28.26 | 22.34 | 20.66 | 28.06 | 24.93 | 25.07 | 27.75	619 | 557 | 561 | 276 | 461 | 455 | 196 | 381 | 367 | 173	1E-32 | 1E-31 | 1E-24 | 7E-18 | 1E-12 | 8E-12 | 8E-11 | 1E-10 | 6E-09 | 5E-08	139 | 136 | 114 | 93.2 | 76.3 | 73.6 | 70.5 | 69.7 | 64.3 | 61.2		3	GO:0005768, GO:0005794, GO:0005802	1	GO:0003674	1	GO:0008150		---	---	---	---	---	---
	UN00155		---		AT5G42220.1	---	Ubiquitin-like superfamily protein	2	53.1 | 40	452 | 295	2E-99 | 2E-43	339 | 171		evm_27.model.AmTr_v1.0_scaffold00001.300	2	50.3 | 39.94	495 | 313	7E-102 | 4E-45	347 | 177		gi|224085986|ref|XP_002307766.1|	predicted protein, partial [Populus trichocarpa]	2	55.76 | 41.58	443 | 303	1E-114 | 8E-51	385 | 199		2	GO:0005634, GO:0005829	---	NA	3	GO:0000956, GO:0009630, GO:0048573		3	ubiquitin | Rad60-SLD | Ubiquitin_2	PF00240.18 | PF11976.3 | PF14560.1	Ubiquitin family | Ubiquitin-2 like Rad60 SUMO-like | Ubiquitin-like domain	3.40E-20 | 3.40E-10 | 1.30E-05	71.2 | 39.4 | 25.3
	UN00156		---		AT4G02510.1	TOC159, TOC86, PPI2, TOC160, ATTOC159	translocon at the outer envelope membrane of chloroplasts 159	1	54.39	1094	0	949		evm_27.model.AmTr_v1.0_scaffold00045.285	1	53.53	1162	0	1016		gi|225437318|ref|XP_002267274.1|	PREDICTED: translocase of chloroplast 159, chloroplastic-like [Vitis vinifera]	1	55.53	1185	0	1049		6	GO:0005829, GO:0009507, GO:0009536, GO:0009707, GO:0009941, GO:0016020	5	GO:0003924, GO:0004888, GO:0005515, GO:0005525, GO:0016817	1	GO:0045036		5	DUF3406 | AIG1 | MMR_HSR1 | DUF258 | Miro	PF11886.3 | PF04548.11 | PF01926.18 | PF03193.11 | PF08477.8	Domain of unknown function (DUF3406) | AIG1 family | 50S ribosome-binding GTPase | Protein of unknown function, DUF258 | Miro-like protein	9.90E-130 | 5.40E-23 | 8.90E-09 | 2.60E-05 | 4.70E-05	431.3 | 81.2 | 35.3 | 23.4 | 23.8
	UN00157		---		AT5G61960.2	AML1, ML1	MEI2-like protein 1	1	47.08	994	0	712		evm_27.model.AmTr_v1.0_scaffold00016.62	1	66.6	470	2e-169	514		gi|359473863|ref|XP_002267714.2|	PREDICTED: protein MEI2-like 4-like [Vitis vinifera]	1	62.53	998	0	1109		1	GO:0005634	4	GO:0000166, GO:0003676, GO:0003723, GO:0005515	---	NA		4	RRM_2 | RRM_1 | RRM_6 | RRM_5	PF04059.7 | PF00076.17 | PF14259.1 | PF13893.1	RNA recognition motif 2 | RNA recognition motif. (a.k.a. RRM, RBD, or RNP domain) | RNA recognition motif (a.k.a. RRM, RBD, or RNP domain) | RNA recognition motif. (a.k.a. RRM, RBD, or RNP domain)	3.00E-55 | 9.80E-29 | 3.60E-19 | 2.60E-18	184.1 | 98.8 | 68.5 | 65.5
	UN00158		---		ATMG00030.1	ORF107A	hypothetical protein	1	98.11	53	3e-30	115		evm_27.model.AmTr_v1.0_scaffold00131.22	1	92	25	1e-08	52.8		gi|357436159|ref|XP_003588355.1|	Mitochondrial protein, putative [Medicago truncatula]	7	85.57 | 63.33 | 84.87 | 92.96 | 34.45 | 57.44 | 63.92	194 | 150 | 119 | 71 | 119 | 289 | 97	2E-134 | 2E-134 | 4E-99 | 4E-99 | 4E-99 | 2E-60 | 5E-24	330 | 173 | 213 | 143 | 51.2 | 230 | 114		1	GO:0005739	1	GO:0003674	---	NA		---	---	---	---	---	---
	UN00159		K14005		AT3G63460.2	---	transducin family protein / WD-40 repeat family protein	1	54.81	1133	0	1100		evm_27.model.AmTr_v1.0_scaffold00111.123	1	68.04	438	0	558		gi|225449971|ref|XP_002272290.1|	PREDICTED: protein transport protein SEC31 isoform 1 [Vitis vinifera]	1	63.41	1126	0	1289		5	GO:0005737, GO:0005829, GO:0009506, GO:0016020, GO:0080008	1	GO:0003674	2	GO:0006007, GO:0006499		2	WD40 | Sec16_C	PF00400.27 | PF12931.2	WD domain, G-beta repeat | Sec23-binding domain of Sec16	7.10E-14 | 6.60E-09	51 | 35.9
	UN00160		---		AT4G37820.1	---	unknown protein; BEST Arabidopsis thaliana protein match is: unknown protein (TAIR:AT2G22795.1); Has 433572 Blast hits to 177005 proteins in 4263 species: Archae - 2016; Bacteria - 67591; Metazoa - 157995; Fungi - 49745; Plants - 22011; Viruses - 2192; Other Eukaryotes - 132022 (source: NCBI BLink).	1	24.86	185	5e-05	47.8		evm_27.model.AmTr_v1.0_scaffold00029.258	5	26.88 | 34.56 | 28.65 | 48.94 | 32.47	532 | 136 | 178 | 47 | 77	1E-23 | 2E-10 | 2E-10 | 2E-07 | 2E-07	108 | 52.8 | 32.3 | 41.6 | 33.1		gi|224054576|ref|XP_002298329.1|	predicted protein [Populus trichocarpa]	2	27.19 | 46.97	526 | 66	2E-09 | 1E-06	66.6 | 54.3		3	GO:0005768, GO:0005794, GO:0005802	1	GO:0003674	1	GO:0008150		---	---	---	---	---	---
	UN00161		---		AT1G07670.1	ATECA4, ECA4	endomembrane-type CA-ATPase 4	3	51.49 | 77.27 | 56.68	738 | 198 | 187	2E-179 | 3E-129 | 3E-129	560 | 293 | 190		evm_27.model.AmTr_v1.0_scaffold00034.108	3	52.48 | 84.92 | 59.04	745 | 179 | 188	0 | 6E-130 | 6E-130	576 | 287 | 197		gi|115452287|ref|NP_001049744.1|	Os03g0281600, partial [Oryza sativa Japonica Group]	2	54.06 | 73.62	714 | 163	0 | 2E-58	582 | 221		5	GO:0005634, GO:0005783, GO:0005886, GO:0016020, GO:0016021	7	GO:0000166, GO:0003824, GO:0005388, GO:0005524, GO:0015662, GO:0016820, GO:0046872	4	GO:0006754, GO:0006812, GO:0006816, GO:0008152		4	Cation_ATPase_C | E1-E2_ATPase | Cation_ATPase_N | Hydrolase	PF00689.16 | PF00122.15 | PF00690.21 | PF00702.21	Cation transporting ATPase, C-terminus | E1-E2 ATPase | Cation transporter/ATPase, N-terminus | haloacid dehalogenase-like hydrolase	6.80E-23 | 1.10E-50 | 1.70E-16 | 2.70E-10	81.1 | 171.7 | 59.4 | 41
	UN00162		K10999		AT5G05170.1	CESA3, IXR1, ATCESA3, ATH-B, CEV1	Cellulose synthase family protein	1	82.21	1085	0	1769		evm_27.model.AmTr_v1.0_scaffold00103.76	1	90.13	1084	0	1941		gi|225450119|ref|XP_002278997.1|	PREDICTED: cellulose synthase A catalytic subunit 3 [UDP-forming]-like [Vitis vinifera]	1	90.33	1086	0	1919		6	GO:0005768, GO:0005794, GO:0005802, GO:0005886, GO:0009506, GO:0016020	4	GO:0008270, GO:0016757, GO:0016759, GO:0016760	32	GO:0000271, GO:0006096, GO:0006816, GO:0006833, GO:0006952, GO:0006972, GO:0007030, GO:0007389, GO:0008361, GO:0009266, GO:0009651, GO:0009750, GO:0009809, GO:0009825, GO:0009832, GO:0009833, GO:0009834, GO:0009926, GO:0009932, GO:0010015, GO:0010817, GO:0016049, GO:0016126, GO:0030243, GO:0030244, GO:0040007, GO:0042546, GO:0043255, GO:0043481, GO:0046686, GO:0048767, GO:0071555		5	Cellulose_synt | zf-UDP | Glyco_trans_2_3 | Glyco_tranf_2_3 | zf-RING_4	PF03552.9 | PF14569.1 | PF13632.1 | PF13641.1 | PF14570.1	Cellulose synthase | Zinc-binding RING-finger | Glycosyl transferase family group 2 | Glycosyltransferase like family 2 | RING/Ubox like zinc-binding domain	0 | 5.20E-43 | 1.40E-08 | 4.00E-08 | 9.30E-05	1391.1 | 144.6 | 34.6 | 33.3 | 21.9
	UN00163		---		AT4G01290.2	---	unknown protein; FUNCTIONS IN: molecular_function unknown; INVOLVED IN: biological_process unknown; LOCATED IN: cellular_component unknown; EXPRESSED IN: 24 plant structures; EXPRESSED DURING: 15 growth stages; Has 1797 Blast hits to 1352 proteins in 216 species: Archae - 0; Bacteria - 202; Metazoa - 850; Fungi - 267; Plants - 109; Viruses - 0; Other Eukaryotes - 369 (source: NCBI BLink).	1	35.46	1083	2e-121	402		evm_27.model.AmTr_v1.0_scaffold00001.379	1	35.6	1073	3e-128	421		gi|255541700|ref|XP_002511914.1|	hypothetical protein RCOM_1616500 [Ricinus communis]	1	41.71	1110	0	620		1	GO:0005634	1	GO:0003674	6	GO:0007155, GO:0008150, GO:0010090, GO:0045010, GO:0048765, GO:0071555		---	---	---	---	---	---
	UN00164		---		AT3G16830.1	TPR2	TOPLESS-related 2	1	75.02	1141	0	1603		evm_27.model.AmTr_v1.0_scaffold00051.29	1	64.36	1128	0	1386		gi|255542820|ref|XP_002512473.1|	WD-repeat protein, putative [Ricinus communis]	1	78.38	1138	0	1698		1	GO:0005634	1	GO:0005515	4	GO:0000226, GO:0000911, GO:0000956, GO:0010072		2	WD40 | eIF2A	PF00400.27 | PF08662.6	WD domain, G-beta repeat | Eukaryotic translation initiation factor eIF2A	4.50E-38 | 5.70E-05	127.7 | 22.9
	UN00165		K10754		AT5G22010.1	AtRFC1, RFC1	replication factor C1	2	61.86 | 57.05	430 | 440	5E-147 | 2E-127	471 | 417		evm_27.model.AmTr_v1.0_scaffold00004.172	3	66.23 | 68.78 | 100	308 | 205 | 20	0 | 0 | 0	392 | 266 | 41.6		gi|242049958|ref|XP_002462723.1|	hypothetical protein SORBIDRAFT_02g030910 [Sorghum bicolor]	3	65.81 | 67.75 | 100	430 | 307 | 20	0 | 0 | 0	517 | 413 | 41.6		3	GO:0005622, GO:0005634, GO:0005663	5	GO:0000166, GO:0003677, GO:0003689, GO:0005524, GO:0017111	7	GO:0000003, GO:0000712, GO:0006974, GO:0007126, GO:0009737, GO:0031935, GO:0051570		10	Mito_carr | BRCT | AAA | PTCB-BRCT | AAA_22 | Rad17 | AAA_5 | AAA_17 | RFC1 | DNA_pol3_delta	PF00153.22 | PF00533.21 | PF00004.24 | PF12738.2 | PF13401.1 | PF03215.10 | PF07728.9 | PF13207.1 | PF08519.7 | PF06144.8	Mitochondrial carrier protein | BRCA1 C Terminus (BRCT) domain | ATPase family associated with various cellular activities (AAA) | twin BRCT domain | AAA domain | Rad17 cell cycle checkpoint protein | AAA domain (dynein-related subfamily) | AAA domain | Replication factor RFC1 C terminal domain | DNA polymerase III, delta subunit	3.10E-42 | 1.60E-16 | 7.30E-10 | 8.20E-05 | 1.10E-04 | 3.20E-04 | 5.60E-04 | 9.60E-04 | 2.00E-42 | 5.90E-04	142.1 | 60.2 | 39.1 | 22.3 | 22.3 | 19.5 | 19.6 | 19.9 | 144.5 | 19.3
	UN00166		---		AT5G20950.2	---	Glycosyl hydrolase family protein	3	55.53 | 41.95 | 35.94	524 | 596 | 562	3E-169 | 9E-90 | 6E-77	518 | 304 | 268		evm_27.model.AmTr_v1.0_scaffold00004.120	3	55.53 | 41.98 | 43.13	524 | 605 | 371	7E-165 | 2E-85 | 3E-66	505 | 291 | 235		gi|255569514|ref|XP_002525724.1|	hydrolase, hydrolyzing O-glycosyl compounds, putative [Ricinus communis]	4	60.61 | 44.2 | 38.62 | 41.25	528 | 586 | 549 | 80	0 | 6E-95 | 4E-80 | 0.001	565 | 322 | 280 | 47.4		5	GO:0005576, GO:0005618, GO:0009505, GO:0009506, GO:0016020	1	GO:0004553	3	GO:0005975, GO:0009627, GO:0034976		4	Glyco_hydro_3 | Glyco_hydro_3_C | Glyco_hydro_3 | Glyco_hydro_3_C	PF00933.16 | PF01915.17 | PF00933.16 | PF01915.17	Glycosyl hydrolase family 3 N terminal domain | Glycosyl hydrolase family 3 C-terminal domain | Glycosyl hydrolase family 3 N terminal domain | Glycosyl hydrolase family 3 C-terminal domain	1.70E-32 | 2.40E-10 | 2.10E-82 | 1.30E-17	112.5 | 40.3 | 276.5 | 64.1
	UN00167		K12261		AT5G17380.1	---	Thiamine pyrophosphate dependent pyruvate decarboxylase family protein	4	43.93 | 76.32 | 63.89 | 43.04	239 | 76 | 144 | 237	4E-54 | 4E-54 | 1E-44 | 2E-31	143 | 89.4 | 171 | 131		evm_27.model.AmTr_v1.0_scaffold00111.8	4	63.27 | 33.2 | 63.24 | 37.96	147 | 256 | 68 | 216	8E-47 | 1E-37 | 1E-37 | 9E-23	177 | 111 | 64.7 | 103		gi|359478066|ref|XP_003632064.1|	PREDICTED: LOW QUALITY PROTEIN: 2-hydroxyacyl-CoA lyase-like [Vitis vinifera]	4	39.92 | 45.24 | 69.12 | 69.72	248 | 126 | 68 | 142	5E-68 | 5E-68 | 5E-68 | 3E-46	134 | 99 | 70.9 | 182		2	GO:0005829, GO:0009507	5	GO:0000287, GO:0003824, GO:0004737, GO:0016740, GO:0030976	3	GO:0009407, GO:0010583, GO:0046482		12	TPP_enzyme_N | Oxidored_q2 | Fer4 | Fer4_21 | TPP_enzyme_C | Fer4_7 | Fer4_9 | Fer4_10 | Fer4_17 | Fer4_18 | Fer4_6 | Fer4_2	PF02776.13 | PF00420.19 | PF00037.22 | PF14697.1 | PF02775.16 | PF12838.2 | PF13187.1 | PF13237.1 | PF13534.1 | PF13746.1 | PF12837.2 | PF12797.2	Thiamine pyrophosphate enzyme, N-terminal TPP binding domain | NADH-ubiquinone/plastoquinone oxidoreductase chain 4L | 4Fe-4S binding domain | 4Fe-4S dicluster domain | Thiamine pyrophosphate enzyme, C-terminal TPP binding domain | 4Fe-4S dicluster domain | 4Fe-4S dicluster domain | 4Fe-4S dicluster domain | 4Fe-4S dicluster domain | 4Fe-4S dicluster domain | 4Fe-4S binding domain | 4Fe-4S bindin…	4.30E-15 | 1.70E-20 | 5.40E-10 | 4.10E-09 | 7.60E-09 | 1.50E-07 | 2.00E-07 | 1.10E-05 | 1.60E-05 | 3.40E-05 | 2.20E-04 | 3.80E-04	55.6 | 72.3 | 38.4 | 36.1 | 35.3 | 31.7 | 31.1 | 25 | 25.1 | 24.1 | 20.9 | 20.1
	UN00168		K10661		AT4G34100.2	---	RING/U-box superfamily protein	1	73.56	1044	0	1480		evm_27.model.AmTr_v1.0_scaffold00035.64	1	75.61	1021	0	1486		gi|359475354|ref|XP_002282447.2|	PREDICTED: E3 ubiquitin-protein ligase MARCH6 [Vitis vinifera]	1	78.32	1047	0	1579		---	NA	2	GO:0004842, GO:0008270	6	GO:0008299, GO:0009414, GO:0010025, GO:0010143, GO:0010345, GO:1900490		1	RINGv	PF12906.2	RING-variant domain	1e-15	57.5
	UN00169		---		AT5G20280.1	ATSPS1F, SPS1F	sucrose phosphate synthase 1F	5	71.19 | 80.38 | 80.3 | 63.41 | 59.52	420 | 260 | 203 | 82 | 84	0 | 0 | 0 | 8E-48 | 8E-48	541 | 407 | 336 | 107 | 104		evm_27.model.AmTr_v1.0_scaffold00033.176	5	70.92 | 83.01 | 84.16 | 53.09 | 58.11	423 | 259 | 202 | 81 | 74	0 | 0 | 0 | 1E-38 | 1E-38	553 | 403 | 348 | 99 | 81.3		gi|255582303|ref|XP_002531942.1|	sucrose phosphate syntase, putative [Ricinus communis]	6	76.37 | 83.46 | 67.07 | 91.4 | 63.95 | 43.86	419 | 260 | 82 | 93 | 86 | 114	0 | 0 | 0 | 5E-44 | 6E-27 | 1E-09	598 | 424 | 116 | 178 | 123 | 67		4	GO:0005634, GO:0005829, GO:0005886, GO:0009506	2	GO:0016757, GO:0046524	2	GO:0005985, GO:0009058		2	Glycos_transf_1 | Glyco_trans_1_4	PF00534.15 | PF13692.1	Glycosyl transferases group 1 | Glycosyl transferases group 1	5.70E-27 | 3.10E-08	94.2 | 33.8
	UN00170		---		AT2G43500.2	---	Plant regulator RWP-RK family protein	5	47.68 | 52.83 | 41.79 | 40.19 | 58.7	367 | 53 | 335 | 107 | 46	3E-92 | 3E-92 | 2E-55 | 2E-19 | 2E-19	294 | 65.5 | 209 | 59.7 | 56.6		evm_27.model.AmTr_v1.0_scaffold00066.150	5	39.32 | 54.29 | 54.9 | 59.57 | 53.06	412 | 105 | 51 | 230 | 49	3E-94 | 3E-94 | 3E-94 | 5E-85 | 5E-85	240 | 84.7 | 62 | 271 | 63.9		gi|255578890|ref|XP_002530298.1|	transcription factor, putative [Ricinus communis]	6	48.25 | 44.57 | 53 | 61.54 | 57.14 | 55.1	400 | 359 | 100 | 52 | 28 | 49	0 | 0 | 0 | 0 | 0 | 1E-09	317 | 255 | 83.2 | 64.3 | 36.2 | 66.6		1	GO:0005634	1	GO:0003700	3	GO:0006355, GO:0043687, GO:0045893		2	RWP-RK | RWP-RK	PF02042.10 | PF02042.10	RWP-RK domain | RWP-RK domain	3.00E-06 | 5.90E-06	26.9 | 26
	UN00171		K00993		AT4G38250.1	---	Transmembrane amino acid transporter family protein	1	58	419	1e-128	404		evm_27.model.AmTr_v1.0_scaffold00044.151	1	56.57	373	7e-116	366		gi|255561435|ref|XP_002521728.1|	amino acid transporter, putative [Ricinus communis]	1	65.28	409	7e-148	457		2	GO:0005886, GO:0016020	1	GO:0015171	4	GO:0006007, GO:0006865, GO:0010193, GO:0030244		2	CDP-OH_P_transf | Aa_trans	PF01066.16 | PF01490.13	CDP-alcohol phosphatidyltransferase | Transmembrane amino acid transporter protein	1.40E-18 | 4.10E-50	67 | 170.4
	UN00172		---		AT3G16830.1	TPR2	TOPLESS-related 2	1	74.58	1141	0	1582		evm_27.model.AmTr_v1.0_scaffold00051.29	1	63.89	1127	0	1373		gi|255542820|ref|XP_002512473.1|	WD-repeat protein, putative [Ricinus communis]	1	77.5	1138	0	1674		1	GO:0005634	1	GO:0005515	4	GO:0000226, GO:0000911, GO:0000956, GO:0010072		2	WD40 | eIF2A	PF00400.27 | PF08662.6	WD domain, G-beta repeat | Eukaryotic translation initiation factor eIF2A	4.60E-38 | 5.50E-05	127.7 | 22.9
	UN00173		---		AT4G29130.1	ATHXK1, GIN2, HXK1	hexokinase 1	6	76.43 | 57.14 | 82.5 | 70 | 66.67 | 37.65	157 | 168 | 80 | 20 | 21 | 85	6E-155 | 6E-155 | 6E-155 | 6E-155 | 6E-155 | 9E-06	243 | 182 | 136 | 37.4 | 34.7 | 50.1		evm_27.model.AmTr_v1.0_scaffold00056.128	6	78.34 | 60.89 | 87.5 | 75 | 77.27 | 44.19	157 | 179 | 80 | 20 | 22 | 86	3E-162 | 3E-162 | 3E-162 | 3E-162 | 3E-162 | 7E-08	249 | 190 | 143 | 38.5 | 35.4 | 56.2		gi|225445080|ref|XP_002283608.1|	PREDICTED: hexokinase-1-like [Vitis vinifera]	4	84.08 | 53.67 | 86.25 | 75	157 | 218 | 80 | 20	2E-164 | 2E-164 | 2E-164 | 2E-164	263 | 204 | 142 | 38.1		6	GO:0005634, GO:0005739, GO:0005773, GO:0005774, GO:0009536, GO:0016020	7	GO:0004340, GO:0004396, GO:0005515, GO:0005524, GO:0008270, GO:0008865, GO:0016773	6	GO:0010148, GO:0010182, GO:0010255, GO:0012501, GO:0019320, GO:0090332		6	CTP_transf_1 | CTP_transf_1 | Hexokinase_2 | Hexokinase_1 | Hexokinase_1 | Hexokinase_2	PF01148.15 | PF01148.15 | PF03727.11 | PF00349.16 | PF00349.16 | PF03727.11	Cytidylyltransferase family | Cytidylyltransferase family | Hexokinase | Hexokinase | Hexokinase | Hexokinase	3.60E-09 | 1.60E-37 | 7.50E-08 | 7.30E-05 | 5.60E-33 | 1.80E-28	36.6 | 129.5 | 31.8 | 22.1 | 114 | 99.4
	UN00174		---		AT1G59610.1	ADL3, CF1, DRP2B, DL3	dynamin-like 3	6	58.6 | 73.71 | 30.35 | 66.79 | 48.87 | 48.48	285 | 175 | 201 | 265 | 221 | 165	6E-134 | 6E-134 | 6E-134 | 2E-123 | 2E-123 | 2E-26	284 | 196 | 40.4 | 294 | 169 | 117		evm_27.model.AmTr_v1.0_scaffold00080.49	6	63.16 | 83.05 | 85 | 73.26 | 56.52 | 53.85	285 | 177 | 20 | 258 | 230 | 156	2E-148 | 2E-148 | 2E-148 | 7E-145 | 7E-145 | 1E-29	317 | 215 | 35 | 318 | 216 | 127		gi|226528274|ref|NP_001152484.1|	dynamin-2A [Zea mays]	6	70.54 | 76.02 | 71.9 | 49.79 | 75 | 44.3	258 | 171 | 153 | 233 | 20 | 149	0 | 0 | 0 | 0 | 0 | 7E-20	310 | 255 | 192 | 185 | 35.4 | 100		7	GO:0005737, GO:0005773, GO:0005829, GO:0005886, GO:0009504, GO:0009506, GO:0045334	5	GO:0003924, GO:0005515, GO:0005525, GO:0005543, GO:0030276	2	GO:0009737, GO:0072583		7	Dynamin_M | Dynamin_N | PH | Dynamin_M | PH_8 | PH_11 | MMR_HSR1	PF01031.15 | PF00350.18 | PF00169.24 | PF01031.15 | PF15409.1 | PF15413.1 | PF01926.18	Dynamin central region | Dynamin family | PH domain | Dynamin central region | Pleckstrin homology domain | Pleckstrin homology domain | 50S ribosome-binding GTPase	1.10E-04 | 1.90E-25 | 7.00E-08 | 7.20E-06 | 1.60E-05 | 3.30E-05 | 1.30E-04	21.1 | 89.6 | 32.6 | 24.9 | 24.8 | 24 | 21.9
	UN00175		K01537		AT1G27770.1	ACA1, PEA1	autoinhibited Ca2+-ATPase 1	1	79.41	1020	0	1530		evm_27.model.AmTr_v1.0_scaffold00164.5	1	82.51	1018	0	1600		gi|225458828|ref|XP_002285297.1|	PREDICTED: calcium-transporting ATPase 1, chloroplastic-like [Vitis vinifera]	1	82.5	1017	0	1598		4	GO:0005783, GO:0005886, GO:0009706, GO:0016020	9	GO:0000166, GO:0003824, GO:0005262, GO:0005388, GO:0005516, GO:0005524, GO:0015662, GO:0016820, GO:0046872	7	GO:0006754, GO:0006812, GO:0006816, GO:0006882, GO:0008152, GO:0009624, GO:0070588		8	E1-E2_ATPase | Cation_ATPase_C | Hydrolase | CaATP_NAI | HAD | Hydrolase_like2 | Cation_ATPase_N | Hydrolase_3	PF00122.15 | PF00689.16 | PF00702.21 | PF12515.3 | PF12710.2 | PF13246.1 | PF00690.21 | PF08282.7	E1-E2 ATPase | Cation transporting ATPase, C-terminus | haloacid dehalogenase-like hydrolase | Ca2+-ATPase N terminal autoinhibitory domain | haloacid dehalogenase-like hydrolase | Putative hydrolase of sodium-potassium ATPase alpha subunit | Cation transporter/ATPase, N-terminus | haloacid dehalogenase-like hydrolase	3.60E-63 | 1.70E-42 | 1.40E-24 | 7.20E-21 | 7.50E-17 | 1.70E-16 | 9.90E-14 | 5.80E-05	212.6 | 145 | 87.6 | 73.4 | 62.1 | 59.9 | 50.5 | 22.8
	UN00176		K14376		AT4G32850.7	nPAP	nuclear poly(a) polymerase	1	78.78	542	0	875		evm_27.model.AmTr_v1.0_scaffold00056.149	2	83.21 | 45.45	524 | 66	0 | 3E-05	889 | 47.8		gi|225442450|ref|XP_002277939.1|	PREDICTED: poly(A) polymerase-like [Vitis vinifera]	2	83.95 | 58.33	542 | 60	0 | 6E-10	932 | 67.8		1	GO:0005634	4	GO:0003723, GO:0004652, GO:0005515, GO:0016779	8	GO:0000911, GO:0000956, GO:0006351, GO:0006623, GO:0006944, GO:0016192, GO:0031123, GO:0043631		3	PAP_central | PAP_RNA-bind | NTP_transf_2	PF04928.12 | PF04926.10 | PF01909.18	Poly(A) polymerase central domain | Poly(A) polymerase predicted RNA binding domain | Nucleotidyltransferase domain	2.60E-112 | 4.10E-36 | 1.10E-05	373.7 | 123.8 | 25.6
	UN00177		---		AT1G13980.2	GN	sec7 domain-containing protein	2	84.87 | 57.31	608 | 513	0 | 2E-154	1010 | 503		evm_27.model.AmTr_v1.0_scaffold00002.551	2	84.42 | 59.81	616 | 525	0 | 1E-164	1006 | 530		gi|255562960|ref|XP_002522485.1|	pattern formation protein, putative [Ricinus communis]	2	87.5 | 58.42	608 | 546	0 | 9E-164	1037 | 531		3	GO:0005737, GO:0005768, GO:0005886	4	GO:0005086, GO:0005515, GO:0010292, GO:0042803	42	GO:0000278, GO:0000911, GO:0001736, GO:0003002, GO:0006094, GO:0006897, GO:0007010, GO:0007062, GO:0007155, GO:0009793, GO:0009826, GO:0009880, GO:0009887, GO:0009888, GO:0009942, GO:0010014, GO:0010072, GO:0010087, GO:0010090, GO:0010228, GO:0010311, GO:0010431, GO:0010498, GO:0010540, GO:0010638, GO:0016049, GO:0016192, GO:0030244, GO:0032509, GO:0033043, GO:0033044, GO:0045010, GO:0045595, GO:…		2	Sec7 | Sec7_N	PF01369.15 | PF12783.2	Sec7 domain | Guanine nucleotide exchange factor in Golgi transport N-terminal	3.40E-66 | 4.30E-37	222.5 | 127.1
	UN00178		K12860		AT1G09770.1	ATCDC5, CDC5, ATMYBCDC5	cell division cycle 5	1	73.04	779	0	1038		evm_27.model.AmTr_v1.0_scaffold00067.33	1	66.8	976	0	1126		gi|225453042|ref|XP_002265478.1|	PREDICTED: cell division cycle 5-like protein [Vitis vinifera]	1	71.37	978	0	1199		2	GO:0005634, GO:0009507	3	GO:0003677, GO:0003700, GO:0005515	7	GO:0000278, GO:0006355, GO:0006396, GO:0009870, GO:0010204, GO:0042742, GO:0050832		3	Myb_Cef | Myb_DNA-bind_6 | Myb_DNA-binding	PF11831.3 | PF13921.1 | PF00249.26	pre-mRNA splicing factor component | Myb-like DNA-binding domain | Myb-like DNA-binding domain	4.60E-67 | 1.80E-09 | 6.80E-08	225.6 | 37.5 | 32.4
	UN00179		K09533		AT2G26890.1	GRV2, KAM2	DNAJ heat shock N-terminal domain-containing protein	2	71.22 | 35.37	1039 | 147	0 | 4E-09	1291 | 61.6		evm_27.model.AmTr_v1.0_scaffold00013.78	2	78.56 | 38.51	1040 | 148	0 | 1E-12	1448 | 72.4		gi|225445342|ref|XP_002281542.1|	PREDICTED: dnaJ homolog subfamily C member 13-like [Vitis vinifera]	2	82.5 | 40.41	1034 | 146	0 | 7E-13	1521 | 77.8		8	GO:0005634, GO:0005770, GO:0005773, GO:0005774, GO:0005783, GO:0005794, GO:0005802, GO:0043231	1	GO:0031072	10	GO:0006457, GO:0006623, GO:0006897, GO:0007032, GO:0007033, GO:0009660, GO:0009793, GO:0009959, GO:0042594, GO:0051301		1	DnaJ	PF00226.26	DnaJ domain	2.2e-10	40.1
	UN00180		K17600		AT4G19490.2	ATVPS54, VPS54	VPS54	2	60.15 | 63.96	793 | 222	0 | 0	827 | 285		evm_27.model.AmTr_v1.0_scaffold00072.117	2	65.38 | 68.61	546 | 223	0 | 0	597 | 299		gi|359484002|ref|XP_002272177.2|	PREDICTED: vacuolar protein sorting-associated protein 54-like [Vitis vinifera]	2	67.84 | 80.72	796 | 223	0 | 2E-103	951 | 356		2	GO:0005794, GO:0009507	---	NA	1	GO:0042147		3	Vps54 | DUF2450 | Vps54	PF07928.7 | PF10475.4 | PF07928.7	Vps54-like protein | Protein of unknown function N-terminal domain (DUF2450) | Vps54-like protein	7.90E-36 | 4.40E-06 | 7.10E-04	123.1 | 25.8 | 19.7
	UN00181		K00281		AT4G33010.1	AtGLDP1, GLDP1	glycine decarboxylase P-protein 1	1	87.21	962	0	1691		evm_27.model.AmTr_v1.0_scaffold00064.36	1	84.89	966	0	1637		gi|359476246|ref|XP_002279590.2|	PREDICTED: glycine dehydrogenase [decarboxylating], mitochondrial [Vitis vinifera]	1	90.46	964	0	1753		7	GO:0005739, GO:0005960, GO:0009507, GO:0009534, GO:0009570, GO:0009941, GO:0048046	4	GO:0003824, GO:0004375, GO:0005515, GO:0030170	31	GO:0000023, GO:0000096, GO:0006098, GO:0006544, GO:0006546, GO:0006636, GO:0006733, GO:0006766, GO:0008652, GO:0009069, GO:0009072, GO:0009073, GO:0009106, GO:0009108, GO:0009117, GO:0009695, GO:0009965, GO:0010304, GO:0015995, GO:0019252, GO:0019288, GO:0019344, GO:0019464, GO:0019748, GO:0030154, GO:0042545, GO:0043085, GO:0044272, GO:0045893, GO:0046686, GO:0055114		2	GDC-P | Beta_elim_lyase	PF02347.11 | PF01212.16	Glycine cleavage system P-protein | Beta-eliminating lyase	6.40E-214 | 6.70E-05	710.4 | 22.1
	UN00182		---		AT3G16830.1	TPR2	TOPLESS-related 2	1	72.72	1140	0	1591		evm_27.model.AmTr_v1.0_scaffold00051.29	1	63.97	1138	0	1410		gi|255542820|ref|XP_002512473.1|	WD-repeat protein, putative [Ricinus communis]	1	78.43	1136	0	1731		1	GO:0005634	1	GO:0005515	4	GO:0000226, GO:0000911, GO:0000956, GO:0010072		2	WD40 | eIF2A	PF00400.27 | PF08662.6	WD domain, G-beta repeat | Eukaryotic translation initiation factor eIF2A	6.20E-33 | 2.10E-04	111.4 | 21
	UN00183		K11838		AT5G06600.2	UBP12	ubiquitin-specific protease 12	1	84.22	1109	0	1786		evm_27.model.AmTr_v1.0_scaffold00004.137	2	93.51 | 44	893 | 75	0 | 4E-05	1578 | 47.8		gi|359487017|ref|XP_002263912.2|	PREDICTED: ubiquitin carboxyl-terminal hydrolase 12-like [Vitis vinifera]	1	91.43	1108	0	1937		2	GO:0005634, GO:0005829	2	GO:0004221, GO:0004843	2	GO:0006007, GO:0006511		5	USP7_ICP0_bdg | USP7_C2 | UCH | UCH_1 | MATH	PF12436.3 | PF14533.1 | PF00443.24 | PF13423.1 | PF00917.21	ICP0-binding domain of Ubiquitin-specific protease 7 | Ubiquitin-specific protease C-terminal | Ubiquitin carboxyl-terminal hydrolase | Ubiquitin carboxyl-terminal hydrolase | MATH domain	1.10E-92 | 1.60E-61 | 1.90E-52 | 3.70E-27 | 2.60E-19	309.8 | 207.4 | 178 | 95.5 | 69.5
	UN00184		K11644		AT1G24190.2	SNL3	SIN3-like 3	1	52.52	1091	0	980		evm_27.model.AmTr_v1.0_scaffold00090.112	1	60.82	1146	0	1254		gi|359473314|ref|XP_002267856.2|	PREDICTED: paired amphipathic helix protein Sin3-like 4-like [Vitis vinifera]	1	67.49	1092	0	1370		1	GO:0005634	---	NA	3	GO:0006355, GO:0009737, GO:0045892		2	Sin3_corepress | PAH	PF08295.7 | PF02671.16	Sin3 family co-repressor | Paired amphipathic helix repeat	2.20E-42 | 1.50E-21	142.8 | 75.6
	UN00185		---		AT3G01810.3	---	FUNCTIONS IN: molecular_function unknown; INVOLVED IN: biological_process unknown; EXPRESSED IN: 21 plant structures; EXPRESSED DURING: 13 growth stages; BEST Arabidopsis thaliana protein match is: nucleolar protein gar2-related (TAIR:AT2G42320.2).	2	42.52 | 61.68	555 | 214	4E-102 | 4E-68	347 | 248		evm_27.model.AmTr_v1.0_scaffold00005.186	1	44.35	496	1e-96	328		gi|255536959|ref|XP_002509546.1|	conserved hypothetical protein [Ricinus communis]	4	52.14 | 71.79 | 53.66 | 66.35	397 | 39 | 41 | 208	2E-114 | 2E-114 | 2E-114 | 2E-72	355 | 58.2 | 46.2 | 266		2	GO:0005634, GO:0005886	1	GO:0003674	5	GO:0000272, GO:0005982, GO:0008150, GO:0009664, GO:0010075		1	NT-C2	PF10358.4	N-terminal C2 in EEIG1 and EHBP1 proteins	8.9e-08	31.7
	UN00186		K11583		AT5G28850.2	---	Calcium-binding EF-hand family protein	1	73.78	534	0	769		evm_27.model.AmTr_v1.0_scaffold00067.64	2	89.86 | 64.41	355 | 118	0 | 1E-20	667 | 96.3		gi|225438077|ref|XP_002272394.1|	PREDICTED: serine/threonine-protein phosphatase 2A regulatory subunit B'' subunit alpha [Vitis vinifera]	1	80.74	540	0	861		2	GO:0005634, GO:0005829	1	GO:0005509	1	GO:0008150		3	EF-hand_7 | EF-hand_6 | EF-hand_1	PF13499.1 | PF13405.1 | PF00036.27	EF-hand domain pair | EF-hand domain | EF hand	4.80E-23 | 3.20E-07 | 3.90E-07	81 | 29.6 | 28.8
	UN00187		---		AT4G34100.2	---	RING/U-box superfamily protein	1	65.95	1119	0	1330		evm_27.model.AmTr_v1.0_scaffold00035.64	1	68.77	1076	0	1347		gi|359475354|ref|XP_002282447.2|	PREDICTED: E3 ubiquitin-protein ligase MARCH6 [Vitis vinifera]	1	68.99	1119	0	1409		---	NA	2	GO:0004842, GO:0008270	6	GO:0008299, GO:0009414, GO:0010025, GO:0010143, GO:0010345, GO:1900490		1	RINGv	PF12906.2	RING-variant domain	5.5e-16	58.3
	UN00188		---		AT1G15740.1	---	Leucine-rich repeat family protein	1	65.58	584	0	715		evm_27.model.AmTr_v1.0_scaffold00033.132	1	68.1	580	0	725		gi|359484681|ref|XP_002262830.2|	PREDICTED: insulin-like growth factor-binding protein complex acid labile subunit-like [Vitis vinifera]	1	68.79	580	0	754		1	GO:0005886	---	NA	---	NA		5	LRR_4 | LRR_8 | LRR_6 | LRR_5 | F-box-like	PF12799.2 | PF13855.1 | PF13516.1 | PF13306.1 | PF12937.2	Leucine Rich repeats (2 copies) | Leucine rich repeat | Leucine Rich repeat | Leucine rich repeats (6 copies) | F-box-like	1.10E-31 | 4.80E-31 | 2.60E-21 | 1.90E-08 | 1.70E-06	107.9 | 106.2 | 73.2 | 34 | 27.6
	UN00189		K04569		AT5G51750.1	ATSBT1.3, SBT1.3	subtilase 1.3	4	58.41 | 51.57 | 81.82 | 33.48	339 | 382 | 22 | 233	0 | 0 | 0 | 4E-21	404 | 330 | 40 | 100		evm_27.model.AmTr_v1.0_scaffold00069.175	4	64.09 | 56.27 | 36.63 | 59.52	337 | 311 | 172 | 42	0 | 0 | 1E-20 | 4E-04	438 | 308 | 98.2 | 44.3		gi|225455619|ref|XP_002270958.1|	PREDICTED: subtilisin-like protease [Vitis vinifera]	4	63.5 | 53.63 | 95.45 | 39.57	337 | 386 | 22 | 235	0 | 0 | 0 | 3E-24	434 | 352 | 44.7 | 114		2	GO:0005618, GO:0048046	2	GO:0004252, GO:0042802	4	GO:0006508, GO:0008152, GO:0008356, GO:0043086		5	Sod_Cu | HMA | Peptidase_S8 | Inhibitor_I9 | Peptidase_S8	PF00080.15 | PF00403.21 | PF00082.17 | PF05922.11 | PF00082.17	Copper/zinc superoxide dismutase (SODC) | Heavy-metal-associated domain | Subtilase family | Peptidase inhibitor I9 | Subtilase family	3.20E-17 | 4.50E-10 | 2.00E-21 | 6.20E-10 | 1.40E-09	63 | 39.5 | 76.3 | 39.5 | 37.5
	UN00190		---		AT4G33010.1	AtGLDP1, GLDP1	glycine decarboxylase P-protein 1	2	88.06 | 83.96	804 | 187	0 | 4E-94	1426 | 327		evm_27.model.AmTr_v1.0_scaffold00064.36	2	85.5 | 79.26	807 | 188	0 | 3E-86	1377 | 303		gi|359476246|ref|XP_002279590.2|	PREDICTED: glycine dehydrogenase [decarboxylating], mitochondrial [Vitis vinifera]	2	91.07 | 87.7	806 | 187	0 | 2E-98	1473 | 342		7	GO:0005739, GO:0005960, GO:0009507, GO:0009534, GO:0009570, GO:0009941, GO:0048046	4	GO:0003824, GO:0004375, GO:0005515, GO:0030170	31	GO:0000023, GO:0000096, GO:0006098, GO:0006544, GO:0006546, GO:0006636, GO:0006733, GO:0006766, GO:0008652, GO:0009069, GO:0009072, GO:0009073, GO:0009106, GO:0009108, GO:0009117, GO:0009695, GO:0009965, GO:0010304, GO:0015995, GO:0019252, GO:0019288, GO:0019344, GO:0019464, GO:0019748, GO:0030154, GO:0042545, GO:0043085, GO:0044272, GO:0045893, GO:0046686, GO:0055114		3	GDC-P | GDC-P | Beta_elim_lyase	PF02347.11 | PF02347.11 | PF01212.16	Glycine cleavage system P-protein | Glycine cleavage system P-protein | Beta-eliminating lyase	3.10E-79 | 2.70E-145 | 1.20E-04	266.6 | 484.3 | 21.3
	UN00191		---		AT5G20490.2	XIK, ATXIK, XI-17	Myosin family protein with Dil domain	3	78.45 | 92.05 | 68.75	993 | 88 | 32	0 | 4E-50 | 4E-50	1425 | 174 | 44.3		evm_27.model.AmTr_v1.0_scaffold00146.34	3	82.95 | 86.87 | 88.89	997 | 99 | 27	0 | 4E-53 | 4E-53	1538 | 179 | 48.5		gi|359482502|ref|XP_002274978.2|	PREDICTED: myosin-H heavy chain-like [Vitis vinifera]	3	85.36 | 95.45 | 81.48	997 | 88 | 27	0 | 5E-52 | 5E-52	1566 | 181 | 45.1		2	GO:0009506, GO:0016459	2	GO:0003774, GO:0005524	13	GO:0009791, GO:0010090, GO:0010091, GO:0010154, GO:0016049, GO:0030048, GO:0048467, GO:0048768, GO:0051301, GO:0051645, GO:0051646, GO:0060151, GO:0090436		4	Myosin_head | Myosin_head | DIL | IQ	PF00063.16 | PF00063.16 | PF01843.14 | PF00612.22	Myosin head (motor domain) | Myosin head (motor domain) | DIL domain | IQ calmodulin-binding motif	1.30E-36 | 2.10E-46 | 1.60E-37 | 6.00E-21	125.9 | 158.3 | 127.5 | 72
	UN00192		---		AT1G48410.1	2001-08-01	Stabilizer of iron transporter SufD / Polynucleotidyl transferase	3	81.06 | 75.13 | 84.21	660 | 193 | 38	0 | 1E-92 | 1E-92	1090 | 293 | 68.6		evm_27.model.AmTr_v1.0_scaffold00044.24	3	83.13 | 74.36 | 90.48	658 | 195 | 42	0 | 2E-95 | 2E-95	1118 | 291 | 78.6		gi|225464279|ref|XP_002271225.1|	PREDICTED: protein argonaute 1-like [Vitis vinifera]	3	88.94 | 76.26 | 94.87	660 | 198 | 39	0 | 2E-97 | 2E-97	1202 | 303 | 77.4		4	GO:0005634, GO:0005737, GO:0005829, GO:0019898	4	GO:0004521, GO:0005515, GO:0035197, GO:0035198	44	GO:0006306, GO:0006342, GO:0006346, GO:0007062, GO:0007155, GO:0007267, GO:0009616, GO:0009733, GO:0009793, GO:0009850, GO:0009855, GO:0009880, GO:0009887, GO:0009926, GO:0009955, GO:0009965, GO:0010014, GO:0010050, GO:0010051, GO:0010072, GO:0010073, GO:0010090, GO:0010218, GO:0010228, GO:0010267, GO:0010305, GO:0010431, GO:0010589, GO:0016246, GO:0016441, GO:0016569, GO:0031047, GO:0035195, GO:…		6	PAZ | Piwi | DUF1785 | Gly-rich_Ago1 | Piwi | Piwi	PF02170.17 | PF02171.12 | PF08699.5 | PF12764.2 | PF02171.12 | PF02171.12	PAZ domain | Piwi domain | Domain of unknown function (DUF1785) | Glycine-rich region of argonaut | Piwi domain | Piwi domain	3.90E-37 | 2.40E-33 | 2.10E-23 | 7.90E-08 | 3.30E-57 | 4.50E-09	126.5 | 115.4 | 81.4 | 32.8 | 193.7 | 35.7
	UN00193		---		AT5G57710.1	---	Double Clp-N motif-containing P-loop nucleoside triphosphate hydrolases superfamily protein	1	50.78	1028	0	845		evm_27.model.AmTr_v1.0_scaffold00019.162	1	50.42	1073	0	823		gi|359484916|ref|XP_002266859.2|	PREDICTED: chaperone protein ClpB-like [Vitis vinifera]	1	62.39	1037	0	1110		1	GO:0005737	1	GO:0005524	---	NA		---	---	---	---	---	---
	UN00194		K01530		AT5G04930.1	ALA1	aminophospholipid ATPase 1	5	55.1 | 47.09 | 49.52 | 63.1 | 49.77	677 | 189 | 105 | 84 | 219	0 | 0 | 0 | 0 | 2E-40	665 | 161 | 112 | 78.6 | 163		evm_27.model.AmTr_v1.0_scaffold00077.100	2	76.05 | 79.44	618 | 107	0 | 6E-44	909 | 171		gi|255575596|ref|XP_002528698.1|	phospholipid-transporting atpase, putative [Ricinus communis]	5	74.93 | 63.45 | 77.65 | 67.14 | 79.25	682 | 197 | 85 | 213 | 106	0 | 6E-85 | 6E-85 | 2E-59 | 1E-40	961 | 234 | 104 | 228 | 168		2	GO:0005886, GO:0016020	9	GO:0000166, GO:0000287, GO:0003824, GO:0004012, GO:0005515, GO:0005524, GO:0015662, GO:0016820, GO:0046872	6	GO:0006612, GO:0006812, GO:0008152, GO:0009963, GO:0010363, GO:0015914		5	HAD | Hydrolase | Hydrolase_like2 | Hydrolase_3 | E1-E2_ATPase	PF12710.2 | PF00702.21 | PF13246.1 | PF08282.7 | PF00122.15	haloacid dehalogenase-like hydrolase | haloacid dehalogenase-like hydrolase | Putative hydrolase of sodium-potassium ATPase alpha subunit | haloacid dehalogenase-like hydrolase | E1-E2 ATPase	2.80E-15 | 2.70E-14 | 2.50E-08 | 1.20E-04 | 2.00E-04	56.9 | 54.1 | 33.7 | 21.8 | 20.4
	UN00195		---		AT4G35800.1	NRPB1, RPB1, RNA_POL_II_LSRNA_POL_II_LS, RNA_POL_II_LS	RNA polymerase II large subunit	2	83.52 | 44.12	825 | 102	0 | 2E-11	1358 | 69.3		evm_27.model.AmTr_v1.0_scaffold00001.137	2	89.94 | 50	825 | 96	0 | 8E-14	1459 | 76.3		gi|225459758|ref|XP_002285900.1|	PREDICTED: DNA-directed RNA polymerase II subunit RPB1-like [Vitis vinifera]	2	90.67 | 50	825 | 100	0 | 9E-13	1469 | 77.4		5	GO:0005634, GO:0005665, GO:0005773, GO:0009506, GO:0009507	3	GO:0003677, GO:0003899, GO:0005515	8	GO:0000394, GO:0006306, GO:0006351, GO:0006366, GO:0010228, GO:0016926, GO:0031047, GO:0050665		5	RNA_pol_Rpb1_R | RNA_pol_Rpb1_5 | RNA_pol_Rpb1_6 | RNA_pol_Rpb1_7 | RNA_pol_Rpb1_4	PF05001.8 | PF04998.12 | PF04992.9 | PF04990.7 | PF05000.12	RNA polymerase Rpb1 C-terminal repeat | RNA polymerase Rpb1, domain 5 | RNA polymerase Rpb1, domain 6 | RNA polymerase Rpb1, domain 7 | RNA polymerase Rpb1, domain 4	6.90E-20 | 2.90E-107 | 7.70E-68 | 2.80E-53 | 5.60E-40	69.3 | 358 | 227.9 | 179.2 | 135.4
	UN00196		---		AT3G12500.1	ATHCHIB, PR3, PR-3, CHI-B, B-CHI, HCHIB	basic chitinase	1	73.68	114	4e-54	192		evm_27.model.AmTr_v1.0_scaffold00001.282	1	84.07	113	1e-60	210		gi|225452432|ref|XP_002274197.1|	PREDICTED: uncharacterized protein LOC100267992 [Vitis vinifera]	3	30.63 | 40.94 | 28.81	751 | 127 | 177	4E-82 | 9E-18 | 9E-18	294 | 58.5 | 55.8		4	GO:0005576, GO:0005773, GO:0005774, GO:0005829	2	GO:0004568, GO:0008061	7	GO:0005975, GO:0009871, GO:0010167, GO:0015706, GO:0016998, GO:0046686, GO:0050832		2	Glyco_hydro_19 | PWWP	PF00182.14 | PF00855.12	Chitinase class I | PWWP domain	5.10E-61 | 5.30E-18	206.3 | 65
	UN00197		---		AT4G19490.2	ATVPS54, VPS54	VPS54	2	64.18 | 64.18	469 | 469	1E-177 | 1E-177	553 | 553		evm_27.model.AmTr_v1.0_scaffold00072.116	2	71.03 | 71.03	252 | 252	8E-106 | 8E-106	337 | 337		gi|359484002|ref|XP_002272177.2|	PREDICTED: vacuolar protein sorting-associated protein 54-like [Vitis vinifera]	2	73.33 | 73.33	465 | 465	0 | 0	619 | 619		2	GO:0005794, GO:0009507	---	NA	1	GO:0042147		2	DUF2450 | DUF2450	PF10475.4 | PF10475.4	Protein of unknown function N-terminal domain (DUF2450) | Protein of unknown function N-terminal domain (DUF2450)	4.30E-06 | 4.30E-06	25.8 | 25.8
	UN00198		K01115		AT2G42010.1	PLDBETA1, PLDBETA	phospholipase D beta 1	1	74.26	882	0	1358		evm_27.model.AmTr_v1.0_scaffold00069.154	1	71.55	914	0	1337		gi|297827869|ref|XP_002881817.1|	phospholipase D beta 1 [Arabidopsis lyrata subsp. lyrata]	1	74.6	882	0	1360		2	GO:0005634, GO:0009506	4	GO:0003824, GO:0004630, GO:0005515, GO:0005546	3	GO:0008152, GO:0009816, GO:0046686		4	PLD_C | PLDc | C2 | PLDc_2	PF12357.3 | PF00614.17 | PF00168.25 | PF13091.1	Phospholipase D C terminal | Phospholipase D Active site motif | C2 domain | PLD-like domain	1.40E-30 | 8.50E-21 | 1.70E-20 | 2.10E-09	104.5 | 73 | 72.6 | 37.2
	UN00199		---		AT2G31660.1	SAD2, URM9	ARM repeat superfamily protein	1	75.53	1034	0	1540		evm_27.model.AmTr_v1.0_scaffold00020.48	1	82.14	1030	0	1668		gi|225433707|ref|XP_002268048.1|	PREDICTED: probable importin-7 homolog [Vitis vinifera]	1	85.73	1030	0	1754		4	GO:0005634, GO:0005643, GO:0005737, GO:0005829	1	GO:0008565	5	GO:0000059, GO:0006406, GO:0006606, GO:0009165, GO:0035280		3	IBN_N | Cse1 | Xpo1	PF03810.14 | PF08506.5 | PF08389.7	Importin-beta N-terminal domain | Cse1 | Exportin 1-like protein	3.80E-23 | 1.80E-07 | 4.30E-06	81.2 | 30 | 26.6
	UN00200		---		AT1G67230.1	LINC1	little nuclei1	4	52.34 | 33.08 | 18.27 | 21.52	384 | 789 | 394 | 446	3E-163 | 3E-163 | 2E-10 | 2E-05	353 | 243 | 65.9 | 49.7		evm_27.model.AmTr_v1.0_scaffold00024.349	4	55.99 | 35.1 | 20.21 | 19.95	384 | 829 | 386 | 366	0 | 0 | 3E-10 | 6E-05	379 | 284 | 64.7 | 47		gi|359473006|ref|XP_002278531.2|	PREDICTED: putative nuclear matrix constituent protein 1-like protein-like [Vitis vinifera]	4	58.22 | 39.1 | 22.73 | 21.76	383 | 803 | 418 | 363	0 | 0 | 2E-11 | 9E-06	402 | 334 | 73.2 | 54.3		4	GO:0005634, GO:0005652, GO:0005829, GO:0034399	1	GO:0003674	1	GO:0006997		---	---	---	---	---	---
	UN00201		---		AT3G14470.1	---	NB-ARC domain-containing disease resistance protein	2	41.68 | 39.84	643 | 123	2E-148 | 2E-148	472 | 75.5		evm_27.model.AmTr_v1.0_scaffold00088.121	1	36	550	6e-77	274		gi|359487194|ref|XP_002269779.2|	PREDICTED: putative disease resistance protein RGA3-like [Vitis vinifera]	2	42.62 | 48.72	861 | 78	0 | 1E-10	634 | 70.1		1	GO:0005576	2	GO:0005515, GO:0043531	3	GO:0006952, GO:0009627, GO:0009697		5	NB-ARC | LRR_4 | LRR_8 | LRR_7 | LRR_1	PF00931.17 | PF12799.2 | PF13855.1 | PF13504.1 | PF00560.28	NB-ARC domain | Leucine Rich repeats (2 copies) | Leucine rich repeat | Leucine rich repeat | Leucine Rich Repeat	6.20E-79 | 1.30E-11 | 1.00E-08 | 8.70E-07 | 6.00E-04	264.8 | 43.8 | 34.7 | 28.1 | 19.4
	UN00202		---		AT3G62010.1	---	unknown protein; LOCATED IN: cellular_component unknown; EXPRESSED IN: 23 plant structures; EXPRESSED DURING: 15 growth stages; Has 553 Blast hits to 216 proteins in 93 species: Archae - 0; Bacteria - 124; Metazoa - 193; Fungi - 58; Plants - 108; Viruses - 0; Other Eukaryotes - 70 (source: NCBI BLink).	2	75 | 37.17	1200 | 877	0 | 6E-151	1789 | 488		evm_27.model.AmTr_v1.0_scaffold00003.152	2	76.66 | 36.56	1204 | 867	0 | 2E-151	1844 | 489		gi|359480247|ref|XP_002282028.2|	PREDICTED: paladin [Vitis vinifera]	2	81.54 | 36.93	1197 | 880	0 | 1E-143	1956 | 472		2	GO:0005634, GO:0005829	---	NA	---	NA		3	PTPlike_phytase | TFIIE-A_C-term | Y_phosphatase3	PF14566.1 | PF11521.3 | PF13350.1	Inositol hexakisphosphate | C-terminal general transcription factor TFIIE alpha | Tyrosine phosphatase family	7.10E-130 | 6.30E-07 | 3.10E-04	428.5 | 29.2 | 21
	UN00203		---		AT4G32010.1	HSL1, HSI2-L1, VAL2	HSI2-like 1	2	46.29 | 50.54	607 | 93	8E-145 | 2E-25	458 | 114		evm_27.model.AmTr_v1.0_scaffold00003.380	1	54.18	849	0	816		gi|356549411|ref|XP_003543087.1|	PREDICTED: B3 domain-containing protein Os07g0563300-like isoform 1 [Glycine max]	1	54.64	926	0	849		1	GO:0005634	2	GO:0003700, GO:0005515	18	GO:0006355, GO:0007062, GO:0009630, GO:0009790, GO:0009880, GO:0010030, GO:0010072, GO:0010162, GO:0010431, GO:0010564, GO:0043687, GO:0045595, GO:0045893, GO:0048316, GO:0048366, GO:0048825, GO:0051301, GO:2000034		2	B3 | zf-CW	PF02362.16 | PF07496.10	B3 DNA binding domain | CW-type Zinc Finger	3.00E-16 | 1.90E-09	58.8 | 37
	UN00204		K01868		AT2G04842.1	EMB2761	threonyl-tRNA synthetase, putative / threonine--tRNA ligase, putative	4	78.6 | 55.06 | 70.97 | 67.65	444 | 158 | 31 | 34	0 | 6E-42 | 3E-05 | 5E-05	734 | 164 | 48.5 | 47.8		evm_27.model.AmTr_v1.0_scaffold00055.86	4	78.1 | 52.53 | 38.18 | 67.74	443 | 158 | 110 | 31	0 | 3E-39 | 2E-06 | 7E-05	728 | 156 | 51.6 | 46.6		gi|356572524|ref|XP_003554418.1|	PREDICTED: threonyl-tRNA synthetase-like [Glycine max]	4	79.23 | 58.86 | 48.39 | 85	443 | 158 | 62 | 20	0 | 1E-42 | 1E-10 | 1E-10	739 | 170 | 45.8 | 44.7		4	GO:0005737, GO:0005739, GO:0009507, GO:0009570	5	GO:0000166, GO:0004812, GO:0004829, GO:0005524, GO:0016876	4	GO:0006418, GO:0006435, GO:0009793, GO:0043039		4	WD40 | tRNA-synt_2b | tRNA_SAD | HGTP_anticodon	PF00400.27 | PF00587.20 | PF07973.9 | PF03129.15	WD domain, G-beta repeat | tRNA synthetase class II core domain (G, H, P, S and T) | Threonyl and Alanyl tRNA synthetase second additional domain | Anticodon binding domain	1.70E-19 | 7.60E-43 | 3.90E-12 | 2.60E-17	68.8 | 146 | 45.8 | 62.5
	UN00205		---		AT3G01780.1	TPLATE	ARM repeat superfamily protein	1	82.19	1089	0	1605		evm_27.model.AmTr_v1.0_scaffold00003.321	1	77.84	1160	0	1575		gi|225452161|ref|XP_002263932.1|	PREDICTED: protein TPLATE-like [Vitis vinifera]	3	88.77 | 77.27 | 76.19	1086 | 22 | 21	0 | 1E-05 | 1E-05	1715 | 37 | 35.8		7	GO:0005634, GO:0005737, GO:0005829, GO:0005886, GO:0009504, GO:0009506, GO:0009524	---	NA	5	GO:0000910, GO:0006897, GO:0009555, GO:0030244, GO:0048193		---	---	---	---	---	---
	UN00206		---		AT1G32810.2	---	RING/FYVE/PHD zinc finger superfamily protein	1	32.74	1124	3e-108	367		evm_27.model.AmTr_v1.0_scaffold00113.30	1	31.04	1221	2e-104	358		gi|225426550|ref|XP_002272230.1|	PREDICTED: uncharacterized protein LOC100244469 [Vitis vinifera]	1	45.54	1133	0	704		1	GO:0005634	1	GO:0008270	6	GO:0000278, GO:0006396, GO:0009410, GO:0010413, GO:0045492, GO:0048522		---	---	---	---	---	---
	UN00207		K14950		AT5G23630.1	PDR2, MIA	phosphate deficiency response 2	1	75.81	1174	0	1748		evm_27.model.AmTr_v1.0_scaffold00110.106	1	82.43	569	0	960		gi|359480896|ref|XP_003632541.1|	PREDICTED: probable cation-transporting ATPase-like isoform 2 [Vitis vinifera]	1	84.04	1172	0	1945		2	GO:0005783, GO:0005886	8	GO:0000166, GO:0003824, GO:0005524, GO:0015662, GO:0016820, GO:0016887, GO:0019829, GO:0046872	13	GO:0006812, GO:0006875, GO:0006888, GO:0006891, GO:0006944, GO:0008152, GO:0009846, GO:0010073, GO:0010152, GO:0010413, GO:0016036, GO:0045492, GO:0048867		4	E1-E2_ATPase | Hydrolase | HAD | Hydrolase_like2	PF00122.15 | PF00702.21 | PF12710.2 | PF13246.1	E1-E2 ATPase | haloacid dehalogenase-like hydrolase | haloacid dehalogenase-like hydrolase | Putative hydrolase of sodium-potassium ATPase alpha subunit	8.50E-21 | 1.20E-20 | 2.00E-18 | 1.40E-06	74 | 74.8 | 67.2 | 28.1
	UN00208		---		AT5G13390.1	NEF1	no exine formation 1	2	60.41 | 51.41	826 | 177	0 | 3E-29	841 | 127		evm_27.model.AmTr_v1.0_scaffold00016.232	3	63.76 | 43.27 | 36.65	814 | 171 | 191	0 | 3E-23 | 1E-10	855 | 106 | 65.5		gi|225425300|ref|XP_002268217.1|	PREDICTED: uncharacterized protein LOC100259097 [Vitis vinifera]	4	65.85 | 57.63 | 73.33 | 41.54	820 | 177 | 15 | 195	0 | 4E-33 | 4E-33 | 6E-13	903 | 138 | 27.7 | 77.8		1	GO:0009507	---	NA	---	NA		---	---	---	---	---	---
	UN00209		---		AT5G55480.1	SVL1	SHV3-like 1	4	50.47 | 50.89 | 37.17 | 55.56	428 | 169 | 191 | 18	3E-123 | 6E-70 | 6E-70 | 6E-70	400 | 172 | 108 | 25.8		evm_27.model.AmTr_v1.0_scaffold00055.91	4	54.68 | 46.15 | 44.62 | 23.86	417 | 169 | 195 | 306	4E-121 | 2E-69 | 2E-69 | 2E-12	394 | 146 | 132 | 71.6		gi|356501592|ref|XP_003519608.1|	PREDICTED: probable glycerophosphoryl diester phosphodiesterase 3-like [Glycine max]	3	56.97 | 49.7 | 38.02	416 | 167 | 192	2E-129 | 3E-70 | 3E-70	419 | 171 | 115		4	GO:0005886, GO:0009506, GO:0031225, GO:0046658	2	GO:0008081, GO:0008889	---	NA		2	GDPD | GDPD	PF03009.12 | PF03009.12	Glycerophosphoryl diester phosphodiesterase family | Glycerophosphoryl diester phosphodiesterase family	8.50E-08 | 2.50E-05	32 | 23.9
	UN00210		K10956		AT2G34250.2	---	SecY protein transport family protein	2	92.42 | 92.36	475 | 471	0 | 0	867 | 858		evm_27.model.AmTr_v1.0_scaffold00033.257	2	94.94 | 94.9	474 | 471	0 | 0	890 | 883		gi|225461724|ref|XP_002285514.1|	PREDICTED: protein transport protein Sec61 subunit alpha [Vitis vinifera]	2	96.63 | 96.6	475 | 471	0 | 0	908 | 899		1	GO:0016020	1	GO:0015450	8	GO:0006007, GO:0006098, GO:0006499, GO:0006888, GO:0009306, GO:0009651, GO:0015031, GO:0043090		4	SecY | Plug_translocon | SecY | Plug_translocon	PF00344.15 | PF10559.4 | PF00344.15 | PF10559.4	SecY translocase | Plug domain of Sec61p | SecY translocase | Plug domain of Sec61p	1.10E-95 | 3.40E-19 | 1.10E-95 | 3.60E-19	320.4 | 68 | 320.4 | 67.9
	UN00211		---		AT1G51600.2	ZML2, TIFY2A, GATA28	ZIM-LIKE 2	1	44	175	1e-26	112		evm_27.model.AmTr_v1.0_scaffold00019.62	3	29.74 | 77.14 | 84.21	269 | 35 | 19	2E-31 | 2E-31 | 2E-31	69.7 | 64.7 | 41.6		gi|224095792|ref|XP_002310482.1|	predicted protein [Populus trichocarpa]	1	42.78	180	3e-28	119		1	GO:0005634	3	GO:0003700, GO:0008270, GO:0043565	1	GO:0006355		7	GATA | CCT | TCP | CCT_2 | TCP | HlyIII | HlyIII	PF00320.22 | PF06203.9 | PF03634.8 | PF09425.5 | PF03634.8 | PF03006.15 | PF03006.15	GATA zinc finger | CCT motif | TCP family transcription factor | Divergent CCT motif | TCP family transcription factor | Haemolysin-III related | Haemolysin-III related	4.10E-12 | 2.30E-06 | 2.60E-05 | 7.70E-04 | 2.80E-05 | 7.80E-12 | 2.00E-06	45.2 | 27 | 24.6 | 18.9 | 24.5 | 45 | 27.4
	UN00212		---		AT5G53550.2	YSL3	YELLOW STRIPE like 3	1	71.02	666	0	937		evm_27.model.AmTr_v1.0_scaffold00016.219	1	54.59	665	0	736		gi|225455282|ref|XP_002274166.1|	PREDICTED: metal-nicotianamine transporter YSL3-like [Vitis vinifera]	1	75.3	664	0	1004		2	GO:0005737, GO:0005886	2	GO:0015198, GO:0051980	5	GO:0003006, GO:0006857, GO:0009624, GO:0048316, GO:0055085		2	OPT | NAD_binding_10	PF03169.10 | PF13460.1	OPT oligopeptide transporter protein | NADH(P)-binding	1.10E-126 | 9.40E-04	423.8 | 19.2
	UN00213		K01537		AT3G21180.1	ACA9, ATACA9	autoinhibited Ca(2+)-ATPase 9	1	70.71	1048	0	1407		evm_27.model.AmTr_v1.0_scaffold00019.419	1	71.21	1028	0	1371		gi|359485123|ref|XP_002262829.2|	PREDICTED: calcium-transporting ATPase 10, plasma membrane-type-like [Vitis vinifera]	1	75.61	1033	0	1469		2	GO:0005886, GO:0016020	7	GO:0000166, GO:0003824, GO:0005388, GO:0005516, GO:0005524, GO:0015662, GO:0046872	14	GO:0006754, GO:0006812, GO:0006816, GO:0006882, GO:0007338, GO:0008152, GO:0009555, GO:0009624, GO:0009827, GO:0009860, GO:0010584, GO:0048610, GO:0048868, GO:0070588		8	E1-E2_ATPase | Cation_ATPase_C | Hydrolase | Hydrolase_like2 | CaATP_NAI | HAD | Cation_ATPase_N | Hydrolase_3	PF00122.15 | PF00689.16 | PF00702.21 | PF13246.1 | PF12515.3 | PF12710.2 | PF00690.21 | PF08282.7	E1-E2 ATPase | Cation transporting ATPase, C-terminus | haloacid dehalogenase-like hydrolase | Putative hydrolase of sodium-potassium ATPase alpha subunit | Ca2+-ATPase N terminal autoinhibitory domain | haloacid dehalogenase-like hydrolase | Cation transporter/ATPase, N-terminus | haloacid dehalogenase-like hydrolase	1.70E-61 | 1.00E-45 | 3.90E-26 | 5.50E-16 | 8.70E-16 | 1.30E-15 | 4.40E-12 | 5.60E-04	207.2 | 155.5 | 92.8 | 58.2 | 57.1 | 58 | 45.2 | 19.5
	UN00214		K14409		AT5G19400.2	SMG7	Telomerase activating protein Est1	2	52.54 | 28.78	710 | 344	0 | 3E-26	655 | 117		evm_27.model.AmTr_v1.0_scaffold00046.93	1	53.35	1046	0	910		gi|225436648|ref|XP_002276189.1|	PREDICTED: uncharacterized protein LOC100267161 [Vitis vinifera]	1	58.22	998	0	1016		2	GO:0000932, GO:0005634	1	GO:0003674	3	GO:0000184, GO:0007126, GO:0090306		2	EST1_DNA_bind | EST1	PF10373.4 | PF10374.4	Est1 DNA/RNA binding domain | Telomerase activating protein Est1	5.40E-79 | 4.00E-25	265.3 | 88.3
	UN00215		---		AT5G46170.1	---	F-box family protein	1	66.67	384	2e-133	414		evm_27.model.AmTr_v1.0_scaffold00092.74	1	60.98	387	7e-122	382		gi|359483890|ref|XP_003633032.1|	PREDICTED: F-box protein At5g46170 isoform 2 [Vitis vinifera]	1	70.21	376	3e-138	430		1	GO:0005634	1	GO:0003674	1	GO:0010286		7	LRR_4 | LRR_8 | LRR_6 | F-box-like | LRR_4 | LRR_8 | LRR_6	PF12799.2 | PF13855.1 | PF13516.1 | PF12937.2 | PF12799.2 | PF13855.1 | PF13516.1	Leucine Rich repeats (2 copies) | Leucine rich repeat | Leucine Rich repeat | F-box-like | Leucine Rich repeats (2 copies) | Leucine rich repeat | Leucine Rich repeat	1.40E-12 | 3.60E-09 | 1.70E-07 | 4.90E-05 | 4.90E-05 | 6.20E-04 | 6.50E-04	46.9 | 36.2 | 30.5 | 22.9 | 22.8 | 19.4 | 19.5
	UN00216		---		AT1G72180.1	---	Leucine-rich receptor-like protein kinase family protein	1	54.84	950	0	945		evm_27.model.AmTr_v1.0_scaffold00071.177	1	54.41	941	0	922		gi|224146319|ref|XP_002325963.1|	predicted protein [Populus trichocarpa]	1	62.51	939	0	1106		1	GO:0005886	5	GO:0004672, GO:0004674, GO:0005524, GO:0016301, GO:0016772	6	GO:0002237, GO:0006468, GO:0007165, GO:0007169, GO:0010103, GO:0048443		8	Pkinase | Pkinase_Tyr | LRR_4 | LRR_8 | LRR_1 | LRR_6 | LRRNT_2 | LRR_7	PF00069.20 | PF07714.12 | PF12799.2 | PF13855.1 | PF00560.28 | PF13516.1 | PF08263.7 | PF13504.1	Protein kinase domain | Protein tyrosine kinase | Leucine Rich repeats (2 copies) | Leucine rich repeat | Leucine Rich Repeat | Leucine Rich repeat | Leucine rich repeat N-terminal domain | Leucine rich repeat	5.40E-48 | 1.70E-44 | 2.40E-36 | 1.10E-26 | 1.70E-25 | 3.80E-19 | 6.50E-12 | 1.30E-07	163.3 | 151.8 | 122.7 | 92.3 | 85.1 | 66.5 | 45.2 | 30.5
	UN00217		K15728		AT5G42870.1	ATPAH2, PAH2	phosphatidic acid phosphohydrolase 2	2	55.03 | 36.7	527 | 109	6E-170 | 9E-06	529 | 50.4		evm_27.model.AmTr_v1.0_scaffold00126.58	2	58.86 | 43.18	598 | 132	0 | 2E-18	617 | 91.3		gi|255538348|ref|XP_002510239.1|	conserved hypothetical protein [Ricinus communis]	2	62.19 | 50	521 | 136	0 | 5E-24	616 | 114		3	GO:0005634, GO:0016020, GO:0048046	1	GO:0008195	2	GO:0006629, GO:0016036		1	LNS2	PF08235.8	LNS2 (Lipin/Ned1/Smp2)	8.6e-67	223.6
	UN00218		K00382		AT1G48030.2	mtLPD1	mitochondrial lipoamide dehydrogenase 1	1	84.37	403	0	655		evm_27.model.AmTr_v1.0_scaffold00014.114	1	84.9	404	0	662		gi|255556504|ref|XP_002519286.1|	dihydrolipoamide dehydrogenase, putative [Ricinus communis]	1	88.59	403	0	687		5	GO:0005737, GO:0005739, GO:0005747, GO:0005759, GO:0048046	9	GO:0004148, GO:0005507, GO:0005524, GO:0008270, GO:0009055, GO:0016491, GO:0016668, GO:0050660, GO:0050897	5	GO:0009416, GO:0042744, GO:0045454, GO:0046686, GO:0055114		14	Pyr_redox_2 | Pyr_redox | Pyr_redox_dim | GIDA | FAD_oxidored | Pyr_redox_3 | NAD_binding_8 | FAD_binding_2 | DAO | HI0933_like | Thi4 | 3HCDH_N | UDPG_MGDP_dh_N | TauE	PF07992.9 | PF00070.22 | PF02852.17 | PF01134.17 | PF12831.2 | PF13738.1 | PF13450.1 | PF00890.19 | PF01266.19 | PF03486.9 | PF01946.12 | PF02737.13 | PF03721.9 | PF01925.14	Pyridine nucleotide-disulphide oxidoreductase | Pyridine nucleotide-disulphide oxidoreductase | Pyridine nucleotide-disulphide oxidoreductase, dimerisation domain | Glucose inhibited division protein A | FAD dependent oxidoreductase | Pyridine nucleotide-disulphide oxidoreductase | NAD(P)-binding Rossmann-like domain | FAD binding domain | FAD dependent oxidoreductase | HI0933-like protein | Thi4…	1.70E-41 | 6.90E-25 | 9.60E-16 | 4.20E-12 | 1.10E-11 | 1.30E-07 | 3.40E-07 | 8.40E-07 | 9.90E-06 | 1.30E-05 | 1.00E-04 | 2.10E-04 | 5.90E-04 | 5.80E-20	142.3 | 87.2 | 57.7 | 45.6 | 44.4 | 31.8 | 30.1 | 28.1 | 24.6 | 23.9 | 21.5 | 21 | 19.2 | 71.7
	UN00219		---		AT4G11610.1	---	C2 calcium/lipid-binding plant phosphoribosyltransferase family protein	1	69.28	1032	0	1431		evm_27.model.AmTr_v1.0_scaffold00009.279	1	68.66	1037	0	1354		gi|359474216|ref|XP_002272722.2|	PREDICTED: uncharacterized protein LOC100264973 [Vitis vinifera]	1	77.96	1012	0	1549		1	GO:0005575	1	GO:0003674	1	GO:0008150		3	PRT_C | C2 | Pex24p	PF08372.5 | PF00168.25 | PF06398.6	Plant phosphoribosyltransferase C-terminal | C2 domain | Integral peroxisomal membrane peroxin	1.40E-81 | 1.80E-70 | 1.70E-05	271.5 | 232.8 | 23.8
	UN00220		---		AT3G03380.1	DegP7	DegP protease 7	2	68.76 | 60	1050 | 40	0 | 9E-06	1370 | 50.4		evm_27.model.AmTr_v1.0_scaffold00147.14	3	74.74 | 66.67 | 23.1	1057 | 42 | 342	0 | 5E-09 | 4E-06	1472 | 60.5 | 50.8		gi|359488197|ref|XP_002271823.2|	PREDICTED: protease Do-like 7-like [Vitis vinifera]	2	75.92 | 72.5	1059 | 40	0 | 6E-08	1537 | 61.2		3	GO:0005634, GO:0005829, GO:0009507	4	GO:0003824, GO:0004252, GO:0008233, GO:0008236	3	GO:0006486, GO:0006508, GO:0010205		4	PDZ_1 | PDZ_2 | PDZ | Trypsin_2	PF12812.2 | PF13180.1 | PF00595.19 | PF13365.1	PDZ-like domain | PDZ domain | PDZ domain (Also known as DHR or GLGF) | Trypsin-like peptidase domain	1.20E-31 | 1.20E-14 | 2.80E-09 | 8.20E-09	108.4 | 53.9 | 37 | 35.4
	UN00221		K02357		AT4G29060.1	emb2726	elongation factor Ts family protein	7	57.31 | 40.6 | 54.24 | 62.42 | 55.23 | 27.49 | 43.9	335 | 569 | 236 | 165 | 172 | 211 | 82	3E-97 | 2E-93 | 3E-61 | 5E-47 | 7E-43 | 1E-07 | 2E-07	333 | 322 | 228 | 183 | 170 | 56.6 | 56.2		evm_27.model.AmTr_v1.0_scaffold00109.135	7	50.92 | 59.43 | 53.66 | 57.14 | 46.41 | 51.22 | 37.86	487 | 350 | 246 | 175 | 181 | 82 | 103	3E-117 | 4E-101 | 1E-61 | 3E-47 | 3E-38 | 6E-11 | 6E-07	393 | 348 | 230 | 184 | 155 | 66.6 | 53.5		gi|225445166|ref|XP_002280712.1|	PREDICTED: uncharacterized protein LOC100262932 [Vitis vinifera]	5	51.85 | 62.43 | 55.86 | 67.84 | 54.07	569 | 362 | 222 | 171 | 172	2E-139 | 7E-115 | 4E-59 | 4E-52 | 5E-40	457 | 390 | 226 | 204 | 165		3	GO:0009507, GO:0009570, GO:0009941	2	GO:0003723, GO:0003746	9	GO:0006414, GO:0009793, GO:0009902, GO:0010027, GO:0016117, GO:0019288, GO:0034660, GO:0042744, GO:0046686		5	EF_TS | UBA | EF_TS | S1 | EF_TS	PF00889.14 | PF00627.26 | PF00889.14 | PF00575.18 | PF00889.14	Elongation factor TS | UBA/TS-N domain | Elongation factor TS | S1 RNA binding domain | Elongation factor TS	7.20E-26 | 4.80E-09 | 1.70E-32 | 3.20E-28 | 3.50E-05	90.8 | 35.8 | 112.5 | 97.6 | 23.2
	UN00222		---		AT1G21630.1	---	Calcium-binding EF hand family protein	4	52.83 | 46.26 | 31.71 | 38.81	566 | 227 | 82 | 67	7E-163 | 1E-33 | 1E-04 | 4E-04	519 | 141 | 46.6 | 45.1		evm_27.model.AmTr_v1.0_scaffold00044.153	4	51.8 | 55.43 | 29.93 | 36.62	807 | 267 | 137 | 71	0 | 3E-60 | 6E-09 | 2E-05	637 | 225 | 60.1 | 48.9		gi|224081495|ref|XP_002306434.1|	predicted protein [Populus trichocarpa]	3	60.61 | 51.54 | 30.37	561 | 260 | 135	0 | 0 | 5E-06	587 | 202 | 55.1		3	GO:0005737, GO:0005829, GO:0005886	1	GO:0005509	4	GO:0030048, GO:0051645, GO:0051646, GO:0060151		5	EF-hand_7 | EF-hand_1 | EF-hand_4 | EF-hand_7 | EF-hand_1	PF13499.1 | PF00036.27 | PF12763.2 | PF13499.1 | PF00036.27	EF-hand domain pair | EF hand | Cytoskeletal-regulatory complex EF hand | EF-hand domain pair | EF hand	9.20E-06 | 5.30E-05 | 9.90E-11 | 9.10E-07 | 3.00E-06	25.7 | 22.2 | 41.3 | 28.9 | 26.1
	UN00223		K10999		AT5G05170.1	CESA3, IXR1, ATCESA3, ATH-B, CEV1	Cellulose synthase family protein	1	80.33	1088	0	1702		evm_27.model.AmTr_v1.0_scaffold00103.76	1	87.38	1086	0	1857		gi|225450119|ref|XP_002278997.1|	PREDICTED: cellulose synthase A catalytic subunit 3 [UDP-forming]-like [Vitis vinifera]	1	87.5	1088	0	1835		6	GO:0005768, GO:0005794, GO:0005802, GO:0005886, GO:0009506, GO:0016020	4	GO:0008270, GO:0016757, GO:0016759, GO:0016760	32	GO:0000271, GO:0006096, GO:0006816, GO:0006833, GO:0006952, GO:0006972, GO:0007030, GO:0007389, GO:0008361, GO:0009266, GO:0009651, GO:0009750, GO:0009809, GO:0009825, GO:0009832, GO:0009833, GO:0009834, GO:0009926, GO:0009932, GO:0010015, GO:0010817, GO:0016049, GO:0016126, GO:0030243, GO:0030244, GO:0040007, GO:0042546, GO:0043255, GO:0043481, GO:0046686, GO:0048767, GO:0071555		6	Cellulose_synt | zf-UDP | Glyco_trans_2_3 | Glyco_tranf_2_3 | zf-RING_4 | FYVE_2	PF03552.9 | PF14569.1 | PF13632.1 | PF13641.1 | PF14570.1 | PF02318.11	Cellulose synthase | Zinc-binding RING-finger | Glycosyl transferase family group 2 | Glycosyltransferase like family 2 | RING/Ubox like zinc-binding domain | FYVE-type zinc finger	0 | 1.20E-38 | 1.60E-08 | 1.10E-07 | 1.60E-05 | 7.00E-04	1384.1 | 130.7 | 34.4 | 31.9 | 24.4 | 19.4
	UN00224		K06972		AT3G19170.1	ATPREP1, ATZNMP, PREP1	presequence protease 1	3	77.3 | 68.18 | 65.96	956 | 22 | 47	0 | 4E-05 | 4E-05	1473 | 36.2 | 31.2		evm_27.model.AmTr_v1.0_scaffold00126.1	1	78.55	1021	0	1561		gi|225428772|ref|XP_002282024.1|	PREDICTED: presequence protease 2, chloroplastic/mitochondrial-like [Vitis vinifera]	1	81.08	1020	0	1603		5	GO:0005739, GO:0009507, GO:0009570, GO:0009941, GO:0048046	5	GO:0003824, GO:0004222, GO:0008237, GO:0008270, GO:0046872	6	GO:0006508, GO:0009658, GO:0016485, GO:0042744, GO:0046686, GO:0048481		3	M16C_assoc | Peptidase_M16_C | Peptidase_M16	PF08367.6 | PF05193.16 | PF00675.15	Peptidase M16C associated | Peptidase M16 inactive domain | Insulinase (Peptidase family M16)	9.00E-65 | 1.40E-28 | 1.70E-06	217.9 | 99.8 | 27.8
	UN00225		---		AT3G46920.1	---	Protein kinase superfamily protein with octicosapeptide/Phox/Bem1p domain	2	60.06 | 27.39	353 | 230	2E-110 | 5E-14	375 | 77.4		evm_27.model.AmTr_v1.0_scaffold00026.90	2	63.71 | 26.27	350 | 727	1E-121 | 9E-35	413 | 144		gi|359484740|ref|XP_002265495.2|	PREDICTED: uncharacterized protein LOC100251651 [Vitis vinifera]	3	62.86 | 32.35 | 90	350 | 810 | 20	0 | 0 | 0	388 | 326 | 37.7		1	GO:0005634	5	GO:0004672, GO:0004674, GO:0004712, GO:0005524, GO:0016772	3	GO:0006468, GO:0009644, GO:0042542		4	Pkinase_Tyr | Pkinase | Pkinase_Tyr | Pkinase	PF07714.12 | PF00069.20 | PF07714.12 | PF00069.20	Protein tyrosine kinase | Protein kinase domain | Protein tyrosine kinase | Protein kinase domain	2.50E-32 | 7.10E-27 | 4.90E-08 | 7.30E-08	111.9 | 94.1 | 32.3 | 31.8
	UN00226		K14489		AT1G27320.1	AHK3, HK3	histidine kinase 3	4	71.03 | 74.19 | 49.58 | 75.7	359 | 217 | 238 | 107	0 | 0 | 0 | 0	491 | 334 | 187 | 168		evm_27.model.AmTr_v1.0_scaffold00013.34	5	67.57 | 73.85 | 54.43 | 63.74 | 30	367 | 218 | 237 | 91 | 40	0 | 0 | 0 | 0 | 0	480 | 340 | 213 | 114 | 29.6		gi|224075549|ref|XP_002304678.1|	histidine kinase cytokinin receptor [Populus trichocarpa]	5	76.29 | 81.11 | 61.16 | 52 | 66.67	350 | 217 | 224 | 50 | 111	0 | 0 | 0 | 0 | 1E-33	517 | 353 | 247 | 58.2 | 145		1	GO:0005886	10	GO:0000155, GO:0000156, GO:0004673, GO:0004871, GO:0005034, GO:0005515, GO:0005524, GO:0009884, GO:0016772, GO:0043424	33	GO:0000160, GO:0000303, GO:0006355, GO:0006635, GO:0006970, GO:0007165, GO:0007623, GO:0008219, GO:0009409, GO:0009414, GO:0009651, GO:0009736, GO:0009755, GO:0009863, GO:0009873, GO:0009909, GO:0010029, GO:0010087, GO:0010150, GO:0010271, GO:0016036, GO:0016310, GO:0016558, GO:0018106, GO:0031537, GO:0034757, GO:0042742, GO:0048509, GO:0048831, GO:0070417, GO:0071215, GO:0071329, GO:0080117		4	CHASE | Response_reg | HisKA | HATPase_c	PF03924.8 | PF00072.19 | PF00512.20 | PF02518.21	CHASE domain | Response regulator receiver domain | His Kinase A (phospho-acceptor) domain | Histidine kinase-, DNA gyrase B-, and HSP90-like ATPase	1.60E-28 | 3.00E-12 | 2.70E-18 | 1.40E-11	99.2 | 46.5 | 65.7 | 44
	UN00227		K13863		AT1G58030.1	CAT2	cationic amino acid transporter 2	1	65.83	635	0	751		evm_27.model.AmTr_v1.0_scaffold00004.83	1	70.12	646	0	818		gi|224144852|ref|XP_002325438.1|	cationic amino acid transporter [Populus trichocarpa]	1	71.59	630	0	805		4	GO:0005773, GO:0005774, GO:0009705, GO:0016020	1	GO:0015171	6	GO:0003333, GO:0006635, GO:0006810, GO:0016558, GO:0048573, GO:0055085		10	AA_permease_2 | AA_permease | Rep_fac_C | DNA_pol3_delta2 | AAA | Sigma54_activ_2 | Rad17 | AA_permease_C | AAA_11 | RuvB_N	PF13520.1 | PF00324.16 | PF08542.6 | PF13177.1 | PF00004.24 | PF14532.1 | PF03215.10 | PF13906.1 | PF13086.1 | PF05496.7	Amino acid permease | Amino acid permease | Replication factor C C-terminal domain | DNA polymerase III, delta subunit | ATPase family associated with various cellular activities (AAA) | Sigma-54 interaction domain | Rad17 cell cycle checkpoint protein | C-terminus of AA_permease | AAA domain | Holliday junction DNA helicase ruvB N-terminus	3.80E-57 | 4.60E-40 | 9.50E-21 | 4.40E-09 | 1.10E-07 | 1.70E-05 | 1.10E-04 | 1.30E-04 | 4.60E-04 | 7.30E-04	193.7 | 137.3 | 73.5 | 36.2 | 32.1 | 24.8 | 21 | 21.7 | 19.8 | 18.6
	UN00228		K11817		AT4G34890.1	ATXDH1, XDH1	xanthine dehydrogenase 1	1	32.1	1268	3e-176	558		evm_27.model.AmTr_v1.0_scaffold00076.36	1	71.62	1198	0	1658		gi|302790143|ref|XP_002976839.1|	hypothetical protein SELMODRAFT_443347 [Selaginella moellendorffii]	1	55.37	1183	0	1240		1	GO:0005829	11	GO:0003824, GO:0004854, GO:0005506, GO:0008762, GO:0009055, GO:0016491, GO:0016614, GO:0046872, GO:0050660, GO:0051536, GO:0051537	6	GO:0000302, GO:0006145, GO:0009414, GO:0042554, GO:0046110, GO:0055114		5	Ald_Xan_dh_C2 | Fer2_2 | FAD_binding_5 | Ald_Xan_dh_C | CO_deh_flav_C	PF02738.13 | PF01799.15 | PF00941.16 | PF01315.17 | PF03450.12	Molybdopterin-binding domain of aldehyde dehydrogenase | [2Fe-2S] binding domain | FAD binding domain in molybdopterin dehydrogenase | Aldehyde oxidase and xanthine dehydrogenase, a/b hammerhead domain | CO dehydrogenase flavoprotein C-terminal domain	1.10E-142 | 2.50E-28 | 2.80E-28 | 2.50E-21 | 1.90E-11	476.2 | 97.7 | 98.4 | 75.8 | 43.8
	UN00229		---		AT2G34680.1	AIR9	Outer arm dynein light chain 1 protein	46	73.13 | 67.92 | 60.4 | 64 | 68.04 | 65.38 | 27.69 | 28.92 | 25 | 25.58 | 30.95 | 31.28 | 30.37 | 27.93 | 27.1 | 23.53 | 33.98 | 33.53 | 27.32 | 33.93 | 31.11 | 23 | 29.76 | 28.9 | 26.18 | 31.09 | 25.52 | 32.31 | 26.45 | 29.38 | 25.29 | 24 | 29.38 | 28.35 | 26.73 | 26.53 | 29.95 | 30.43 | 25.98 | 26.44 | 33.52 | 28.43 | 25.74 | 25 | 25.81 | 26.44	387 | 212 | 202 | 100 | 219 | 26 | 242 | 204 | 80 | 86 | 210 | 195 | 214 | 222 | 214 | 204 | 103 | 167 | 194 | 112 | 225 | 200 | 84 | 218 | 191 | 238 | 192 | 195 | 276 | 194 | 170 | 250 | 194 | 254 | 202 | 98 | 187 | 69 | 204 | 87 | 176 | 204 | 237 | 76 | 217 | 87	0 | 0 | 0 | 0 | 2E-93 | 2E-93 | 3E-41 | 3E-41 | 3E-41 | 3E-41 | 2E-39 | 2E-39 | 4E-39 | 4E-39 | 2E-38 | 2E-38 | 2E-38 | 3E-38 | 3E-38 | 3E-38 | 5E-34 | 5E-34 | 5E-34 | 1E-33 | 1E-33 | 6E-29 | 6E-29 | 6E-25 | 6E-25 | 2E-24 | 2E-24 | 6E-21 | 6E-21 | 7E-19 | 2E-16 | 2E-16 | 3E-16 | 3E-16 | 2E-15 | 2E-15 | 3E-14 | 6E-14 | 7E-14 | 7E-14 | 7E-11 | 0.001	600 | 293 | 258 | 130 | 319 | 44.7 | 85.1 | 77.8 | 34.3 | 31.2 | 98.6 | 81.6 | 104 | 77.8 | 85.1 | 58.2 | 57 | 80.5 | 68.6 | 48.5 | 101 | 47 | 37 | 99.4 | 64.7 | 82 | 66.2 | 75.9 | 58.9 | 79 | 53.9 | 62 | 59.3 | 93.6 | 76.3 | 30 | 71.2 | 30.4 | 65.1 | 33.5 | 78.6 | 77.4 | 62 | 35.4 | 67.4 | 43.9		evm_27.model.AmTr_v1.0_scaffold00155.62	46	82.8 | 81.68 | 64.85 | 66.04 | 82.73 | 65.62 | 33.49 | 28.44 | 27.19 | 29.53 | 27 | 29.95 | 25 | 24.44 | 36.36 | 25.47 | 37.23 | 23.79 | 27.62 | 29.11 | 28.42 | 28.19 | 24.39 | 23.53 | 26.53 | 26.88 | 25.34 | 29.44 | 22.73 | 25.59 | 35.48 | 30.2 | 31.03 | 26.61 | 25.56 | 27.91 | 33.53 | 28.95 | 26.88 | 29.37 | 34.91 | 22.22 | 29.63 | 27.92 | 22.11 | 28.4	378 | 202 | 202 | 106 | 220 | 32 | 215 | 218 | 217 | 193 | 100 | 197 | 204 | 90 | 44 | 212 | 94 | 206 | 239 | 213 | 285 | 188 | 164 | 187 | 98 | 186 | 221 | 197 | 154 | 211 | 93 | 149 | 87 | 248 | 223 | 86 | 173 | 114 | 93 | 143 | 106 | 261 | 135 | 197 | 199 | 81	0 | 0 | 0 | 0 | 4E-113 | 4E-113 | 1E-44 | 1E-44 | 5E-43 | 5E-43 | 5E-43 | 7E-41 | 7E-41 | 7E-41 | 7E-41 | 2E-40 | 2E-40 | 2E-40 | 1E-32 | 1E-32 | 1E-31 | 1E-31 | 1E-27 | 1E-27 | 1E-27 | 1E-23 | 1E-23 | 4E-21 | 4E-21 | 3E-19 | 3E-19 | 1E-17 | 1E-17 | 8E-16 | 2E-15 | 2E-15 | 6E-14 | 6E-14 | 6E-14 | 3E-12 | 2E-08 | 3E-08 | 4E-07 | 4E-07 | 2E-05 | 2E-05	633 | 339 | 271 | 153 | 381 | 47.4 | 112 | 88.2 | 94.7 | 68.6 | 52 | 82.4 | 79.7 | 32.3 | 31.2 | 80.9 | 63.2 | 62.8 | 83.2 | 75.5 | 86.7 | 70.1 | 70.9 | 60.8 | 31.6 | 75.9 | 53.9 | 79.7 | 41.2 | 66.6 | 48.1 | 56.6 | 48.1 | 82.8 | 62 | 40 | 76.6 | 50.4 | 46.2 | 71.2 | 58.9 | 58.2 | 54.3 | 54.3 | 34.3 | 33.1		gi|357450407|ref|XP_003595480.1|	Protein phosphatase 1 regulatory subunit [Medicago truncatula]	39	78.07 | 70 | 60.5 | 66.98 | 71.93 | 57.14 | 27.09 | 28.1 | 31.52 | 41.67 | 27.23 | 25.25 | 30.53 | 32.55 | 26.76 | 29.44 | 25 | 31.73 | 24.88 | 25.91 | 26.74 | 26.48 | 23.62 | 29.63 | 28.04 | 23.3 | 28.72 | 25.36 | 26.51 | 28.57 | 24.9 | 25.45 | 27.91 | 32.28 | 30.77 | 27.6 | 31.71 | 32.54 | 27.61	383 | 200 | 200 | 106 | 228 | 28 | 203 | 210 | 92 | 36 | 213 | 202 | 95 | 212 | 213 | 180 | 188 | 104 | 217 | 193 | 86 | 219 | 199 | 81 | 189 | 206 | 195 | 280 | 249 | 217 | 261 | 224 | 86 | 158 | 143 | 192 | 123 | 126 | 163	0 | 0 | 0 | 0 | 2E-97 | 2E-97 | 1E-39 | 1E-39 | 1E-39 | 1E-39 | 3E-39 | 3E-39 | 3E-39 | 4E-38 | 4E-38 | 2E-30 | 2E-30 | 2E-30 | 5E-28 | 5E-28 | 5E-28 | 2E-26 | 2E-26 | 2E-26 | 4E-26 | 4E-26 | 2E-23 | 2E-23 | 2E-15 | 3E-14 | 1E-13 | 3E-12 | 3E-12 | 2E-11 | 2E-10 | 7E-10 | 8E-07 | 2E-06 | 5E-05	621 | 288 | 263 | 145 | 340 | 40 | 80.1 | 66.2 | 42 | 36.2 | 80.9 | 72.4 | 53.9 | 110 | 72 | 68.6 | 55.5 | 48.9 | 79 | 58.9 | 31.2 | 80.9 | 47.8 | 33.9 | 80.5 | 58.5 | 68.6 | 65.1 | 85.9 | 81.3 | 80.1 | 60.1 | 35.4 | 72.8 | 69.7 | 67.8 | 53.9 | 56.6 | 52		3	GO:0005634, GO:0005886, GO:0009506	---	NA	11	GO:0007155, GO:0009733, GO:0010014, GO:0010090, GO:0010102, GO:0016049, GO:0045010, GO:0045595, GO:0048589, GO:0048765, GO:0071555		---	---	---	---	---	---
	UN00230		K14290		AT5G17020.1	XPO1A, ATCRM1, ATXPO1, XPO1, HIT2	exportin 1A	1	86.48	1058	0	1801		evm_27.model.AmTr_v1.0_scaffold00062.140	1	92.51	1042	0	1896		gi|225454813|ref|XP_002275630.1|	PREDICTED: exportin-1 isoform 1 [Vitis vinifera]	1	92.34	1058	0	1929		4	GO:0005634, GO:0005643, GO:0005737, GO:0005829	3	GO:0004872, GO:0005515, GO:0008565	14	GO:0000059, GO:0000741, GO:0000911, GO:0006094, GO:0006611, GO:0006886, GO:0007010, GO:0009165, GO:0009553, GO:0009555, GO:0009560, GO:0009846, GO:0009860, GO:0010498		3	CRM1_C | Xpo1 | IBN_N	PF08767.6 | PF08389.7 | PF03810.14	CRM1 C terminal | Exportin 1-like protein | Importin-beta N-terminal domain	1.70E-130 | 5.20E-42 | 2.30E-14	434.5 | 143.2 | 53
	UN00231		---		AT1G67310.1	---	Calmodulin-binding transcription activator protein with CG-1 and Ankyrin domains	2	56.68 | 59.04	554 | 166	4E-163 | 7E-44	513 | 174		evm_27.model.AmTr_v1.0_scaffold00013.39	1	46.8	876	0	599		gi|224072570|ref|XP_002303787.1|	predicted protein [Populus trichocarpa]	2	62.79 | 66.48	602 | 176	0 | 6E-56	631 | 214		2	GO:0005634, GO:0005829	2	GO:0003677, GO:0005516	1	GO:0006355		7	CG-1 | Ank_2 | IQ | TIG | Ank | Ank_3 | Ank_4	PF03859.11 | PF12796.2 | PF00612.22 | PF01833.19 | PF00023.25 | PF13606.1 | PF13637.1	CG-1 domain | Ankyrin repeats (3 copies) | IQ calmodulin-binding motif | IPT/TIG domain | Ankyrin repeat | Ankyrin repeat | Ankyrin repeats (many copies)	1.30E-52 | 2.50E-14 | 1.10E-08 | 2.30E-06 | 3.80E-06 | 4.60E-05 | 1.20E-04	176.2 | 53.3 | 33.9 | 27.4 | 26.4 | 23.2 | 22.4
	UN00232		---		AT3G57410.1	VLN3, ATVLN3	villin 3	1	68.22	985	0	1278		evm_27.model.AmTr_v1.0_scaffold00025.405	2	74.81 | 25.32	917 | 391	0 | 3E-27	1312 | 119		gi|225441852|ref|XP_002284163.1|	PREDICTED: villin-2-like [Vitis vinifera]	1	77.38	955	0	1405		2	GO:0005737, GO:0005884	2	GO:0003779, GO:0051015	11	GO:0000902, GO:0006487, GO:0007010, GO:0009832, GO:0016049, GO:0030243, GO:0032880, GO:0048193, GO:0048767, GO:0051014, GO:0051017		2	Gelsolin | VHP	PF00626.17 | PF02209.14	Gelsolin repeat | Villin headpiece domain	1.10E-77 | 3.10E-14	255.7 | 52.3
	UN00233		K03252		AT3G56150.2	EIF3C	eukaryotic translation initiation factor 3C	1	67	909	0	1080		evm_27.model.AmTr_v1.0_scaffold00019.448	1	75.38	922	0	1263		gi|225441573|ref|XP_002281426.1|	PREDICTED: eukaryotic translation initiation factor 3 subunit C-like [Vitis vinifera]	1	78.68	910	0	1280		4	GO:0005634, GO:0005737, GO:0005829, GO:0005852	2	GO:0003743, GO:0005515	1	GO:0006413		4	Complex1_LYR | Complex1_LYR_1 | eIF-3c_N | PCI	PF05347.10 | PF13232.1 | PF05470.7 | PF01399.22	Complex 1 protein (LYR family) | Complex1_LYR-like | Eukaryotic translation initiation factor 3 subunit 8 N-terminus | PCI domain	8.20E-05 | 2.90E-04 | 5.80E-257 | 1.60E-20	22.3 | 20.9 | 853.5 | 73.4
	UN00234		---		AT3G57410.1	VLN3, ATVLN3	villin 3	1	59.38	1002	0	1060		evm_27.model.AmTr_v1.0_scaffold00025.405	2	65.9 | 26.81	953 | 373	0 | 1E-27	1099 | 120		gi|224090123|ref|XP_002308941.1|	predicted protein [Populus trichocarpa]	1	64.2	1000	0	1160		2	GO:0005737, GO:0005884	2	GO:0003779, GO:0051015	11	GO:0000902, GO:0006487, GO:0007010, GO:0009832, GO:0016049, GO:0030243, GO:0032880, GO:0048193, GO:0048767, GO:0051014, GO:0051017		2	Gelsolin | VHP	PF00626.17 | PF02209.14	Gelsolin repeat | Villin headpiece domain	4.90E-67 | 3.30E-14	221.5 | 52.2
	UN00235		K11647		AT2G46020.1	CHR2, ATBRM, BRM, CHA2	transcription regulatory protein SNF2, putative	2	59.45 | 91.23	1048 | 114	0 | 1E-49	1120 | 194		evm_27.model.AmTr_v1.0_scaffold00009.153	2	60.25 | 85.34	1054 | 116	0 | 9E-47	1122 | 184		gi|359489634|ref|XP_002276245.2|	PREDICTED: ATP-dependent helicase BRM-like [Vitis vinifera]	2	67.39 | 92.17	1067 | 115	0 | 1E-49	1300 | 197		2	GO:0005634, GO:0005829	5	GO:0003677, GO:0003682, GO:0004386, GO:0005515, GO:0005524	4	GO:0006355, GO:0010199, GO:0040029, GO:0043044		3	SNF2_N | Helicase_C | SNF2_N	PF00176.18 | PF00271.26 | PF00176.18	SNF2 family N-terminal domain | Helicase conserved C-terminal domain | SNF2 family N-terminal domain	6.50E-28 | 9.10E-13 | 3.90E-11	97.3 | 47.8 | 42.2
	UN00236		---		AT4G39350.1	CESA2, ATH-A, ATCESA2	cellulose synthase A2	7	38.52 | 42.76 | 63.24 | 60 | 37.5 | 46.2 | 31.51	610 | 290 | 68 | 30 | 40 | 184 | 146	3E-176 | 3E-176 | 3E-176 | 3E-176 | 3E-176 | 1E-29 | 2E-04	323 | 198 | 98.6 | 49.7 | 35.8 | 128 | 46.2		evm_27.model.AmTr_v1.0_scaffold00022.66	7	41.67 | 48.25 | 65 | 46.11 | 79.41 | 32.22 | 31.84	612 | 286 | 40 | 193 | 68 | 360 | 245	3E-171 | 3E-171 | 3E-171 | 1E-61 | 1E-61 | 6E-26 | 1E-10	357 | 227 | 60.1 | 138 | 118 | 115 | 65.9		gi|115462377|ref|NP_001054788.1|	Os05g0176100 [Oryza sativa Japonica Group]	7	49.24 | 55.82 | 66.67 | 53.09 | 84.06 | 38 | 43.33	595 | 292 | 42 | 194 | 69 | 250 | 150	0 | 0 | 0 | 1E-68 | 1E-68 | 9E-19 | 2E-18	457 | 285 | 57.8 | 160 | 123 | 96.7 | 95.5		2	GO:0005886, GO:0016020	4	GO:0008270, GO:0016757, GO:0016759, GO:0016760	6	GO:0009832, GO:0009833, GO:0016049, GO:0019761, GO:0030243, GO:0030244		5	Cellulose_synt | zf-UDP | Cellulose_synt | Cellulose_synt | zf-UDP	PF03552.9 | PF14569.1 | PF03552.9 | PF03552.9 | PF14569.1	Cellulose synthase | Zinc-binding RING-finger | Cellulose synthase | Cellulose synthase | Zinc-binding RING-finger	5.90E-130 | 2.70E-09 | 9.80E-71 | 4.60E-73 | 1.70E-30	434.8 | 36.6 | 239 | 246.7 | 104.6
	UN00237		---		AT3G10360.1	APUM4, PUM4	pumilio 4	2	53.04 | 42.01	822 | 169	0 | 7E-25	734 | 112		evm_27.model.AmTr_v1.0_scaffold00009.19	2	61.33 | 42.46	869 | 179	0 | 2E-24	941 | 110		gi|225448992|ref|XP_002273503.1|	PREDICTED: pumilio homolog 4 [Vitis vinifera]	2	60.12 | 49.69	845 | 161	0 | 3E-29	945 | 130		1	GO:0005737	2	GO:0003723, GO:0003729	1	GO:0008150		2	NABP | PUF	PF07990.7 | PF00806.14	Nucleic acid binding protein NABP | Pumilio-family RNA binding repeat	4.60E-95 | 5.00E-67	319.1 | 217.7
	UN00238		K17943		AT3G20250.1	APUM5, PUM5	pumilio 5	2	54.42 | 34.23	577 | 447	0 | 0	519 | 166		evm_27.model.AmTr_v1.0_scaffold00025.219	4	65.61 | 43.13 | 28.25 | 24.53	570 | 473 | 177 | 106	0 | 0 | 6E-18 | 2E-05	680 | 292 | 89.4 | 48.5		gi|225463345|ref|XP_002268751.1|	PREDICTED: pumilio homolog 5 [Vitis vinifera]	2	67.78 | 50	568 | 448	0 | 0	717 | 369		3	GO:0005737, GO:0005773, GO:0005829	2	GO:0003723, GO:0003729	1	GO:0006487		2	PUF | NABP	PF00806.14 | PF07990.7	Pumilio-family RNA binding repeat | Nucleic acid binding protein NABP	2.80E-56 | 1.50E-20	183.9 | 73.8
	UN00239		---		AT4G39400.1	BRI1, CBB2, DWF2, BIN1, ATBRI1	Leucine-rich receptor-like protein kinase family protein	12	47.86 | 48.99 | 49.12 | 72.41 | 34.77 | 30.13 | 34.25 | 29.67 | 37.3 | 32.77 | 37.93 | 36.67	491 | 445 | 226 | 87 | 371 | 375 | 292 | 273 | 126 | 119 | 87 | 90	7E-101 | 2E-93 | 9E-76 | 9E-76 | 1E-33 | 1E-25 | 1E-21 | 3E-20 | 2E-11 | 2E-07 | 2E-04 | 5E-04	348 | 327 | 172 | 132 | 141 | 115 | 102 | 97.8 | 69.3 | 56.2 | 45.8 | 44.7		evm_27.model.AmTr_v1.0_scaffold00078.169	9	48.83 | 49.28 | 28.57 | 31.41 | 40 | 35.25 | 30.94 | 30.77 | 28.02	600 | 485 | 385 | 191 | 95 | 139 | 181 | 143 | 207	3E-135 | 1E-97 | 3E-24 | 3E-13 | 7E-10 | 2E-09 | 6E-09 | 2E-08 | 6E-07	439 | 335 | 109 | 73.9 | 63.2 | 62 | 60.1 | 58.2 | 53.5		gi|359480730|ref|XP_002278935.2|	PREDICTED: systemin receptor SR160-like [Vitis vinifera]	10	49.66 | 55.31 | 49.33 | 66.67 | 30.64 | 37.21 | 41.05 | 41.77 | 40.43 | 29.41	592 | 490 | 223 | 114 | 359 | 129 | 95 | 79 | 94 | 119	1E-135 | 8E-121 | 5E-78 | 5E-78 | 1E-21 | 3E-11 | 3E-07 | 3E-07 | 3E-05 | 4E-04	447 | 407 | 174 | 141 | 106 | 72.4 | 59.3 | 58.9 | 52.8 | 48.9		3	GO:0005768, GO:0005886, GO:0043234	8	GO:0004672, GO:0004674, GO:0005496, GO:0005515, GO:0016301, GO:0042802, GO:0042803, GO:0046982	24	GO:0000271, GO:0002237, GO:0007165, GO:0009729, GO:0009742, GO:0009825, GO:0009826, GO:0009911, GO:0009932, GO:0010103, GO:0010224, GO:0010268, GO:0010584, GO:0010817, GO:0016310, GO:0042742, GO:0043481, GO:0048366, GO:0048443, GO:0048657, GO:0048767, GO:0060548, GO:0071555, GO:1900140		13	Pkinase | Pkinase_Tyr | LRR_1 | Pkinase | LRR_8 | LRR_4 | LRR_8 | LRR_4 | LRR_1 | LRR_6 | LRRNT_2 | Pkinase_Tyr | LRR_7	PF00069.20 | PF07714.12 | PF00560.28 | PF00069.20 | PF13855.1 | PF12799.2 | PF13855.1 | PF12799.2 | PF00560.28 | PF13516.1 | PF08263.7 | PF07714.12 | PF13504.1	Protein kinase domain | Protein tyrosine kinase | Leucine Rich Repeat | Protein kinase domain | Leucine rich repeat | Leucine Rich repeats (2 copies) | Leucine rich repeat | Leucine Rich repeats (2 copies) | Leucine Rich Repeat | Leucine Rich repeat | Leucine rich repeat N-terminal domain | Protein tyrosine kinase | Leucine rich repeat	3.10E-14 | 5.00E-12 | 1.00E-08 | 3.20E-07 | 2.90E-06 | 1.60E-05 | 9.20E-35 | 2.20E-31 | 8.80E-27 | 5.60E-17 | 1.80E-07 | 3.90E-06 | 2.10E-05	52.7 | 45.4 | 34 | 29.7 | 26.9 | 24.4 | 118.2 | 106.9 | 89 | 59.8 | 30.9 | 26.1 | 23.9
	UN00240		---		AT1G15520.1	PDR12, ATPDR12, ABCG40, ATABCG40	pleiotropic drug resistance 12	2	69.63 | 22.75	1202 | 567	0 | 7E-24	1646 | 109		evm_27.model.AmTr_v1.0_scaffold00122.55	2	71.7 | 22.34	1226 | 479	0 | 1E-17	1710 | 89		gi|255546581|ref|XP_002514350.1|	ATP-binding cassette transporter, putative [Ricinus communis]	2	73.09 | 22.91	1215 | 563	0 | 8E-25	1743 | 116		1	GO:0005886	5	GO:0000166, GO:0005524, GO:0016887, GO:0017111, GO:0042626	28	GO:0000165, GO:0006612, GO:0006855, GO:0007165, GO:0009414, GO:0009595, GO:0009697, GO:0009723, GO:0009733, GO:0009737, GO:0009738, GO:0009751, GO:0009753, GO:0009862, GO:0009867, GO:0010193, GO:0010200, GO:0010310, GO:0010363, GO:0015692, GO:0031348, GO:0042538, GO:0042742, GO:0043069, GO:0043900, GO:0046865, GO:0050832, GO:0080168		4	ABC2_membrane | ABC_tran | PDR_assoc | AAA_21	PF01061.19 | PF00005.22 | PF08370.6 | PF13304.1	ABC-2 type transporter | ABC transporter | Plant PDR ABC transporter associated | AAA domain	2.50E-92 | 4.10E-25 | 1.20E-21 | 1.30E-07	307.7 | 88.6 | 75.9 | 31.8
	UN00241		---		AT1G73660.1	---	protein tyrosine kinase family protein	3	86.01 | 60.65 | 41.98	243 | 338 | 343	7E-139 | 8E-113 | 2E-31	449 | 378 | 134		evm_27.model.AmTr_v1.0_scaffold00091.23	3	92.89 | 71.43 | 49.43	239 | 217 | 350	5E-149 | 5E-84 | 3E-57	471 | 293 | 214		gi|356512978|ref|XP_003525191.1|	PREDICTED: uncharacterized protein LOC100778331 isoform 1 [Glycine max]	4	67.08 | 48.38 | 37.5 | 89.12	319 | 339 | 56 | 239	2E-164 | 2E-164 | 2E-164 | 7E-139	391 | 199 | 36.2 | 452		1	GO:0005634	7	GO:0004672, GO:0004674, GO:0004709, GO:0004712, GO:0005524, GO:0016301, GO:0016772	3	GO:0006468, GO:0009651, GO:0048573		3	Pkinase_Tyr | Pkinase | EDR1	PF07714.12 | PF00069.20 | PF14381.1	Protein tyrosine kinase | Protein kinase domain | Ethylene-responsive protein kinase Le-CTR1	3.60E-61 | 4.40E-54 | 9.90E-71	206.5 | 183.3 | 237.5
	UN00242		---		AT4G24680.1	MOS1	modifier of snc1	1	25.77	1013	7e-49	191		evm_27.model.AmTr_v1.0_scaffold00069.150	1	27.95	1095	7e-64	238		gi|224135855|ref|XP_002322177.1|	predicted protein [Populus trichocarpa]	1	28.54	1030	2e-82	301		---	NA	1	GO:0003674	4	GO:0000956, GO:0010413, GO:0040029, GO:0045492		---	---	---	---	---	---
	UN00243		K00696		AT4G10120.2	ATSPS4F	Sucrose-phosphate synthase family protein	1	67.68	1055	0	1328		evm_27.model.AmTr_v1.0_scaffold00099.85	1	66.73	1061	0	1276		gi|255561468|ref|XP_002521744.1|	sucrose phosphate syntase, putative [Ricinus communis]	1	73.3	1030	0	1429		2	GO:0005634, GO:0005886	2	GO:0016757, GO:0046524	5	GO:0001666, GO:0005985, GO:0009058, GO:0010075, GO:0019375		5	Glycos_transf_1 | S6PP | Glyco_trans_4_4 | Glyco_trans_1_4 | Sucrose_synth	PF00534.15 | PF05116.8 | PF13579.1 | PF13692.1 | PF00862.14	Glycosyl transferases group 1 | Sucrose-6F-phosphate phosphohydrolase | Glycosyl transferase 4-like domain | Glycosyl transferases group 1 | Sucrose synthase	3.70E-28 | 1.30E-16 | 1.60E-10 | 3.40E-08 | 3.50E-06	98 | 60.6 | 41.3 | 33.7 | 25.2
	UN00244		---		AT5G16300.1	---	Vps51/Vps67 family (components of vesicular transport) protein	3	57.05 | 56.36 | 46.51	731 | 275 | 43	0 | 0 | 0	747 | 295 | 31.2		evm_27.model.AmTr_v1.0_scaffold00066.112	3	54.34 | 66.19 | 88.24	738 | 278 | 17	0 | 0 | 0	695 | 355 | 32.3		gi|224098808|ref|XP_002311274.1|	predicted protein [Populus trichocarpa]	2	60.3 | 64.6	733 | 274	0 | 0	797 | 339		2	GO:0005794, GO:0005829	1	GO:0003674	4	GO:0008150, GO:0010228, GO:0016926, GO:0050665		1	Vps51	PF08700.6	Vps51/Vps67	4.4e-17	61.7
	UN00245		---		AT4G28570.1	---	Long-chain fatty alcohol dehydrogenase family protein	1	29.46	112	4e-07	54.7		evm_27.model.AmTr_v1.0_scaffold00040.82	1	54	876	0	934		gi|255578983|ref|XP_002530344.1|	conserved hypothetical protein [Ricinus communis]	1	53.81	1156	0	1152		2	GO:0005634, GO:0005783	4	GO:0009055, GO:0016614, GO:0046577, GO:0050660	2	GO:0006888, GO:0055114		3	GMC_oxred_C | GMC_oxred_N | DAO	PF05199.8 | PF00732.14 | PF01266.19	GMC oxidoreductase | GMC oxidoreductase | FAD dependent oxidoreductase	2.90E-11 | 8.40E-07 | 5.20E-05	43.8 | 28.4 | 22.3
	UN00246		---		AT1G29880.1	---	glycyl-tRNA synthetase / glycine--tRNA ligase	3	47.21 | 73.01 | 32.75	716 | 326 | 513	3E-168 | 7E-140 | 5E-42	517 | 442 | 166		evm_27.model.AmTr_v1.0_scaffold00057.283	3	48.24 | 74.92 | 32.52	682 | 319 | 489	4E-162 | 1E-142 | 1E-39	499 | 448 | 157		gi|225456501|ref|XP_002280957.1|	PREDICTED: glycyl-tRNA synthetase 1, mitochondrial-like [Vitis vinifera]	3	50.99 | 79.45 | 33.88	708 | 326 | 490	2E-177 | 1E-154 | 6E-45	543 | 484 | 178		6	GO:0005737, GO:0005739, GO:0005768, GO:0005794, GO:0005802, GO:0005829	4	GO:0000166, GO:0004812, GO:0004820, GO:0005524	6	GO:0006094, GO:0006418, GO:0006426, GO:0007010, GO:0010498, GO:0046686		3	tRNA-synt_2b | HGTP_anticodon | WHEP-TRS	PF00587.20 | PF03129.15 | PF00458.15	tRNA synthetase class II core domain (G, H, P, S and T) | Anticodon binding domain | WHEP-TRS domain	1.50E-39 | 5.30E-21 | 1.80E-04	135.3 | 74.3 | 21.1
	UN00247		---		AT2G23360.1	---	Plant protein of unknown function (DUF869)	7	30.29 | 26.49 | 38.32 | 44.64 | 32.56 | 54.17 | 68.42	548 | 151 | 214 | 56 | 129 | 24 | 19	2E-49 | 2E-49 | 2E-34 | 2E-34 | 2E-09 | 2E-09 | 2E-09	162 | 54.3 | 122 | 43.9 | 42 | 32.7 | 26.9		evm_27.model.AmTr_v1.0_scaffold00035.59	5	37.86 | 42.75 | 38.51 | 60 | 36.02	560 | 255 | 296 | 20 | 261	1E-96 | 1E-96 | 4E-38 | 4E-38 | 3E-26	237 | 136 | 151 | 26.6 | 116		gi|359480795|ref|XP_002278328.2|	PREDICTED: filament-like plant protein 7-like [Vitis vinifera]	5	37.55 | 41.8 | 48.13 | 45.61 | 33.09	554 | 256 | 214 | 57 | 278	3E-92 | 3E-92 | 6E-48 | 6E-48 | 2E-18	223 | 140 | 167 | 48.1 | 95.5		1	GO:0005737	1	GO:0003674	3	GO:0006342, GO:0008150, GO:0051567		3	DUF869 | DUF869 | DUF869	PF05911.6 | PF05911.6 | PF05911.6	Plant protein of unknown function (DUF869) | Plant protein of unknown function (DUF869) | Plant protein of unknown function (DUF869)	1.40E-04 | 1.30E-48 | 3.90E-54	20.2 | 165.8 | 184.1
	UN00248		---		AT5G54380.1	THE1	protein kinase family protein	1	68.06	836	0	1044		evm_27.model.AmTr_v1.0_scaffold00003.355	1	70.53	828	0	1078		gi|359493687|ref|XP_003634651.1|	PREDICTED: receptor-like protein kinase THESEUS 1-like [Vitis vinifera]	1	76.33	828	0	1157		3	GO:0005576, GO:0005886, GO:0009506	5	GO:0004672, GO:0004674, GO:0005524, GO:0016301, GO:0016772	---	NA		4	Malectin_like | Pkinase_Tyr | Pkinase | Malectin	PF12819.2 | PF07714.12 | PF00069.20 | PF11721.3	Carbohydrate-binding protein of the ER | Protein tyrosine kinase | Protein kinase domain | Di-glucose binding within endoplasmic reticulum	3.70E-56 | 7.30E-48 | 5.20E-44 | 1.60E-12	190.7 | 162.8 | 150.3 | 47.5
	UN00249		---		AT5G64220.2	---	Calmodulin-binding transcription activator protein with CG-1 and Ankyrin domains	1	47.28	1104	0	845		evm_27.model.AmTr_v1.0_scaffold00038.113	1	55.25	1133	0	1061		gi|356528461|ref|XP_003532821.1|	PREDICTED: calmodulin-binding transcription activator 3-like [Glycine max]	1	53.74	1137	0	1006		1	GO:0005634	2	GO:0003677, GO:0005516	---	NA		7	CG-1 | Ank_2 | IQ | Ank | Ank_4 | Ank_3 | Ank_5	PF03859.11 | PF12796.2 | PF00612.22 | PF00023.25 | PF13637.1 | PF13606.1 | PF13857.1	CG-1 domain | Ankyrin repeats (3 copies) | IQ calmodulin-binding motif | Ankyrin repeat | Ankyrin repeats (many copies) | Ankyrin repeat | Ankyrin repeats (many copies)	3.80E-54 | 1.30E-09 | 2.20E-08 | 1.30E-07 | 3.20E-05 | 7.50E-05 | 4.30E-04	181.2 | 38.2 | 33 | 31.1 | 24.3 | 22.5 | 20.4
	UN00250		---		AT5G58410.1	---	HEAT/U-box domain-containing protein	2	53 | 31.7	566 | 448	0 | 0	529 | 233		evm_27.model.AmTr_v1.0_scaffold00007.177	2	61.44 | 42.95	568 | 468	0 | 0	647 | 362		gi|359478506|ref|XP_003632124.1|	PREDICTED: LOW QUALITY PROTEIN: E3 ubiquitin-protein ligase listerin-like [Vitis vinifera]	2	64.18 | 42.98	564 | 456	0 | 0	676 | 358		2	GO:0005634, GO:0005829	1	GO:0008270	---	NA		5	zf-RING_2 | zf-rbx1 | FANCL_C | zf-C3HC4 | zf-Apc11	PF13639.1 | PF12678.2 | PF11793.3 | PF00097.20 | PF12861.2	Ring finger domain | RING-H2 zinc finger | FANCL C-terminal domain | Zinc finger, C3HC4 type (RING finger) | Anaphase-promoting complex subunit 11 RING-H2 finger	5.90E-07 | 3.70E-06 | 2.10E-05 | 8.90E-05 | 4.70E-04	29.2 | 26.9 | 24.3 | 22 | 19.9
	UN00251		---		AT2G34700.1	---	Pollen Ole e 1 allergen and extensin family protein	1	32.31	130	2e-08	55.5		evm_27.model.AmTr_v1.0_scaffold00066.9	3	68.94 | 47.92 | 49.06	132 | 48 | 53	2E-54 | 5E-05 | 2E-04	198 | 47 | 45.1		gi|359478050|ref|XP_003632060.1|	PREDICTED: uncharacterized protein LOC100854122 [Vitis vinifera]	1	75.49	102	3e-42	164		1	GO:0005576	1	GO:0003674	1	GO:0008150		1	Pollen_Ole_e_I	PF01190.12	Pollen proteins Ole e I like	8.6e-17	60.7
	UN00252		---		AT2G38800.1	---	Plant calmodulin-binding protein-related	3	35.37 | 50 | 87.5	294 | 62 | 16	2E-28 | 8E-10 | 8E-10	122 | 53.9 | 29.6		evm_27.model.AmTr_v1.0_scaffold00160.31	3	53.53 | 37.7 | 38.27	241 | 61 | 81	2E-54 | 6E-05 | 2E-04	206 | 47 | 45.4		gi|225438297|ref|XP_002272395.1|	PREDICTED: uncharacterized protein LOC100247519 [Vitis vinifera]	3	42.31 | 31.05 | 41.98	494 | 190 | 81	4E-69 | 1E-12 | 6E-06	256 | 76.6 | 54.7		1	GO:0005634	1	GO:0005516	1	GO:0015996		2	CaM_binding | CaM_binding	PF07839.6 | PF07839.6	Plant calmodulin-binding domain | Plant calmodulin-binding domain	8.20E-10 | 8.30E-06	38.9 | 26
	UN00253		---		AT4G00840.1	---	DHHC-type zinc finger family protein	1	58.33	300	5e-93	300		evm_27.model.AmTr_v1.0_scaffold00121.13	1	64.14	304	5e-112	354		gi|225453650|ref|XP_002267720.1|	PREDICTED: protein LHY-like [Vitis vinifera]	1	47.55	715	3e-137	440		1	GO:0005576	1	GO:0008270	1	GO:0008150		1	zf-DHHC	PF01529.15	DHHC palmitoyltransferase	2.2e-40	137.9
	UN00254		---		AT1G04300.1	---	TRAF-like superfamily protein	1	46.35	1152	0	731		evm_27.model.AmTr_v1.0_scaffold00002.268	1	49.2	1187	0	817		gi|225432963|ref|XP_002284428.1|	PREDICTED: MATH domain-containing protein At5g43560-like [Vitis vinifera]	1	59.45	1154	0	1050		2	GO:0005634, GO:0005886	1	GO:0003674	2	GO:0008150, GO:0009630		1	MATH	PF00917.21	MATH domain	3e-23	82.3
	UN00255		---		AT1G15750.4	WSIP1, TPL	Transducin family protein / WD-40 repeat family protein	2	83.21 | 51.52	685 | 427	0 | 1E-114	1164 | 385		evm_27.model.AmTr_v1.0_scaffold00051.29	2	82.92 | 54.99	685 | 431	0 | 1E-126	1168 | 418		gi|356550630|ref|XP_003543688.1|	PREDICTED: topless-related protein 1-like [Glycine max]	2	86.34 | 52.35	681 | 426	0 | 3E-118	1206 | 398		2	GO:0005634, GO:0005829	2	GO:0005515, GO:0042803	5	GO:0009733, GO:0009867, GO:0010051, GO:0010072, GO:0045892		1	WD40	PF00400.27	WD domain, G-beta repeat	7.6e-15	54.1
	UN00256		K17943		AT2G29200.1	APUM1, PUM1	pumilio 1	1	52.95	999	0	876		evm_27.model.AmTr_v1.0_scaffold00012.251	1	59.8	1015	0	1060		gi|225434877|ref|XP_002283191.1|	PREDICTED: pumilio homolog 1-like [Vitis vinifera]	1	64.22	1023	0	1158		1	GO:0005737	2	GO:0003723, GO:0003729	---	NA		2	NABP | PUF	PF07990.7 | PF00806.14	Nucleic acid binding protein NABP | Pumilio-family RNA binding repeat	6.50E-139 | 7.20E-69	463.4 | 223.5
	UN00257		K11446		AT1G08620.2	PKDM7D	Transcription factor jumonji (jmj) family protein / zinc finger (C5HC2 type) family protein	2	65.03 | 51.71	569 | 263	0 | 1E-70	763 | 259		evm_27.model.AmTr_v1.0_scaffold00067.38	2	52.82 | 46.91	903 | 243	0 | 7E-54	823 | 206		gi|359488087|ref|XP_002266063.2|	PREDICTED: probable lysine-specific demethylase JMJ14-like [Vitis vinifera]	2	54.69 | 59.07	907 | 259	0 | 0	890 | 297		1	GO:0005634	2	GO:0003677, GO:0003700	10	GO:0006355, GO:0006486, GO:0009630, GO:0010228, GO:0010413, GO:0016926, GO:0043687, GO:0045492, GO:0045893, GO:0050665		5	FYRC | FYRN | JmjC | JmjN | zf-C5HC2	PF05965.9 | PF05964.9 | PF02373.17 | PF02375.12 | PF02928.11	F/Y rich C-terminus | F/Y-rich N-terminus | JmjC domain, hydroxylase | jmjN domain | C5HC2 zinc finger	3.40E-20 | 6.40E-07 | 7.40E-45 | 2.30E-16 | 1.30E-14	71.6 | 28.7 | 151.8 | 59 | 53.9
	UN00258		---		AT3G12010.1	---	FUNCTIONS IN: molecular_function unknown; INVOLVED IN: biological_process unknown; EXPRESSED IN: sperm cell, cultured cell; CONTAINS InterPro DOMAIN/s: Colon cancer-associated Mic1-like (InterPro:IPR009755); Has 30201 Blast hits to 17322 proteins in 780 species: Archae - 12; Bacteria - 1396; Metazoa - 17338; Fungi - 3422; Plants - 5037; Viruses - 0; Other Eukaryotes - 2996 (source: NCBI BLink).	2	55.26 | 62.44	485 | 197	2E-160 | 2E-69	495 | 247		evm_27.model.AmTr_v1.0_scaffold00024.150	1	56.93	859	0	889		gi|356572134|ref|XP_003554225.1|	PREDICTED: uncharacterized protein LOC100500389 [Glycine max]	1	57.22	769	0	825		---	NA	1	GO:0003674	1	GO:0008150		1	Mic1	PF07035.7	Colon cancer-associated protein Mic1-like	9e-53	178
	UN00259		---		AT2G05170.1	ATVPS11, VPS11	vacuolar protein sorting 11	1	75.14	909	0	1366		evm_27.model.AmTr_v1.0_scaffold00025.104	1	76.06	944	0	1400		gi|225447592|ref|XP_002272218.1|	PREDICTED: vacuolar protein sorting-associated protein 11 homolog [Vitis vinifera]	2	82.33 | 35.04	928 | 117	0 | 4E-04	1506 | 48.9		2	GO:0005634, GO:0009705	2	GO:0005215, GO:0008270	6	GO:0006816, GO:0006886, GO:0007030, GO:0007033, GO:0009651, GO:0016192		2	Clathrin | VPS11_C	PF00637.15 | PF12451.3	Region in Clathrin and VPS | Vacuolar protein sorting protein 11 C terminal	7.50E-21 | 1.50E-04	74.2 | 21.5
	UN00260		K10589		AT3G17205.3	UPL6	ubiquitin protein ligase 6	3	70.89 | 55.43 | 59.51	505 | 359 | 163	0 | 0 | 0	702 | 389 | 191		evm_27.model.AmTr_v1.0_scaffold00003.207	5	68.24 | 55.87 | 75.23 | 89.47 | 94.12	510 | 358 | 109 | 19 | 17	0 | 0 | 0 | 1E-08 | 1E-08	696 | 385 | 175 | 42.7 | 35.8		gi|359477093|ref|XP_003631936.1|	PREDICTED: E3 ubiquitin-protein ligase UPL6-like isoform 1 [Vitis vinifera]	3	74.56 | 60.22 | 63.19	511 | 367 | 163	0 | 0 | 2E-51	770 | 415 | 201		3	GO:0000151, GO:0005622, GO:0005634	2	GO:0004842, GO:0016881	3	GO:0006464, GO:0016567, GO:0042787		2	HECT | HECT	PF00632.20 | PF00632.20	HECT-domain (ubiquitin-transferase) | HECT-domain (ubiquitin-transferase)	2.20E-25 | 4.80E-37	89.4 | 127.7
	UN00261		K01537		AT3G21180.1	ACA9, ATACA9	autoinhibited Ca(2+)-ATPase 9	1	67.96	1033	0	1292		evm_27.model.AmTr_v1.0_scaffold00019.419	1	69.18	996	0	1268		gi|359485123|ref|XP_002262829.2|	PREDICTED: calcium-transporting ATPase 10, plasma membrane-type-like [Vitis vinifera]	1	71.83	1026	0	1383		2	GO:0005886, GO:0016020	7	GO:0000166, GO:0003824, GO:0005388, GO:0005516, GO:0005524, GO:0015662, GO:0046872	14	GO:0006754, GO:0006812, GO:0006816, GO:0006882, GO:0007338, GO:0008152, GO:0009555, GO:0009624, GO:0009827, GO:0009860, GO:0010584, GO:0048610, GO:0048868, GO:0070588		8	E1-E2_ATPase | Cation_ATPase_C | Hydrolase | HAD | Hydrolase_like2 | Cation_ATPase_N | CaATP_NAI | Hydrolase_3	PF00122.15 | PF00689.16 | PF00702.21 | PF12710.2 | PF13246.1 | PF00690.21 | PF12515.3 | PF08282.7	E1-E2 ATPase | Cation transporting ATPase, C-terminus | haloacid dehalogenase-like hydrolase | haloacid dehalogenase-like hydrolase | Putative hydrolase of sodium-potassium ATPase alpha subunit | Cation transporter/ATPase, N-terminus | Ca2+-ATPase N terminal autoinhibitory domain | haloacid dehalogenase-like hydrolase	5.30E-57 | 3.40E-45 | 1.30E-25 | 4.50E-14 | 3.20E-12 | 6.10E-09 | 4.80E-05 | 4.40E-04	192.4 | 153.7 | 91 | 53 | 46.2 | 35.2 | 22.7 | 19.9
	UN00262		K12842		AT5G25060.1	---	RNA recognition motif (RRM)-containing protein	2	78.79 | 45.72	580 | 304	0 | 4E-41	833 | 164		evm_27.model.AmTr_v1.0_scaffold00064.75	2	81.86 | 62.34	590 | 308	0 | 8E-77	885 | 275		gi|224141985|ref|XP_002324341.1|	predicted protein [Populus trichocarpa]	2	84.91 | 60.2	583 | 304	0 | 0	910 | 244		1	GO:0005634	3	GO:0000166, GO:0003676, GO:0003723	15	GO:0000278, GO:0000394, GO:0000956, GO:0006366, GO:0006396, GO:0007346, GO:0009887, GO:0009888, GO:0010228, GO:0010413, GO:0010638, GO:0016926, GO:0033044, GO:0045492, GO:0050665		4	cwf21 | Surp | RRM_1 | RRM_6	PF08312.7 | PF01805.15 | PF00076.17 | PF14259.1	cwf21 domain | Surp module | RNA recognition motif. (a.k.a. RRM, RBD, or RNP domain) | RNA recognition motif (a.k.a. RRM, RBD, or RNP domain)	1.90E-10 | 1.10E-14 | 9.00E-12 | 3.50E-07	40.4 | 53.7 | 44.4 | 30
	UN00263		---		AT2G25800.1	---	Protein of unknown function (DUF810)	1	66.9	997	0	1257		evm_27.model.AmTr_v1.0_scaffold00056.34	1	70.79	979	0	1325		gi|225429932|ref|XP_002283826.1|	PREDICTED: uncharacterized protein LOC100250865 [Vitis vinifera]	1	71.14	991	0	1340		1	GO:0009507	---	NA	4	GO:0008150, GO:0009832, GO:0016049, GO:0030243		1	DUF810	PF05664.6	Protein of unknown function (DUF810)	2.7e-276	918.2
	UN00264		---		AT4G35830.2	ACO1	aconitase 1	3	70.03 | 62.07 | 40.95	644 | 348 | 210	0 | 2E-104 | 1E-27	854 | 348 | 121		evm_27.model.AmTr_v1.0_scaffold00001.143	3	71.63 | 68.88 | 43.46	645 | 482 | 214	0 | 0 | 2E-28	884 | 574 | 123		gi|225468576|ref|XP_002263337.1|	PREDICTED: aconitate hydratase 1-like [Vitis vinifera]	3	71.76 | 68.74 | 43.13	641 | 451 | 211	0 | 3E-171 | 1E-26	882 | 533 | 121		7	GO:0005737, GO:0005739, GO:0005773, GO:0005829, GO:0005886, GO:0009506, GO:0048046	4	GO:0003994, GO:0005507, GO:0048027, GO:0051539	16	GO:0000302, GO:0006007, GO:0006096, GO:0006101, GO:0006102, GO:0006833, GO:0006972, GO:0007030, GO:0007033, GO:0008152, GO:0009266, GO:0009651, GO:0010039, GO:0015979, GO:0046686, GO:0055072		3	Aconitase_C | Aconitase | Aconitase	PF00694.14 | PF00330.15 | PF00330.15	Aconitase C-terminal domain | Aconitase family (aconitate hydratase) | Aconitase family (aconitate hydratase)	5.50E-45 | 4.40E-36 | 2.70E-66	152.6 | 124.3 | 223.9
	UN00265		K14293		AT5G53480.1	---	ARM repeat superfamily protein	1	80.34	870	0	1390		evm_27.model.AmTr_v1.0_scaffold00058.135	1	79	876	0	1357		gi|225455336|ref|XP_002276600.1|	PREDICTED: importin subunit beta-1-like [Vitis vinifera]	1	87.93	870	0	1507		4	GO:0005634, GO:0005643, GO:0005737, GO:0009507	2	GO:0005515, GO:0008565	4	GO:0000059, GO:0006606, GO:0052541, GO:0052546		5	HEAT | IBN_N | HEAT_EZ | HEAT_2 | Vac14_Fab1_bd	PF02985.17 | PF03810.14 | PF13513.1 | PF13646.1 | PF12755.2	HEAT repeat | Importin-beta N-terminal domain | HEAT-like repeat | HEAT repeats | Vacuolar 14 Fab1-binding region	4.20E-19 | 8.50E-18 | 1.10E-17 | 3.80E-15 | 2.90E-07	66.8 | 64 | 63.9 | 55.9 | 30.7
	UN00266		---		AT1G08190.1	ATVPS41, ZIP2, VPS41, ATVAM2, VAM2	vacuolar protein sorting 41	5	83.59 | 68.94 | 78.49 | 64.12 | 85.71	256 | 235 | 186 | 170 | 35	0 | 0 | 0 | 0 | 0	437 | 329 | 313 | 202 | 68.2		evm_27.model.AmTr_v1.0_scaffold00019.71	5	85.93 | 87.57 | 74.78 | 64.2 | 83.33	263 | 185 | 226 | 162 | 42	0 | 0 | 0 | 3E-56 | 3E-13	468 | 341 | 332 | 211 | 73.9		gi|359479329|ref|XP_002273250.2|	PREDICTED: vacuolar protein sorting-associated protein 41 homolog [Vitis vinifera]	5	89.06 | 78.76 | 88.11 | 70.62 | 80.95	256 | 226 | 185 | 160 | 42	0 | 0 | 0 | 0 | 0	474 | 364 | 344 | 222 | 76.3		1	GO:0005634	2	GO:0000166, GO:0008270	4	GO:0006623, GO:0006886, GO:0009630, GO:0016192		2	Clathrin | WD40	PF00637.15 | PF00400.27	Region in Clathrin and VPS | WD domain, G-beta repeat	1.20E-15 | 6.90E-08	57.3 | 32
	UN00267		---		AT5G57610.1	---	Protein kinase superfamily protein with octicosapeptide/Phox/Bem1p domain	1	77.55	383	0	592		evm_27.model.AmTr_v1.0_scaffold00019.236	2	72.03 | 26.93	429 | 505	0 | 3E-13	598 | 73.9		gi|225446134|ref|XP_002270697.1|	PREDICTED: uncharacterized protein LOC100266729 [Vitis vinifera]	1	44.94	1077	0	662		1	GO:0005634	5	GO:0004672, GO:0004674, GO:0004712, GO:0005524, GO:0016772	---	NA		2	Pkinase_Tyr | Pkinase	PF07714.12 | PF00069.20	Protein tyrosine kinase | Protein kinase domain	1.70E-60 | 5.50E-51	204.2 | 173.2
	UN00268		---		AT3G49490.1	---	unknown protein; Has 722 Blast hits to 186 proteins in 64 species: Archae - 0; Bacteria - 30; Metazoa - 72; Fungi - 48; Plants - 38; Viruses - 0; Other Eukaryotes - 534 (source: NCBI BLink).	1	34.02	97	1e-06	53.1		evm_27.model.AmTr_v1.0_scaffold00018.11	2	43.93 | 49.09	107 | 55	1E-19 | 2E-05	95.1 | 48.9		gi|359490839|ref|XP_003634177.1|	PREDICTED: uncharacterized protein LOC100853355 [Vitis vinifera]	2	48.28 | 24.27	58 | 309	6E-09 | 3E-05	64.7 | 52.4		1	GO:0005634	1	GO:0003674	5	GO:0006487, GO:0006635, GO:0010413, GO:0016558, GO:0045492		---	---	---	---	---	---
	UN00269		---		AT2G05710.1	ACO3	aconitase 3	3	88.57 | 81.71 | 85.71	621 | 175 | 147	0 | 3E-154 | 3E-154	1070 | 312 | 254		evm_27.model.AmTr_v1.0_scaffold00001.143	3	87.28 | 86.29 | 86.99	629 | 175 | 146	0 | 8E-160 | 8E-160	1065 | 322 | 261		gi|255566397|ref|XP_002524184.1|	aconitase, putative [Ricinus communis]	3	89.94 | 83.91 | 84.25	646 | 174 | 146	0 | 2E-153 | 2E-153	1115 | 312 | 255		6	GO:0005618, GO:0005739, GO:0005774, GO:0005829, GO:0009507, GO:0009570	4	GO:0003994, GO:0005507, GO:0005524, GO:0051539	27	GO:0000302, GO:0000303, GO:0006094, GO:0006096, GO:0006101, GO:0006102, GO:0006486, GO:0006487, GO:0006511, GO:0006833, GO:0006972, GO:0006979, GO:0007030, GO:0008152, GO:0009266, GO:0009651, GO:0009733, GO:0009737, GO:0009743, GO:0009853, GO:0009873, GO:0010039, GO:0015979, GO:0046686, GO:0051788, GO:0055072, GO:0080129		3	Aconitase | Aconitase_C | Aconitase_C	PF00330.15 | PF00694.14 | PF00694.14	Aconitase family (aconitate hydratase) | Aconitase C-terminal domain | Aconitase C-terminal domain	5.40E-150 | 1.10E-30 | 9.00E-08	499.9 | 106.4 | 32.2
	UN00270		---		AT2G36850.1	ATGSL08, GSL8, GSL08, ATGSL8, CHOR	glucan synthase-like 8	5	43.94 | 69.23 | 37.35 | 90 | 36.67	867 | 117 | 324 | 30 | 90	0 | 0 | 2E-49 | 2E-49 | 1E-04	513 | 166 | 159 | 57 | 46.6		evm_27.model.AmTr_v1.0_scaffold00111.135	5	44.47 | 75.7 | 32.74 | 90 | 38.89	859 | 107 | 617 | 30 | 90	0 | 0 | 4E-54 | 1E-07 | 1E-06	527 | 157 | 207 | 55.8 | 52.8		gi|357445095|ref|XP_003592825.1|	Callose synthase [Medicago truncatula]	5	56.79 | 47.95 | 34.1 | 52 | 85.71	361 | 390 | 261 | 75 | 28	0 | 0 | 0 | 0 | 9E-05	371 | 249 | 134 | 77.8 | 50.8		5	GO:0000148, GO:0005794, GO:0005886, GO:0009506, GO:0016020	2	GO:0003843, GO:0016757	29	GO:0006075, GO:0006259, GO:0006944, GO:0007062, GO:0007126, GO:0007129, GO:0007131, GO:0007155, GO:0009555, GO:0009556, GO:0009887, GO:0009888, GO:0010014, GO:0010090, GO:0010332, GO:0010638, GO:0016049, GO:0032204, GO:0032504, GO:0033044, GO:0042138, GO:0043247, GO:0045010, GO:0045132, GO:0045595, GO:0048589, GO:0048765, GO:0052543, GO:0071555		3	Glucan_synthase | Glucan_synthase | Glucan_synthase	PF02364.10 | PF02364.10 | PF02364.10	1,3-beta-glucan synthase component | 1,3-beta-glucan synthase component | 1,3-beta-glucan synthase component	2.50E-42 | 1.60E-06 | 7.70E-56	144.7 | 26.3 | 189.4
	UN00271		---		AT4G10710.1	SPT16	global transcription factor C	6	63.87 | 57.21 | 50 | 69.39 | 70.21 | 39.29	382 | 201 | 194 | 98 | 94 | 28	0 | 0 | 0 | 0 | 0 | 0	392 | 195 | 161 | 139 | 122 | 27.3		evm_27.model.AmTr_v1.0_scaffold00682.1	6	63.66 | 67.92 | 71.28 | 46.43 | 50 | 47.45	322 | 212 | 94 | 28 | 218 | 196	1E-101 | 2E-96 | 2E-96 | 2E-96 | 8E-44 | 2E-32	343 | 239 | 123 | 31.6 | 172 | 135		gi|224124374|ref|XP_002330007.1|	global transcription factor group [Populus trichocarpa]	7	69.63 | 69.85 | 71 | 51.43 | 67.02 | 55 | 50	382 | 199 | 100 | 140 | 94 | 20 | 28	0 | 0 | 0 | 0 | 0 | 0 | 0	428 | 244 | 150 | 144 | 110 | 32.7 | 30		4	GO:0005634, GO:0005719, GO:0005730, GO:0035101	---	NA	5	GO:0007346, GO:0008284, GO:0009630, GO:0009987, GO:0010228		4	FACT-Spt16_Nlob | SPT16 | SPT16 | Peptidase_M24	PF14826.1 | PF08644.6 | PF08644.6 | PF00557.19	FACT complex subunit SPT16 N-terminal lobe domain | FACT complex subunit (SPT16/CDC68) | FACT complex subunit (SPT16/CDC68) | Metallopeptidase family M24	6.10E-26 | 1.30E-14 | 9.60E-31 | 1.70E-14	90.8 | 54.3 | 106.6 | 53.8
	UN00272		---		AT1G15520.1	PDR12, ATPDR12, ABCG40, ATABCG40	pleiotropic drug resistance 12	5	70.8 | 23.23 | 42.27 | 21.16 | 30.26	928 | 452 | 97 | 378 | 152	0 | 7E-20 | 2E-17 | 7E-12 | 1E-08	1343 | 96.7 | 88.6 | 70.5 | 59.7		evm_27.model.AmTr_v1.0_scaffold00122.55	5	74.17 | 21.98 | 44.95 | 20.77 | 32.08	933 | 464 | 109 | 443 | 159	0 | 3E-20 | 2E-17 | 8E-17 | 1E-08	1417 | 97.1 | 87.8 | 85.9 | 58.9		gi|255546579|ref|XP_002514349.1|	ATP-binding cassette transporter, putative [Ricinus communis]	5	74.03 | 48 | 21.99 | 21.17 | 35.62	928 | 100 | 382 | 392 | 146	0 | 5E-18 | 2E-16 | 1E-13 | 9E-10	1414 | 94.4 | 89.4 | 80.1 | 67.4		1	GO:0005886	5	GO:0000166, GO:0005524, GO:0016887, GO:0017111, GO:0042626	28	GO:0000165, GO:0006612, GO:0006855, GO:0007165, GO:0009414, GO:0009595, GO:0009697, GO:0009723, GO:0009733, GO:0009737, GO:0009738, GO:0009751, GO:0009753, GO:0009862, GO:0009867, GO:0010193, GO:0010200, GO:0010310, GO:0010363, GO:0015692, GO:0031348, GO:0042538, GO:0042742, GO:0043069, GO:0043900, GO:0046865, GO:0050832, GO:0080168		4	ABC2_membrane | PDR_assoc | ABC_tran | AAA_21	PF01061.19 | PF08370.6 | PF00005.22 | PF13304.1	ABC-2 type transporter | Plant PDR ABC transporter associated | ABC transporter | AAA domain	2.10E-67 | 5.30E-24 | 2.00E-20 | 2.60E-06	226.3 | 83.4 | 73.4 | 27.6
	UN00273		---		AT3G12500.1	ATHCHIB, PR3, PR-3, CHI-B, B-CHI, HCHIB	basic chitinase	1	67.79	208	3e-96	311		evm_27.model.AmTr_v1.0_scaffold00001.285	1	73.21	209	5e-100	320		gi|359494718|ref|XP_002269727.2|	PREDICTED: LOW QUALITY PROTEIN: endochitinase isoform 1 [Vitis vinifera]	1	75.12	209	1e-105	339		4	GO:0005576, GO:0005773, GO:0005774, GO:0005829	2	GO:0004568, GO:0008061	7	GO:0005975, GO:0009871, GO:0010167, GO:0015706, GO:0016998, GO:0046686, GO:0050832		5	Glyco_hydro_19 | Glyco_hydro_19 | Metallothio_2 | Pkinase | Pkinase_Tyr	PF00182.14 | PF00182.14 | PF01439.13 | PF00069.20 | PF07714.12	Chitinase class I | Chitinase class I | Metallothionein | Protein kinase domain | Protein tyrosine kinase	6.60E-04 | 5.70E-96 | 1.90E-07 | 7.80E-47 | 1.20E-28	19.4 | 320.6 | 31.4 | 159.6 | 99.9
	UN00274		K05658		AT4G25960.1	PGP2	P-glycoprotein 2	5	77.01 | 42.23 | 32.99 | 65.71 | 77.36	996 | 502 | 491 | 105 | 106	0 | 9E-112 | 1E-99 | 1E-99 | 2E-39	1472 | 380 | 238 | 145 | 160		evm_27.model.AmTr_v1.0_scaffold00048.15	5	76.69 | 42.31 | 32.12 | 71.72 | 83.02	1004 | 494 | 467 | 99 | 106	0 | 4E-112 | 3E-102 | 3E-102 | 1E-43	1476 | 380 | 246 | 146 | 173		gi|225427157|ref|XP_002277547.1|	PREDICTED: ABC transporter B family member 2 [Vitis vinifera]	5	79.34 | 43.82 | 32.82 | 70.71 | 85.85	1002 | 502 | 457 | 99 | 106	0 | 6E-115 | 1E-99 | 1E-99 | 2E-42	1531 | 391 | 242 | 145 | 173		4	GO:0005886, GO:0009507, GO:0016020, GO:0016021	5	GO:0000166, GO:0005524, GO:0016887, GO:0017111, GO:0042626	9	GO:0006200, GO:0006810, GO:0010048, GO:0010315, GO:0010540, GO:0010541, GO:0043481, GO:0048440, GO:0055085		18	DUF1602 | DUF1602 | ABC_tran | SMC_N | ABC_membrane | ABC_tran | AAA_21 | AAA_29 | AAA_16 | SMC_N | AAA_22 | AAA_17 | DUF258 | Zeta_toxin | ABC_ATPase | AAA_19 | DUF87 | AAA_14	PF07673.9 | PF07673.9 | PF00005.22 | PF02463.14 | PF00664.18 | PF00005.22 | PF13304.1 | PF13555.1 | PF13191.1 | PF02463.14 | PF13401.1 | PF13207.1 | PF03193.11 | PF06414.7 | PF09818.4 | PF13245.1 | PF01935.12 | PF13173.1	Protein of unknown function (DUF1602) | Protein of unknown function (DUF1602) | ABC transporter | RecF/RecN/SMC N terminal domain | ABC transporter transmembrane region | ABC transporter | AAA domain | P-loop containing region of AAA domain | AAA ATPase domain | RecF/RecN/SMC N terminal domain | AAA domain | AAA domain | Protein of unknown function, DUF258 | Zeta toxin | Predicted ATPase of the A…	1.20E-04 | 4.40E-09 | 6.70E-10 | 1.60E-04 | 1.10E-79 | 1.90E-55 | 3.20E-09 | 1.20E-08 | 1.50E-07 | 2.00E-06 | 5.60E-05 | 6.40E-05 | 6.70E-05 | 8.90E-05 | 9.10E-05 | 1.20E-04 | 2.40E-04 | 5.30E-04	21.4 | 35.6 | 39.3 | 20.9 | 267.6 | 186.8 | 37.1 | 34.3 | 31.5 | 27.1 | 23.2 | 23.7 | 22.1 | 21.6 | 21.2 | 21.7 | 20.9 | 19.8
	UN00275		K12619		AT1G75660.1	XRN3, AtXRN3	5'-3' exoribonuclease 3	2	82.24 | 57.12	428 | 541	0 | 0	655 | 601		evm_27.model.AmTr_v1.0_scaffold00004.29	2	72.12 | 49.77	434 | 434	0 | 5E-118	570 | 389		gi|359492219|ref|XP_002280236.2|	PREDICTED: 5'-3' exoribonuclease 3-like [Vitis vinifera]	3	67.5 | 89.41 | 57.47	520 | 425 | 87	0 | 0 | 3E-14	709 | 701 | 81.6		1	GO:0005634	4	GO:0003676, GO:0004527, GO:0004534, GO:0008270	18	GO:0006139, GO:0006310, GO:0006635, GO:0007062, GO:0007126, GO:0007131, GO:0009887, GO:0009888, GO:0010332, GO:0010587, GO:0010638, GO:0016558, GO:0031048, GO:0032204, GO:0033044, GO:0042138, GO:0043247, GO:0045132		2	XRN_N | zf-CCHC	PF03159.13 | PF00098.18	XRN 5'-3' exonuclease N-terminus | Zinc knuckle	1.50E-107 | 8.10E-05	358.3 | 22.3
	UN00276		---		AT2G25930.1	ELF3, PYK20	hydroxyproline-rich glycoprotein family protein	3	41.04 | 29.28 | 26.26	173 | 181 | 198	3E-20 | 5E-10 | 4E-07	97.1 | 63.9 | 54.7		evm_27.model.AmTr_v1.0_scaffold00036.83	3	42.27 | 36.45 | 42.32	220 | 203 | 293	4E-53 | 4E-53 | 1E-44	126 | 101 | 174		gi|225429428|ref|XP_002278577.1|	PREDICTED: protein EARLY FLOWERING 3-like [Vitis vinifera]	3	48.31 | 38.92 | 38.64	207 | 185 | 308	5E-64 | 5E-64 | 4E-43	160 | 108 | 172		1	GO:0005634	2	GO:0003700, GO:0008022	11	GO:0007623, GO:0009409, GO:0009585, GO:0009649, GO:0009733, GO:0009737, GO:0009826, GO:0009909, GO:0010031, GO:0010119, GO:0048573		---	---	---	---	---	---
	UN00277		K07025		AT5G02230.2	---	Haloacid dehalogenase-like hydrolase (HAD) superfamily protein	1	64.75	295	3e-114	357		evm_27.model.AmTr_v1.0_scaffold00012.219	1	63.85	296	6e-115	359		gi|225440392|ref|XP_002267559.1|	PREDICTED: uncharacterized protein LOC100232886 [Vitis vinifera]	1	70.92	306	2e-131	407		---	NA	2	GO:0003824, GO:0016787	1	GO:0008152		7	LRR_4 | LRR_9 | LRR_8 | LRR_7 | LRR_6 | HAD_2 | Hydrolase_like	PF12799.2 | PF14580.1 | PF13855.1 | PF13504.1 | PF13516.1 | PF13419.1 | PF13242.1	Leucine Rich repeats (2 copies) | Leucine-rich repeat | Leucine rich repeat | Leucine rich repeat | Leucine Rich repeat | Haloacid dehalogenase-like hydrolase | HAD-hyrolase-like	1.20E-13 | 1.80E-09 | 3.30E-08 | 3.00E-04 | 6.00E-04 | 1.30E-21 | 1.20E-04	50.3 | 37.3 | 33.1 | 20.5 | 19.6 | 77.6 | 21.7
	UN00278		---		AT1G68090.1	ANNAT5, ANN5	annexin 5	3	31.97 | 31.33 | 47.62	294 | 83 | 21	6E-31 | 4E-04 | 4E-04	124 | 36.6 | 27.3		evm_27.model.AmTr_v1.0_scaffold00024.25	3	35.76 | 31.2 | 32.08	302 | 125 | 106	7E-40 | 3E-05 | 4E-05	150 | 47 | 46.6		gi|356531118|ref|XP_003534125.1|	PREDICTED: LOW QUALITY PROTEIN: annexin D5-like [Glycine max]	1	36.75	302	1e-39	153		---	NA	2	GO:0005509, GO:0005544	8	GO:0009408, GO:0009409, GO:0009414, GO:0009639, GO:0009651, GO:0009827, GO:0009860, GO:0030048		2	Annexin | Annexin	PF00191.15 | PF00191.15	Annexin | Annexin	2.50E-31 | 1.30E-05	107.3 | 24.9
	UN00279		K07374		AT4G14960.2	TUA6	Tubulin/FtsZ family protein	1	98.61	432	0	833		evm_27.model.AmTr_v1.0_scaffold00033.52	1	99.77	432	0	839		gi|357466771|ref|XP_003603670.1|	Tubulin alpha-7 chain [Medicago truncatula]	1	99.77	432	0	839		10	GO:0005618, GO:0005730, GO:0005737, GO:0005773, GO:0005829, GO:0005874, GO:0005886, GO:0009506, GO:0016020, GO:0045298	5	GO:0003924, GO:0005198, GO:0005200, GO:0005515, GO:0005525	13	GO:0000226, GO:0000902, GO:0006094, GO:0006184, GO:0007010, GO:0007017, GO:0007018, GO:0009651, GO:0010498, GO:0016049, GO:0048193, GO:0051258, GO:0071258		2	Tubulin | Tubulin_C	PF00091.20 | PF03953.12	Tubulin/FtsZ family, GTPase domain | Tubulin C-terminal domain	1.50E-68 | 9.00E-51	230.8 | 171.1
	UN00280		---		AT5G13590.1	---	unknown protein; Has 150 Blast hits to 121 proteins in 42 species: Archae - 0; Bacteria - 8; Metazoa - 80; Fungi - 5; Plants - 17; Viruses - 0; Other Eukaryotes - 40 (source: NCBI BLink).	1	28.49	186	3e-08	58.5		evm_27.model.AmTr_v1.0_scaffold00007.149	1	28.64	611	3e-33	139		gi|224112901|ref|XP_002316325.1|	predicted protein [Populus trichocarpa]	1	33.48	705	9e-59	226		2	GO:0005634, GO:0009506	1	GO:0003674	1	GO:0008150		---	---	---	---	---	---
	UN00281		---		AT4G38600.1	KAK, UPL3	HEAT repeat ;HECT-domain (ubiquitin-transferase)	3	77.45 | 75.54 | 66.91	337 | 327 | 278	0 | 0 | 1E-69	504 | 488 | 258		evm_27.model.AmTr_v1.0_scaffold00100.38	2	69.68 | 81.95	686 | 349	0 | 0	757 | 555		gi|255579971|ref|XP_002530820.1|	hect ubiquitin-protein ligase, putative [Ricinus communis]	2	74.74 | 80.79	685 | 354	0 | 0	784 | 543		3	GO:0005622, GO:0005634, GO:0005886	2	GO:0004842, GO:0016881	7	GO:0006464, GO:0010091, GO:0010228, GO:0016926, GO:0042023, GO:0042787, GO:0050665		1	HECT	PF00632.20	HECT-domain (ubiquitin-transferase)	1.2e-87	294
	UN00282		K10999		AT4G39350.1	CESA2, ATH-A, ATCESA2	cellulose synthase A2	1	79.03	1097	0	1665		evm_27.model.AmTr_v1.0_scaffold00017.211	1	83.04	1097	0	1751		gi|225460638|ref|XP_002265955.1|	PREDICTED: cellulose synthase A catalytic subunit 6 [UDP-forming] [Vitis vinifera]	1	83.91	1100	0	1783		2	GO:0005886, GO:0016020	4	GO:0008270, GO:0016757, GO:0016759, GO:0016760	6	GO:0009832, GO:0009833, GO:0016049, GO:0019761, GO:0030243, GO:0030244		5	Cellulose_synt | zf-UDP | Glyco_tranf_2_3 | Glyco_trans_2_3 | zf-RING_4	PF03552.9 | PF14569.1 | PF13641.1 | PF13632.1 | PF14570.1	Cellulose synthase | Zinc-binding RING-finger | Glycosyltransferase like family 2 | Glycosyl transferase family group 2 | RING/Ubox like zinc-binding domain	0 | 9.70E-43 | 1.60E-09 | 4.00E-07 | 4.30E-05	1362.3 | 143.7 | 37.9 | 29.9 | 23
	UN00283		---		AT5G17520.1	RCP1, MEX1	root cap 1 (RCP1)	1	68.55	337	3e-132	410		evm_27.model.AmTr_v1.0_scaffold00329.2	1	76.78	323	3e-141	433		gi|225454603|ref|XP_002265122.1|	PREDICTED: maltose excess protein 1, chloroplastic [Vitis vinifera]	1	75.37	337	4e-141	436		3	GO:0009507, GO:0009706, GO:0009941	1	GO:0005363	15	GO:0000023, GO:0005975, GO:0005983, GO:0006098, GO:0007154, GO:0007275, GO:0009624, GO:0009629, GO:0019252, GO:0019288, GO:0019760, GO:0019761, GO:0030003, GO:0043085, GO:0070838		5	FAE1_CUT1_RppA | FAE1_CUT1_RppA | ACP_syn_III_C | Chal_sti_synt_C | FAE1_CUT1_RppA	PF08392.7 | PF08392.7 | PF08541.5 | PF02797.10 | PF08392.7	FAE1/Type III polyketide synthase-like protein | FAE1/Type III polyketide synthase-like protein | 3-Oxoacyl-[acyl-carrier-protein (ACP)] synthase III C terminal | Chalcone and stilbene synthases, C-terminal domain | FAE1/Type III polyketide synthase-like protein	1.30E-26 | 1.80E-19 | 6.20E-12 | 8.00E-07 | 4.00E-46	93.3 | 69.9 | 45.3 | 29 | 157.4
	UN00284		K02994		ATCG00790.1	RPL16	ribosomal protein L16	1	86.29	124	2e-67	223		evm_27.model.AmTr_v1.0_scaffold02809.1	1	89.09	110	3e-63	209		gi|342316243|ref|YP_004769752.1|	ribosomal protein L16 (chloroplast) [Magnolia kwangsiensis]	1	96.85	127	2e-78	257		6	GO:0000311, GO:0005622, GO:0005840, GO:0009507, GO:0009570, GO:0009941	2	GO:0003735, GO:0019843	---	NA		6	eIF-1a | Ribosomal_L16 | Ribosomal_S8 | Ribosomal_L36 | Ribosomal_L14 | Ribosomal_S11	PF01176.14 | PF00252.13 | PF00410.14 | PF00444.13 | PF00238.14 | PF00411.14	Translation initiation factor 1A / IF-1 | Ribosomal protein L16p/L10e | Ribosomal protein S8 | Ribosomal protein L36 | Ribosomal protein L14p/L23e | Ribosomal protein S11	1.50E-19 | 1.20E-41 | 1.60E-40 | 9.80E-18 | 4.40E-17 | 1.90E-49	69.1 | 141.5 | 137.9 | 63.8 | 61.9 | 166.4
	UN00285		K01681		AT2G05710.1	ACO3	aconitase 3	1	82.83	897	0	1469		evm_27.model.AmTr_v1.0_scaffold00001.143	3	85.63 | 87.5 | 61.9	891 | 16 | 21	0 | 2E-04 | 2E-04	1505 | 32.3 | 31.6		gi|255579588|ref|XP_002530635.1|	aconitase, putative [Ricinus communis]	1	84.33	900	0	1506		6	GO:0005618, GO:0005739, GO:0005774, GO:0005829, GO:0009507, GO:0009570	4	GO:0003994, GO:0005507, GO:0005524, GO:0051539	27	GO:0000302, GO:0000303, GO:0006094, GO:0006096, GO:0006101, GO:0006102, GO:0006486, GO:0006487, GO:0006511, GO:0006833, GO:0006972, GO:0006979, GO:0007030, GO:0008152, GO:0009266, GO:0009651, GO:0009733, GO:0009737, GO:0009743, GO:0009853, GO:0009873, GO:0010039, GO:0015979, GO:0046686, GO:0051788, GO:0055072, GO:0080129		2	Aconitase | Aconitase_C	PF00330.15 | PF00694.14	Aconitase family (aconitate hydratase) | Aconitase C-terminal domain	2.00E-134 | 3.90E-45	448.6 | 153.1
	UN00286		---		AT1G08680.1	ZIGA4, AGD14	ARF GAP-like zinc finger-containing protein ZIGA4	1	36.4	706	1e-112	366		evm_27.model.AmTr_v1.0_scaffold00119.107	1	41.98	686	1e-129	411		gi|359480998|ref|XP_003632552.1|	PREDICTED: probable ADP-ribosylation factor GTPase-activating protein AGD14-like [Vitis vinifera]	1	45.53	705	3e-145	457		2	GO:0005634, GO:0005886	4	GO:0003677, GO:0004674, GO:0008060, GO:0008270	2	GO:0032312, GO:0046777		1	ArfGap	PF01412.13	Putative GTPase activating protein for Arf	4.6e-28	97.3
	UN00287		---		AT5G62000.4	ARF2	auxin response factor 2	2	69.08 | 50.71	566 | 211	0 | 2E-51	698 | 196		evm_27.model.AmTr_v1.0_scaffold00016.128	2	70.6 | 44.77	500 | 306	0 | 5E-62	632 | 228		gi|224122162|ref|XP_002318767.1|	predicted protein [Populus trichocarpa]	2	78.9 | 46.59	507 | 337	0 | 0	743 | 238		1	GO:0005634	5	GO:0003677, GO:0003700, GO:0005515, GO:0043565, GO:0046983	---	NA		3	AUX_IAA | Auxin_resp | B3	PF02309.11 | PF06507.8 | PF02362.16	AUX/IAA family | Auxin response factor | B3 DNA binding domain	8.40E-31 | 4.60E-35 | 1.40E-20	107.3 | 119.3 | 72.7
	UN00288		K12400		AT1G31730.1	---	Adaptin family protein	4	79.32 | 39.08 | 33.78 | 51.35	619 | 174 | 148 | 37	0 | 4E-15 | 8E-11 | 8E-11	941 | 80.9 | 45.8 | 41.2		evm_27.model.AmTr_v1.0_scaffold00117.49	4	82.31 | 43.5 | 37.58 | 51.35	605 | 200 | 157 | 37	0 | 3E-47 | 3E-47 | 3E-47	960 | 109 | 78.6 | 41.6		gi|359474753|ref|XP_002269504.2|	PREDICTED: AP-4 complex subunit epsilon-like [Vitis vinifera]	4	82.69 | 50.34 | 39.61 | 48.98	618 | 149 | 207 | 49	0 | 1E-43 | 1E-43 | 1E-43	982 | 90.5 | 89 | 42.7		4	GO:0005829, GO:0005886, GO:0009506, GO:0030117	1	GO:0030276	4	GO:0006007, GO:0006487, GO:0006886, GO:0016192		5	Adaptin_N | HEAT_2 | Cnd1 | HEAT | HEAT_EZ	PF01602.15 | PF13646.1 | PF12717.2 | PF02985.17 | PF13513.1	Adaptin N terminal region | HEAT repeats | non-SMC mitotic condensation complex subunit 1 | HEAT repeat | HEAT-like repeat	3.70E-77 | 2.30E-09 | 1.70E-08 | 7.60E-07 | 6.30E-06	259.8 | 37.3 | 34.5 | 28.6 | 26.5
	UN00289		---		AT4G20940.1	---	Leucine-rich receptor-like protein kinase family protein	9	50.77 | 67.41 | 34.84 | 27.55 | 38 | 31.16 | 34.48 | 29.12 | 27.32	841 | 224 | 399 | 294 | 100 | 138 | 145 | 182 | 205	0 | 0 | 3E-34 | 5E-17 | 5E-14 | 8E-12 | 2E-10 | 5E-10 | 7E-09	667 | 296 | 142 | 87 | 77.4 | 70.1 | 65.9 | 64.3 | 60.5		evm_27.model.AmTr_v1.0_scaffold00092.139	9	66.27 | 55.14 | 33.33 | 31.25 | 40 | 30.82 | 35.42 | 29.45 | 25.75	830 | 243 | 393 | 240 | 95 | 146 | 96 | 146 | 233	0 | 1E-69 | 9E-25 | 7E-21 | 2E-12 | 9E-12 | 1E-11 | 4E-09 | 2E-07	948 | 254 | 111 | 99 | 71.6 | 69.3 | 68.9 | 60.5 | 55.5		gi|225444065|ref|XP_002264039.1|	PREDICTED: probable LRR receptor-like serine/threonine-protein kinase At4g20940-like isoform 1 [Vitis vinifera]	6	74.85 | 69.58 | 30.8 | 37.11 | 26.47 | 25.23	831 | 240 | 289 | 97 | 306 | 321	0 | 1E-87 | 8E-14 | 8E-12 | 5E-10 | 8E-10	1096 | 311 | 80.5 | 73.9 | 68.2 | 67.4		1	GO:0005886	2	GO:0004672, GO:0005515	6	GO:0006468, GO:0006499, GO:0007165, GO:1901527, GO:1901528, GO:1901529		13	LRR_4 | LRR_8 | LRR_1 | LRR_6 | LRRNT_2 | LRR_7 | Pkinase_Tyr | LRR_4 | LRR_1 | Pkinase | LRR_8 | LRR_6 | LRR_7	PF12799.2 | PF13855.1 | PF00560.28 | PF13516.1 | PF08263.7 | PF13504.1 | PF07714.12 | PF12799.2 | PF00560.28 | PF00069.20 | PF13855.1 | PF13516.1 | PF13504.1	Leucine Rich repeats (2 copies) | Leucine rich repeat | Leucine Rich Repeat | Leucine Rich repeat | Leucine rich repeat N-terminal domain | Leucine rich repeat | Protein tyrosine kinase | Leucine Rich repeats (2 copies) | Leucine Rich Repeat | Protein kinase domain | Leucine rich repeat | Leucine Rich repeat | Leucine rich repeat	9.40E-17 | 3.20E-15 | 5.80E-15 | 1.80E-07 | 3.70E-07 | 4.80E-06 | 7.10E-27 | 1.30E-22 | 2.50E-22 | 3.60E-20 | 1.40E-13 | 4.90E-13 | 7.30E-09	60.2 | 55.6 | 53 | 30.4 | 30 | 25.9 | 94.1 | 78.9 | 75.4 | 72.2 | 50.3 | 47.6 | 34.3
	UN00290		K01190		AT3G54440.2	---	glycoside hydrolase family 2 protein	3	67.08 | 59.43 | 62.5	957 | 106 | 48	0 | 4E-47 | 4E-47	1372 | 134 | 74.3		evm_27.model.AmTr_v1.0_scaffold00063.23	3	67.8 | 69.47 | 73.47	969 | 95 | 49	0 | 8E-55 | 8E-55	1402 | 146 | 87.4		gi|225465868|ref|XP_002266400.1|	PREDICTED: beta-galactosidase isoform 1 [Vitis vinifera]	3	72.89 | 72.38 | 46.81	959 | 105 | 94	0 | 4E-41 | 1E-13	1486 | 169 | 79.7		2	GO:0009341, GO:0009507	5	GO:0003824, GO:0004553, GO:0004565, GO:0030246, GO:0043169	1	GO:0005975		6	Bgal_small_N | Glyco_hydro_2_C | Glyco_hydro_2_N | Bgal_small_N | Glyco_hydro_2 | Bgal_small_N	PF02929.12 | PF02836.12 | PF02837.13 | PF02929.12 | PF00703.16 | PF02929.12	Beta galactosidase small chain | Glycosyl hydrolases family 2, TIM barrel domain | Glycosyl hydrolases family 2, sugar binding domain | Beta galactosidase small chain | Glycosyl hydrolases family 2 | Beta galactosidase small chain	1.20E-05 | 6.70E-98 | 2.00E-53 | 1.90E-31 | 4.20E-15 | 1.40E-17	24.4 | 327.2 | 180.3 | 109.1 | 56.1 | 63.6
	UN00291		---		AT4G35300.4	TMT2	tonoplast monosaccharide transporter2	3	67.93 | 76.14 | 65.22	502 | 197 | 46	0 | 0 | 0	622 | 218 | 58.9		evm_27.model.AmTr_v1.0_scaffold00044.82	3	69.79 | 74.63 | 76.09	523 | 201 | 46	0 | 0 | 0	645 | 214 | 72		gi|225457626|ref|XP_002274415.1|	PREDICTED: monosaccharide-sensing protein 2 [Vitis vinifera]	3	73.17 | 76.53 | 67.39	518 | 196 | 46	0 | 0 | 0	677 | 225 | 67.8		5	GO:0005773, GO:0005774, GO:0005794, GO:0016020, GO:0016021	6	GO:0005215, GO:0005337, GO:0005351, GO:0015144, GO:0022857, GO:0022891	2	GO:0006810, GO:0055085		4	Sugar_tr | MFS_1 | Sugar_tr | MFS_1	PF00083.19 | PF07690.11 | PF00083.19 | PF07690.11	Sugar (and other) transporter | Major Facilitator Superfamily | Sugar (and other) transporter | Major Facilitator Superfamily	3.70E-28 | 3.60E-09 | 2.00E-50 | 4.50E-20	98.2 | 35.7 | 171.7 | 71.6
	UN00292		K00276		AT2G42490.1	---	Copper amine oxidase family protein	3	86.74 | 83.33 | 49.45	626 | 30 | 91	0 | 3E-06 | 8E-06	1157 | 52 | 50.4		evm_27.model.AmTr_v1.0_scaffold00005.206	3	90.61 | 93.33 | 47.66	618 | 30 | 107	0 | 2E-09 | 4E-09	1205 | 61.6 | 60.5		gi|359495915|ref|XP_002273532.2|	PREDICTED: copper methylamine oxidase-like [Vitis vinifera]	3	91.6 | 52.75 | 35.14	619 | 91 | 111	0 | 2E-07 | 1E-06	1205 | 59.7 | 57		2	GO:0005777, GO:0009507	3	GO:0005507, GO:0008131, GO:0048038	2	GO:0009308, GO:0055114		4	Cu_amine_oxid | DUF642 | Cu_amine_oxidN3 | DUF642	PF01179.15 | PF04862.7 | PF02728.11 | PF04862.7	Copper amine oxidase, enzyme domain | Protein of unknown function (DUF642) | Copper amine oxidase, N3 domain | Protein of unknown function (DUF642)	8.60E-163 | 2.10E-71 | 1.20E-34 | 2.50E-10	541.8 | 238.6 | 118.3 | 40.2
	UN00293		---		AT1G15520.1	PDR12, ATPDR12, ABCG40, ATABCG40	pleiotropic drug resistance 12	2	69.75 | 22.31	1104 | 632	0 | 7E-22	1504 | 103		evm_27.model.AmTr_v1.0_scaffold00122.55	2	72.8 | 21.09	1114 | 640	0 | 2E-21	1575 | 100		gi|255546579|ref|XP_002514349.1|	ATP-binding cassette transporter, putative [Ricinus communis]	2	73.19 | 21.63	1104 | 578	0 | 5E-20	1580 | 100		1	GO:0005886	5	GO:0000166, GO:0005524, GO:0016887, GO:0017111, GO:0042626	28	GO:0000165, GO:0006612, GO:0006855, GO:0007165, GO:0009414, GO:0009595, GO:0009697, GO:0009723, GO:0009733, GO:0009737, GO:0009738, GO:0009751, GO:0009753, GO:0009862, GO:0009867, GO:0010193, GO:0010200, GO:0010310, GO:0010363, GO:0015692, GO:0031348, GO:0042538, GO:0042742, GO:0043069, GO:0043900, GO:0046865, GO:0050832, GO:0080168		4	ABC2_membrane | PDR_assoc | ABC_tran | AAA_21	PF01061.19 | PF08370.6 | PF00005.22 | PF13304.1	ABC-2 type transporter | Plant PDR ABC transporter associated | ABC transporter | AAA domain	4.50E-93 | 5.30E-24 | 1.30E-20 | 4.50E-06	310.2 | 83.5 | 74.1 | 26.8
	UN00294		K15192		AT3G54280.2	RGD3	DNA binding;ATP binding;nucleic acid binding;binding;helicases;ATP binding;DNA binding;helicases	1	68.24	1124	0	1307		evm_27.model.AmTr_v1.0_scaffold00002.143	1	73.2	1123	0	1406		gi|359489057|ref|XP_003633864.1|	PREDICTED: TATA-binding protein-associated factor 172 isoform 3 [Vitis vinifera]	1	74.96	1122	0	1448		1	GO:0005634	4	GO:0003676, GO:0003677, GO:0004386, GO:0005524	1	GO:0009630		4	SNF2_N | DUF3535 | Helicase_C | HEAT	PF00176.18 | PF12054.3 | PF00271.26 | PF02985.17	SNF2 family N-terminal domain | Domain of unknown function (DUF3535) | Helicase conserved C-terminal domain | HEAT repeat	1.10E-72 | 1.40E-69 | 1.70E-11 | 8.90E-04	244.3 | 234.8 | 43.8 | 19.1
	UN00295		---		AT5G16270.1	ATRAD21.3, SYN4	sister chromatid cohesion 1 protein 4	2	35.48 | 38.43	420 | 281	4E-47 | 9E-30	184 | 128		evm_27.model.AmTr_v1.0_scaffold00066.206	1	30.4	1079	1e-92	325		gi|359495890|ref|XP_002265684.2|	PREDICTED: uncharacterized protein LOC100263480 [Vitis vinifera]	1	31.91	1175	2e-128	430		2	GO:0000228, GO:0005634	1	GO:0003674	4	GO:0006346, GO:0007062, GO:0007067, GO:0016246		1	Rad21_Rec8	PF04824.11	Conserved region of Rad21 / Rec8 like protein	1.7e-17	62.3
	UN00296		---		AT5G64030.1	---	S-adenosyl-L-methionine-dependent methyltransferases superfamily protein	1	60.95	840	0	1010		evm_27.model.AmTr_v1.0_scaffold00017.213	1	61.45	843	0	1017		gi|255550522|ref|XP_002516311.1|	ATP binding protein, putative [Ricinus communis]	1	64.99	834	0	1079		3	GO:0005768, GO:0005794, GO:0005802	1	GO:0008168	---	NA		6	Dynein_light | Methyltransf_29 | Methyltransf_11 | Methyltransf_23 | Methyltransf_31 | Methyltransf_18	PF01221.13 | PF03141.11 | PF08241.7 | PF13489.1 | PF13847.1 | PF12847.2	Dynein light chain type 1 | Putative S-adenosyl-L-methionine-dependent methyltransferase | Methyltransferase domain | Methyltransferase domain | Methyltransferase domain | Methyltransferase domain	1.40E-37 | 1.10E-226 | 2.30E-10 | 8.40E-07 | 9.90E-05 | 8.10E-04	127.5 | 753.1 | 40.8 | 28.8 | 21.9 | 19.9
	UN00297		K01873		AT1G14610.1	TWN2, VALRS	valyl-tRNA synthetase / valine--tRNA ligase (VALRS)	3	73.29 | 32.52 | 34.55	846 | 206 | 55	0 | 3E-20 | 3E-20	1298 | 77.4 | 41.6		evm_27.model.AmTr_v1.0_scaffold00038.43	3	76.77 | 50.74 | 52.83	848 | 203 | 53	0 | 7E-39 | 7E-39	1357 | 122 | 58.5		gi|359490404|ref|XP_002275092.2|	PREDICTED: valyl-tRNA synthetase-like [Vitis vinifera]	4	77.75 | 43.72 | 58.97 | 72.22	845 | 199 | 39 | 18	0 | 2E-34 | 2E-34 | 2E-34	1351 | 112 | 47.4 | 31.2		4	GO:0005737, GO:0005739, GO:0005829, GO:0009507	4	GO:0000166, GO:0004812, GO:0004832, GO:0005524	3	GO:0006418, GO:0006438, GO:0009793		5	tRNA-synt_1 | Anticodon_1 | tRNA-synt_1g | tRNA-synt_1_2 | tRNA-synt_1e	PF00133.17 | PF08264.8 | PF09334.6 | PF13603.1 | PF01406.14	tRNA synthetases class I (I, L, M and V) | Anticodon-binding domain of tRNA | tRNA synthetases class I (M) | Leucyl-tRNA synthetase, Domain 2 | tRNA synthetases class I (C) catalytic domain	1.10E-199 | 5.30E-16 | 4.00E-13 | 2.70E-08 | 3.10E-05	664.3 | 58.7 | 48.7 | 33.3 | 23.2
	UN00298		---		AT5G60410.5	ATSIZ1, SIZ1	DNA-binding protein with MIZ/SP-RING zinc finger, PHD-finger and SAP domain	5	40.62 | 38.82 | 48.51 | 37.2 | 45.92	389 | 237 | 101 | 293 | 98	4E-104 | 4E-104 | 4E-104 | 1E-33 | 4E-10	227 | 108 | 85.5 | 140 | 64.7		evm_27.model.AmTr_v1.0_scaffold00108.14	4	36.77 | 38.68 | 47.37 | 47.87	533 | 243 | 114 | 94	2E-108 | 2E-108 | 2E-108 | 2E-12	240 | 103 | 90.5 | 71.2		gi|255570825|ref|XP_002526365.1|	sumo ligase, putative [Ricinus communis]	4	35.98 | 46.96 | 56.73 | 53.26	542 | 230 | 104 | 92	2E-126 | 2E-126 | 2E-126 | 2E-11	241 | 154 | 103 | 72.8		1	GO:0005634	5	GO:0003676, GO:0003677, GO:0005515, GO:0008270, GO:0019789	---	NA		2	zf-MIZ | PHD	PF02891.15 | PF00628.24	MIZ/SP-RING zinc finger | PHD-finger	2.50E-18 | 3.60E-06	65.3 | 26.5
	UN00299		---		AT1G08800.2	---	Protein of unknown function, DUF593	3	39.05 | 52.59 | 54.55	402 | 116 | 55	3E-49 | 1E-24 | 2E-09	191 | 112 | 62.4		evm_27.model.AmTr_v1.0_scaffold00146.7	2	35.7 | 50.68	675 | 148	1E-71 | 2E-31	257 | 132		gi|225452990|ref|XP_002263011.1|	PREDICTED: uncharacterized protein LOC100258654 [Vitis vinifera]	2	38.27 | 42.62	742 | 244	4E-144 | 4E-144	380 | 156		1	GO:0005737	---	NA	1	GO:0006499		1	Zein-binding	PF04576.10	Zein-binding	1.5e-33	114.7
	UN00300		---		AT5G04420.3	---	Galactose oxidase/kelch repeat superfamily protein	1	56.63	362	3e-124	392		evm_27.model.AmTr_v1.0_scaffold00050.40	1	60.92	371	8e-129	405		gi|225448900|ref|XP_002264719.1|	PREDICTED: acyl-CoA-binding domain-containing protein 4 [Vitis vinifera]	1	64.21	366	3e-146	453		3	GO:0005634, GO:0005737, GO:0005829	---	NA	2	GO:0006869, GO:0008150		12	Kelch_4 | Kelch_3 | Kelch_6 | Kelch_5 | Kelch_2 | Kelch_1 | IncA | ubiquitin | Rad60-SLD | ubiquitin | ubiquitin | Rad60-SLD	PF13418.1 | PF13415.1 | PF13964.1 | PF13854.1 | PF07646.10 | PF01344.20 | PF04156.9 | PF00240.18 | PF11976.3 | PF00240.18 | PF00240.18 | PF11976.3	Galactose oxidase, central domain | Galactose oxidase, central domain | Kelch motif | Kelch motif | Kelch motif | Kelch motif | IncA protein | Ubiquitin family | Ubiquitin-2 like Rad60 SUMO-like | Ubiquitin family | Ubiquitin family | Ubiquitin-2 like Rad60 SUMO-like	4.10E-25 | 8.00E-24 | 4.60E-17 | 7.20E-15 | 4.10E-10 | 5.80E-10 | 4.50E-06 | 3.30E-17 | 2.00E-04 | 1.70E-17 | 9.50E-22 | 1.30E-08	87.2 | 83.2 | 61.3 | 54.5 | 39 | 38.5 | 26.3 | 61.6 | 20.9 | 62.5 | 76.1 | 34.4
	UN00301		---		AT1G17210.1	ATILP1, ILP1	IAP-like protein 1	1	51.87	935	0	833		evm_27.model.AmTr_v1.0_scaffold00092.55	1	61.95	933	0	1012		gi|359483639|ref|XP_002272068.2|	PREDICTED: uncharacterized protein LOC100254898 [Vitis vinifera]	1	62.28	928	0	1060		3	GO:0005634, GO:0005829, GO:0009524	1	GO:0008270	2	GO:0006635, GO:0016558		2	Glycolytic | zf-C3HC	PF00274.14 | PF07967.8	Fructose-bisphosphate aldolase class-I | C3HC zinc finger-like	3.90E-40 | 4.80E-29	137.3 | 100.8
	UN00302		K10643		AT3G45630.1	---	RNA binding (RRM/RBD/RNP motifs) family protein	2	30.17 | 77.48	928 | 111	6E-124 | 6E-124	289 | 176		evm_27.model.AmTr_v1.0_scaffold00023.219	2	33.33 | 89.29	948 | 112	6E-149 | 6E-149	353 | 194		gi|356542573|ref|XP_003539741.1|	PREDICTED: uncharacterized protein LOC100801880 [Glycine max]	2	30.92 | 84.07	954 | 113	1E-132 | 1E-132	318 | 179		2	GO:0005634, GO:0009506	4	GO:0000166, GO:0003676, GO:0003723, GO:0008270	---	NA		4	zf-RING_4 | RRM_5 | RRM_1 | RRM_6	PF14570.1 | PF13893.1 | PF00076.17 | PF14259.1	RING/Ubox like zinc-binding domain | RNA recognition motif. (a.k.a. RRM, RBD, or RNP domain) | RNA recognition motif. (a.k.a. RRM, RBD, or RNP domain) | RNA recognition motif (a.k.a. RRM, RBD, or RNP domain)	1.40E-20 | 8.90E-06 | 2.10E-05 | 9.20E-04	72.6 | 25.4 | 24 | 19.1
	UN00303		---		AT1G66150.1	TMK1	transmembrane kinase 1	1	46.66	973	0	791		evm_27.model.AmTr_v1.0_scaffold00030.120	1	55.11	969	0	988		gi|359482053|ref|XP_002274910.2|	PREDICTED: probable receptor protein kinase TMK1-like [Vitis vinifera]	1	65.79	956	0	1191		2	GO:0005576, GO:0005886	5	GO:0004672, GO:0004674, GO:0004675, GO:0005524, GO:0016772	2	GO:0006468, GO:0007165		7	Pkinase | Pkinase_Tyr | LRR_8 | LRRNT_2 | LRR_4 | LRR_1 | LRR_6	PF00069.20 | PF07714.12 | PF13855.1 | PF08263.7 | PF12799.2 | PF00560.28 | PF13516.1	Protein kinase domain | Protein tyrosine kinase | Leucine rich repeat | Leucine rich repeat N-terminal domain | Leucine Rich repeats (2 copies) | Leucine Rich Repeat | Leucine Rich repeat	4.80E-47 | 9.20E-47 | 9.40E-16 | 2.60E-11 | 2.40E-10 | 1.80E-06 | 6.70E-04	160.2 | 159.2 | 57.3 | 43.2 | 39.7 | 27.1 | 19.4
	UN00304		K12823		AT3G06480.1	---	DEAD box RNA helicase family protein	1	64.26	624	0	729		evm_27.model.AmTr_v1.0_scaffold00096.33	1	68.8	548	0	706		gi|359477631|ref|XP_002274485.2|	PREDICTED: uncharacterized protein LOC100252874 [Vitis vinifera]	1	70.17	637	0	836		2	GO:0005634, GO:0005773	4	GO:0003676, GO:0004386, GO:0005524, GO:0008026	2	GO:0006635, GO:0016558		2	DEAD | Helicase_C	PF00270.24 | PF00271.26	DEAD/DEAH box helicase | Helicase conserved C-terminal domain	1.10E-46 | 1.40E-27	158.3 | 95.3
	UN00305		K14297		AT1G10390.2	---	Nucleoporin autopeptidase	2	47.84 | 53.72	1041 | 121	0 | 4E-31	630 | 132		evm_27.model.AmTr_v1.0_scaffold00045.172	4	63.99 | 47.93 | 40.27 | 30.32	808 | 121 | 149 | 155	0 | 7E-26 | 1E-18 | 3E-04	687 | 115 | 91.7 | 44.7		gi|225426485|ref|XP_002277144.1|	PREDICTED: nuclear pore complex protein Nup98-Nup96-like isoform 1 [Vitis vinifera]	2	62.19 | 56.2	997 | 121	0 | 9E-32	820 | 138		3	GO:0005634, GO:0005635, GO:0005643	2	GO:0005215, GO:0005515	1	GO:0006810		1	Nucleoporin2	PF04096.9	Nucleoporin autopeptidase	9.6e-16	57.8
	UN00306		K08907		AT3G54890.1	LHCA1	photosystem I light harvesting complex gene 1	3	81.77 | 40.98 | 93.33	203 | 61 | 15	5E-99 | 2E-11 | 2E-11	314 | 51.6 | 37.7		evm_27.model.AmTr_v1.0_scaffold00175.15	2	58.3 | 68.27	259 | 104	4E-117 | 4E-117	285 | 157		gi|225449078|ref|XP_002275552.1|	PREDICTED: chlorophyll a-b binding protein 6A, chloroplastic isoform 1 [Vitis vinifera]	3	86.14 | 39.34 | 85	202 | 61 | 20	1E-106 | 7E-12 | 7E-12	338 | 49.7 | 44.7		8	GO:0009507, GO:0009534, GO:0009535, GO:0009579, GO:0009941, GO:0010287, GO:0016020, GO:0030076	1	GO:0016168	10	GO:0006364, GO:0009637, GO:0009644, GO:0009744, GO:0009765, GO:0009768, GO:0010114, GO:0010155, GO:0010218, GO:0015979		5	Chloroa_b-bind | Transferrin | Aldo_ket_red | Transferrin | Aldo_ket_red	PF00504.16 | PF00405.12 | PF00248.16 | PF00405.12 | PF00248.16	Chlorophyll A-B binding protein | Transferrin | Aldo/keto reductase family | Transferrin | Aldo/keto reductase family	6.60E-41 | 1.20E-22 | 1.80E-53 | 3.80E-12 | 2.50E-07	140.1 | 80.3 | 181.2 | 45.7 | 29.8
	UN00307		---		AT3G16785.1	PLDP1, PLDZ1, PLDZETA1, PLDZETA1	phospholipase D P1	2	60.58 | 34.2	1063 | 345	0 | 1E-30	1207 | 131		evm_27.model.AmTr_v1.0_scaffold00003.266	2	64.81 | 35.24	1043 | 349	0 | 3E-29	1301 | 125		gi|225431806|ref|XP_002272864.1|	PREDICTED: phospholipase D p1-like [Vitis vinifera]	2	63.76 | 36.32	1043 | 391	0 | 1E-33	1273 | 144		1	GO:0005737	3	GO:0003824, GO:0004630, GO:0005543	19	GO:0000165, GO:0006612, GO:0007154, GO:0008152, GO:0009409, GO:0009738, GO:0009862, GO:0009867, GO:0010363, GO:0016036, GO:0019375, GO:0030968, GO:0031348, GO:0042631, GO:0043069, GO:0048193, GO:0048364, GO:0048527, GO:0050832		2	PLDc | PLDc_2	PF00614.17 | PF13091.1	Phospholipase D Active site motif | PLD-like domain	9.10E-21 | 3.30E-15	72.9 | 55.9
	UN00308		---		AT4G23000.1	---	Calcineurin-like metallo-phosphoesterase superfamily protein	1	76.41	1013	0	1632		evm_27.model.AmTr_v1.0_scaffold00054.16	1	82.16	1026	0	1754		gi|359492622|ref|XP_002282350.2|	PREDICTED: uncharacterized protein LOC100267859 [Vitis vinifera]	1	82.88	1034	0	1770		1	GO:0005739	2	GO:0004722, GO:0016787	3	GO:0016036, GO:0019375, GO:0045892		1	Metallophos	PF00149.23	Calcineurin-like phosphoesterase	9.9e-10	38.1
	UN00309		K03178		AT5G06460.1	ATUBA2, UBA2	ubiquitin activating enzyme 2	2	71.58 | 32.4	929 | 287	0 | 5E-21	1307 | 99.8		evm_27.model.AmTr_v1.0_scaffold00153.31	3	72.49 | 42.11 | 55.22	978 | 228 | 67	0 | 4E-23 | 6E-15	1380 | 103 | 79.7		gi|359481277|ref|XP_002267395.2|	PREDICTED: ubiquitin-activating enzyme E1 1-like [Vitis vinifera]	3	72.72 | 43.24 | 59.7	997 | 222 | 67	0 | 4E-22 | 8E-16	1400 | 107 | 87		2	GO:0005634, GO:0005829	6	GO:0000166, GO:0003824, GO:0004839, GO:0004842, GO:0005524, GO:0008641	18	GO:0000741, GO:0006310, GO:0006342, GO:0006464, GO:0006511, GO:0007126, GO:0009560, GO:0009640, GO:0010332, GO:0010388, GO:0010564, GO:0016567, GO:0016571, GO:0016579, GO:0032204, GO:0043247, GO:0045893, GO:0051567		6	UBA_e1_C | ThiF | UBA_e1_thiolCys | UBACT | UBA_e1_C | UBA_e1_C	PF09358.5 | PF00899.16 | PF10585.4 | PF02134.16 | PF09358.5 | PF09358.5	Ubiquitin-activating enzyme e1 C-terminal domain | ThiF family | Ubiquitin-activating enzyme active site | Repeat in ubiquitin-activating (UBA) protein | Ubiquitin-activating enzyme e1 C-terminal domain | Ubiquitin-activating enzyme e1 C-terminal domain	1.10E-06 | 2.80E-53 | 9.20E-21 | 9.70E-09 | 3.40E-05 | 3.10E-06	28.7 | 179.3 | 72.9 | 34.6 | 24 | 27.3
	UN00310		---		AT1G29400.2	AML5, ML5	MEI2-like protein 5	1	58.86	824	0	848		evm_27.model.AmTr_v1.0_scaffold00093.23	1	65.34	753	0	886		gi|225463378|ref|XP_002271605.1|	PREDICTED: protein MEI2-like 2-like [Vitis vinifera]	1	76.09	874	0	1266		1	GO:0005634	3	GO:0000166, GO:0003676, GO:0003723	4	GO:0006635, GO:0016558, GO:0045836, GO:0045927		4	RRM_2 | RRM_1 | RRM_6 | RRM_5	PF04059.7 | PF00076.17 | PF14259.1 | PF13893.1	RNA recognition motif 2 | RNA recognition motif. (a.k.a. RRM, RBD, or RNP domain) | RNA recognition motif (a.k.a. RRM, RBD, or RNP domain) | RNA recognition motif. (a.k.a. RRM, RBD, or RNP domain)	1.80E-55 | 1.10E-28 | 1.40E-20 | 3.70E-20	184.9 | 98.6 | 73 | 71.5
	UN00311		K11654		AT5G18620.2	CHR17	Symbols: CHR17	1	85.39	1006	0	1673		evm_27.model.AmTr_v1.0_scaffold00057.182	1	89.44	1004	0	1738		gi|225432366|ref|XP_002275787.1|	PREDICTED: putative chromatin-remodeling complex ATPase chain isoform 1 [Vitis vinifera]	1	86.36	1085	0	1747		1	GO:0005634	2	GO:0005515, GO:0008094	17	GO:0000226, GO:0000911, GO:0006259, GO:0006261, GO:0006306, GO:0006342, GO:0006346, GO:0007126, GO:0008283, GO:0010228, GO:0010413, GO:0016246, GO:0016572, GO:0031047, GO:0033044, GO:0045492, GO:0051567		8	SNF2_N | SLIDE | Helicase_C | HAND | ResIII | DEAD | HDA2-3 | Myb_DNA-binding	PF00176.18 | PF09111.5 | PF00271.26 | PF09110.6 | PF04851.10 | PF00270.24 | PF11496.3 | PF00249.26	SNF2 family N-terminal domain | SLIDE | Helicase conserved C-terminal domain | HAND | Type III restriction enzyme, res subunit | DEAD/DEAH box helicase | Class II histone deacetylase complex subunits 2 and 3 | Myb-like DNA-binding domain	1.70E-79 | 4.00E-44 | 5.80E-15 | 4.90E-06 | 9.20E-06 | 3.10E-04 | 3.30E-04 | 5.40E-04	266.7 | 149.1 | 54.9 | 26.9 | 25.6 | 20.2 | 19.5 | 19.9
	UN00312		---		AT5G35750.1	AHK2, HK2	histidine kinase 2	5	55.73 | 60.14 | 66.67 | 48.16 | 30	323 | 276 | 57 | 245 | 160	0 | 0 | 0 | 1E-49 | 1E-05	331 | 278 | 69.3 | 192 | 49.7		evm_27.model.AmTr_v1.0_scaffold00028.85	5	66.54 | 51.55 | 33.59 | 60.33 | 39.17	260 | 258 | 131 | 305 | 120	2E-154 | 2E-154 | 2E-154 | 4E-102 | 2E-11	303 | 228 | 57 | 346 | 68.2		gi|162461543|ref|NP_001105913.1|	histidine kinase [Zea mays]	5	74.31 | 73.28 | 50.93 | 41.55 | 44.35	253 | 262 | 269 | 142 | 124	0 | 0 | 0 | 0 | 5E-13	385 | 350 | 237 | 94.7 | 77.8		2	GO:0005886, GO:0016020	12	GO:0000155, GO:0000156, GO:0004673, GO:0004871, GO:0005034, GO:0005515, GO:0005524, GO:0009884, GO:0016772, GO:0019900, GO:0042802, GO:0043424	22	GO:0000160, GO:0006355, GO:0006970, GO:0007165, GO:0009414, GO:0009636, GO:0009651, GO:0009736, GO:0009737, GO:0009909, GO:0010029, GO:0010087, GO:0010271, GO:0016310, GO:0018106, GO:0031537, GO:0034757, GO:0048509, GO:0048831, GO:0070417, GO:0071215, GO:0080117		5	CHASE | HATPase_c | HisKA | Response_reg | HATPase_c	PF03924.8 | PF02518.21 | PF00512.20 | PF00072.19 | PF02518.21	CHASE domain | Histidine kinase-, DNA gyrase B-, and HSP90-like ATPase | His Kinase A (phospho-acceptor) domain | Response regulator receiver domain | Histidine kinase-, DNA gyrase B-, and HSP90-like ATPase	4.10E-40 | 7.80E-09 | 3.80E-18 | 7.00E-17 | 3.10E-06	137 | 35.2 | 65.2 | 61.4 | 26.8
	UN00313		---		AT3G57880.1	---	Calcium-dependent lipid-binding (CaLB domain) plant phosphoribosyltransferase family protein	5	56.73 | 61.6 | 80 | 60.94 | 64	349 | 250 | 100 | 64 | 25	0 | 0 | 0 | 0 | 0	330 | 323 | 177 | 84 | 39.3		evm_27.model.AmTr_v1.0_scaffold00022.254	5	59.09 | 60.71 | 81 | 56.25 | 68	330 | 252 | 100 | 64 | 25	0 | 0 | 0 | 0 | 0	344 | 311 | 176 | 79.7 | 40		gi|224135999|ref|XP_002327356.1|	predicted protein, partial [Populus trichocarpa]	4	60.47 | 62.16 | 81 | 60.94	339 | 259 | 100 | 64	0 | 0 | 0 | 0	356 | 321 | 179 | 80.5		4	GO:0005618, GO:0005739, GO:0005783, GO:0009506	1	GO:0003674	1	GO:0000162		4	C2 | PRT_C | C2 | PRT_C	PF00168.25 | PF08372.5 | PF00168.25 | PF08372.5	C2 domain | Plant phosphoribosyltransferase C-terminal | C2 domain | Plant phosphoribosyltransferase C-terminal	4.10E-33 | 4.00E-49 | 1.20E-24 | 3.90E-19	113 | 166.1 | 85.9 | 68.6
	UN00314		---		AT2G32700.6	LUH	LEUNIG_homolog	2	49.52 | 66.24	420 | 234	1E-110 | 4E-77	365 | 271		evm_27.model.AmTr_v1.0_scaffold00067.172	2	62.1 | 73.5	467 | 234	9E-151 | 2E-87	473 | 301		gi|225465449|ref|XP_002266172.1|	PREDICTED: transcriptional corepressor LEUNIG [Vitis vinifera]	2	48.82 | 70.89	553 | 237	0 | 0	416 | 294		1	GO:0005634	1	GO:0003713	6	GO:0006355, GO:0009790, GO:0009827, GO:0009908, GO:0045892, GO:0048358		2	WD40 | LisH	PF00400.27 | PF08513.6	WD domain, G-beta repeat | LisH	2.90E-29 | 9.70E-08	99.8 | 31.5
	UN00315		---		AT3G14172.1	---	FUNCTIONS IN: molecular_function unknown; INVOLVED IN: biological_process unknown; LOCATED IN: cellular_component unknown; BEST Arabidopsis thaliana protein match is: COP1-interacting protein-related (TAIR:AT1G72410.1); Has 30201 Blast hits to 17322 proteins in 780 species: Archae - 12; Bacteria - 1396; Metazoa - 17338; Fungi - 3422; Plants - 5037; Viruses - 0; Other Eukaryotes - 2996 (source: NC…	4	36.87 | 35.96 | 38.81 | 28.07	198 | 114 | 67 | 57	3E-17 | 4E-08 | 7E-04 | 7E-04	87.8 | 58.2 | 36.2 | 26.9		evm_27.model.AmTr_v1.0_scaffold00077.207	2	49.05 | 41.29	789 | 201	1E-148 | 8E-27	475 | 118		gi|255559767|ref|XP_002520903.1|	hypothetical protein RCOM_0690420 [Ricinus communis]	3	47.36 | 32.31 | 40.61	777 | 195 | 197	4E-125 | 4E-125 | 3E-24	382 | 91.3 | 114		1	GO:0005634	1	GO:0003674	1	GO:0008150		---	---	---	---	---	---
	UN00316		---		AT5G65700.2	BAM1	Leucine-rich receptor-like protein kinase family protein	1	74.1	977	0	1382		evm_27.model.AmTr_v1.0_scaffold00033.36	1	72.71	1004	0	1358		gi|255582421|ref|XP_002531999.1|	Receptor protein kinase CLAVATA1 precursor, putative [Ricinus communis]	1	76.37	1003	0	1429		1	GO:0005886	8	GO:0004672, GO:0004674, GO:0005515, GO:0005524, GO:0016301, GO:0016772, GO:0033612, GO:0043621	---	NA		8	LRR_4 | Pkinase | Pkinase_Tyr | LRR_8 | LRR_1 | LRRNT_2 | LRR_6 | LRR_7	PF12799.2 | PF00069.20 | PF07714.12 | PF13855.1 | PF00560.28 | PF08263.7 | PF13516.1 | PF13504.1	Leucine Rich repeats (2 copies) | Protein kinase domain | Protein tyrosine kinase | Leucine rich repeat | Leucine Rich Repeat | Leucine rich repeat N-terminal domain | Leucine Rich repeat | Leucine rich repeat	2.10E-48 | 8.70E-46 | 1.90E-45 | 4.40E-37 | 2.00E-29 | 3.10E-11 | 3.30E-09 | 2.50E-05	161.2 | 156.1 | 154.9 | 125.6 | 97.1 | 43 | 35.8 | 23.7
	UN00317		K02963		ATCG00650.1	RPS18	ribosomal protein S18	1	85.15	101	1e-47	165		---	---	---	---	---	---		gi|342316396|ref|YP_004769969.1|	ribosomal protein S18 (chloroplast) [Wolffia australiana]	1	93.07	101	2e-54	187		6	GO:0000312, GO:0005622, GO:0005840, GO:0009507, GO:0009570, GO:0009941	1	GO:0003735	---	NA		6	Ribosomal_S18 | PSI_PsaJ | PetG | Ribosomal_L33 | PetL | Ribosomal_L20	PF01084.15 | PF01701.13 | PF02529.10 | PF00471.15 | PF05115.9 | PF00453.13	Ribosomal protein S18 | Photosystem I reaction centre subunit IX / PsaJ | Cytochrome B6-F complex subunit 5 | Ribosomal protein L33 | Cytochrome B6-F complex subunit VI (PetL) | Ribosomal protein L20	5.50E-20 | 8.90E-20 | 3.50E-18 | 5.90E-20 | 5.00E-12 | 6.40E-30	70.9 | 70.1 | 64.8 | 71.2 | 45.5 | 103.2
	UN00318		---		AT5G62000.4	ARF2	auxin response factor 2	1	61.54	845	0	898		evm_27.model.AmTr_v1.0_scaffold00016.128	1	61.94	833	0	888		gi|225456475|ref|XP_002284543.1|	PREDICTED: auxin response factor 2 [Vitis vinifera]	1	70.57	836	0	1069		1	GO:0005634	5	GO:0003677, GO:0003700, GO:0005515, GO:0043565, GO:0046983	---	NA		3	Auxin_resp | AUX_IAA | B3	PF06507.8 | PF02309.11 | PF02362.16	Auxin response factor | AUX/IAA family | B3 DNA binding domain	4.00E-35 | 3.00E-30 | 8.70E-22	119.5 | 105.5 | 76.6
	UN00319		---		AT4G10710.1	SPT16	global transcription factor C	1	70.26	1076	0	1362		evm_27.model.AmTr_v1.0_scaffold00682.1	1	72.69	930	0	1254		gi|359487575|ref|XP_002276824.2|	PREDICTED: FACT complex subunit SPT16-like [Vitis vinifera]	1	82.82	1077	0	1596		4	GO:0005634, GO:0005719, GO:0005730, GO:0035101	---	NA	5	GO:0007346, GO:0008284, GO:0009630, GO:0009987, GO:0010228		4	SPT16 | FACT-Spt16_Nlob | Peptidase_M24 | Rtt106	PF08644.6 | PF14826.1 | PF00557.19 | PF08512.7	FACT complex subunit (SPT16/CDC68) | FACT complex subunit SPT16 N-terminal lobe domain | Metallopeptidase family M24 | Histone chaperone Rttp106-like	6.50E-52 | 1.10E-50 | 2.60E-28 | 1.30E-21	175.4 | 171.3 | 99 | 76.4
	UN00320		K12120		AT1G09570.1	PHYA, FHY2, FRE1, HY8	phytochrome A	2	70.21 | 30.99	1091 | 242	0 | 3E-17	1446 | 87.8		evm_27.model.AmTr_v1.0_scaffold00045.165	2	67.83 | 33.47	1091 | 239	0 | 2E-15	1409 | 81.3		gi|224122788|ref|XP_002318913.1|	phytochrome [Populus trichocarpa]	1	71.57	1094	0	1486		4	GO:0005634, GO:0005737, GO:0016020, GO:0016604	11	GO:0000155, GO:0004673, GO:0004871, GO:0005515, GO:0005524, GO:0008020, GO:0009881, GO:0009883, GO:0031516, GO:0042802, GO:0042803	18	GO:0006355, GO:0007165, GO:0007623, GO:0009584, GO:0009585, GO:0009630, GO:0009638, GO:0009640, GO:0010017, GO:0010161, GO:0010201, GO:0010203, GO:0010218, GO:0017006, GO:0017148, GO:0018106, GO:0018298, GO:0046685		6	PHY | PAS | PAS_2 | GAF | PAS_9 | PAS_4	PF00360.15 | PF00989.19 | PF08446.6 | PF01590.21 | PF13426.1 | PF08448.5	Phytochrome region | PAS fold | PAS fold | GAF domain | PAS domain | PAS fold	2.70E-73 | 5.00E-50 | 3.40E-41 | 4.00E-40 | 1.90E-17 | 1.40E-06	244.9 | 168 | 140.1 | 137.4 | 63.5 | 28.3
	UN00321		---		---	---	---	---	---	---	---	---		evm_27.model.AmTr_v1.0_scaffold00061.33	1	24.13	373	2e-11	68.6		gi|359494366|ref|XP_002265221.2|	PREDICTED: uncharacterized protein LOC100263414 [Vitis vinifera]	1	29.02	858	1e-43	177		---	---	---	---	---	---		---	---	---	---	---	---
	UN00322		---		AT3G26650.1	GAPA, GAPA-1	glyceraldehyde 3-phosphate dehydrogenase A subunit	3	53.69 | 47.26 | 41.55	339 | 237 | 219	6E-89 | 2E-39 | 3E-30	293 | 151 | 124		evm_27.model.AmTr_v1.0_scaffold00016.302	3	52.23 | 46.81 | 43.05	358 | 235 | 223	5E-86 | 4E-40 | 5E-33	284 | 153 | 132		gi|297849676|ref|XP_002892719.1|	GAPA-2 [Arabidopsis lyrata subsp. lyrata]	2	50.85 | 45.99	354 | 237	4E-87 | 7E-37	291 | 147		7	GO:0009507, GO:0009535, GO:0009570, GO:0009941, GO:0010319, GO:0016020, GO:0048046	5	GO:0000166, GO:0005515, GO:0016620, GO:0050661, GO:0051287	18	GO:0006006, GO:0006096, GO:0006364, GO:0009409, GO:0009416, GO:0009637, GO:0009644, GO:0009657, GO:0009744, GO:0009749, GO:0010114, GO:0010155, GO:0010207, GO:0010218, GO:0018119, GO:0019253, GO:0042742, GO:0055114		6	Gp_dh_N | Gp_dh_N | Gp_dh_C | Gp_dh_C | Exostosin | Exostosin	PF00044.19 | PF00044.19 | PF02800.15 | PF02800.15 | PF03016.10 | PF03016.10	Glyceraldehyde 3-phosphate dehydrogenase, NAD binding domain | Glyceraldehyde 3-phosphate dehydrogenase, NAD binding domain | Glyceraldehyde 3-phosphate dehydrogenase, C-terminal domain | Glyceraldehyde 3-phosphate dehydrogenase, C-terminal domain | Exostosin family | Exostosin family	5.30E-20 | 4.00E-11 | 5.40E-08 | 1.60E-08 | 4.60E-39 | 4.00E-04	71.9 | 43 | 32.4 | 34.1 | 134.2 | 19.5
	UN00323		K10691		AT3G02260.1	BIG, DOC1, TIR3, UMB1, ASA1, LPR1, CRM1	auxin transport protein (BIG)	1	74.72	1076	0	1356		evm_27.model.AmTr_v1.0_scaffold00006.138	2	73.04 | 93.33	931 | 30	0 | 6E-08	1146 | 57		gi|255569956|ref|XP_002525941.1|	ubiquitin-protein ligase, putative [Ricinus communis]	1	80.3	1076	0	1494		3	GO:0005829, GO:0009506, GO:0016020	2	GO:0004842, GO:0008270	9	GO:0009620, GO:0009640, GO:0009733, GO:0009826, GO:0009926, GO:0010311, GO:0048281, GO:0048283, GO:0048364		1	E3_UbLigase_R4	PF13764.1	E3 ubiquitin-protein ligase UBR4	0	1117.6
	UN00324		---		AT4G00430.1	TMP-C, PIP1;4, PIP1E	plasma membrane intrinsic protein 1;4	9	62.22 | 92.31 | 54.84 | 89.66 | 44.23 | 38.52 | 57.8 | 39.74 | 36.47	180 | 78 | 155 | 29 | 208 | 283 | 109 | 151 | 85	2E-48 | 1E-41 | 3E-41 | 3E-41 | 4E-34 | 6E-31 | 1E-25 | 2E-14 | 2E-04	174 | 154 | 130 | 58.9 | 133 | 124 | 108 | 75.5 | 44.7		evm_27.model.AmTr_v1.0_scaffold00009.183	10	61.67 | 53.25 | 96.55 | 93.59 | 44.55 | 45.15 | 42.23 | 52.59 | 43.15 | 36.71	180 | 154 | 29 | 78 | 211 | 206 | 206 | 116 | 146 | 79	9E-49 | 1E-41 | 1E-41 | 3E-41 | 2E-32 | 5E-31 | 6E-31 | 2E-23 | 1E-14 | 3E-04	174 | 129 | 61.2 | 153 | 127 | 123 | 123 | 101 | 75.5 | 43.5		gi|18411332|ref|NP_567178.1|	putative aquaporin PIP1-4 [Arabidopsis thaliana]	8	62.22 | 92.31 | 54.84 | 89.66 | 44.23 | 38.52 | 57.8 | 39.74	180 | 78 | 155 | 29 | 208 | 283 | 109 | 151	3E-47 | 2E-40 | 4E-40 | 4E-40 | 5E-33 | 8E-30 | 2E-24 | 3E-13	174 | 154 | 130 | 58.9 | 133 | 124 | 108 | 75.5		3	GO:0005886, GO:0016020, GO:0016021	2	GO:0005215, GO:0015250	5	GO:0006810, GO:0006826, GO:0006833, GO:0009414, GO:0010106		4	MIP | MIP | MIP | MIP	PF00230.15 | PF00230.15 | PF00230.15 | PF00230.15	Major intrinsic protein | Major intrinsic protein | Major intrinsic protein | Major intrinsic protein	2.20E-24 | 4.60E-25 | 6.30E-43 | 2.40E-11	86.2 | 88.4 | 146.8 | 43.5
	UN00325		---		AT1G03380.1	ATATG18G, ATG18G	homolog of yeast autophagy 18 (ATG18) G	3	45.14 | 48.36 | 30.51	638 | 213 | 236	1E-139 | 4E-39 | 3E-10	447 | 158 | 65.1		evm_27.model.AmTr_v1.0_scaffold00019.461	2	46.14 | 49.51	843 | 204	1E-175 | 2E-44	544 | 175		gi|225436857|ref|XP_002270856.1|	PREDICTED: uncharacterized protein LOC100245938 [Vitis vinifera]	2	51.43 | 53.4	842 | 206	0 | 9E-46	618 | 183		---	NA	1	GO:0003674	1	GO:0042594		1	BCAS3	PF12490.3	Breast carcinoma amplified sequence 3	8.2e-84	280.8
	UN00326		K03163		AT5G55310.1	TOP1BETA, TOP1	DNA topoisomerase 1 beta	3	65.75 | 46.88 | 33.13	511 | 128 | 163	0 | 1E-23 | 2E-11	631 | 108 | 68.9		evm_27.model.AmTr_v1.0_scaffold00059.214	3	71.32 | 52.07 | 26.24	516 | 121 | 221	0 | 1E-26 | 2E-07	683 | 117 | 54.7		gi|225446979|ref|XP_002265386.1|	PREDICTED: DNA topoisomerase 1-like [Vitis vinifera]	3	73.93 | 53.91 | 34.76	514 | 128 | 164	0 | 2E-26 | 3E-13	728 | 120 | 78.2		3	GO:0005634, GO:0005694, GO:0016020	4	GO:0003677, GO:0003917, GO:0003918, GO:0031490	---	NA		5	Topo_C_assoc | Topo_C_assoc | Topoisom_I | Topoisom_I_N | Topoisom_I	PF14370.1 | PF14370.1 | PF01028.15 | PF02919.10 | PF01028.15	C-terminal topoisomerase domain | C-terminal topoisomerase domain | Eukaryotic DNA topoisomerase I, catalytic core | Eukaryotic DNA topoisomerase I, DNA binding fragment | Eukaryotic DNA topoisomerase I, catalytic core	2.50E-05 | 3.20E-20 | 1.90E-06 | 2.90E-98 | 4.10E-72	23.8 | 71.5 | 27.1 | 327.4 | 242
	UN00327		---		AT2G26330.1	ER, QRP1	Leucine-rich receptor-like protein kinase family protein	12	76.33 | 37.82 | 77.42 | 93.33 | 35.03 | 32.98 | 37.29 | 38.71 | 42.11 | 39.06 | 33.33 | 36.07	811 | 349 | 124 | 15 | 334 | 188 | 59 | 62 | 57 | 64 | 81 | 61	0 | 5E-54 | 3E-48 | 3E-48 | 7E-34 | 3E-26 | 3E-26 | 5E-07 | 1E-06 | 7E-05 | 1E-04 | 2E-04	1167 | 205 | 180 | 32.3 | 141 | 96.3 | 43.1 | 54.3 | 53.1 | 47.4 | 46.6 | 46.2		evm_27.model.AmTr_v1.0_scaffold00024.267	16	78.05 | 37.54 | 80.49 | 86.67 | 37.45 | 43.86 | 35.29 | 27.87 | 34.52 | 34.04 | 42 | 34.33 | 45.16 | 35.06 | 40.62 | 31.94	820 | 349 | 123 | 15 | 259 | 57 | 306 | 61 | 281 | 188 | 50 | 201 | 62 | 77 | 64 | 72	0 | 3E-54 | 1E-51 | 1E-51 | 3E-45 | 3E-45 | 8E-38 | 8E-38 | 8E-32 | 6E-24 | 6E-24 | 7E-17 | 2E-06 | 5E-06 | 2E-04 | 5E-04	1195 | 205 | 191 | 31.6 | 147 | 54.7 | 141 | 35.4 | 134 | 92.8 | 37.7 | 85.9 | 52 | 50.4 | 45.4 | 43.9		gi|225429690|ref|XP_002280069.1|	PREDICTED: LRR receptor-like serine/threonine-protein kinase ERECTA [Vitis vinifera]	13	82.82 | 38.4 | 83.06 | 93.33 | 33.55 | 42.11 | 36.04 | 35.11 | 44 | 41.94 | 34.57 | 30 | 37.5	815 | 349 | 124 | 15 | 304 | 57 | 333 | 188 | 50 | 62 | 81 | 70 | 64	0 | 3E-55 | 2E-51 | 2E-51 | 8E-47 | 8E-47 | 2E-32 | 2E-24 | 2E-24 | 2E-05 | 1E-04 | 6E-04 | 8E-04	1256 | 213 | 195 | 32.3 | 159 | 52 | 140 | 97.1 | 39.7 | 52.8 | 50.4 | 48.1 | 47.8		2	GO:0005576, GO:0005739	5	GO:0004672, GO:0004674, GO:0005524, GO:0016772, GO:0019199	16	GO:0001558, GO:0006468, GO:0008356, GO:0009664, GO:0009944, GO:0009965, GO:0010075, GO:0010103, GO:0010148, GO:0030155, GO:0031540, GO:0042742, GO:0048281, GO:0050832, GO:0051302, GO:2000027		10	LRRNT_2 | LRR_4 | LRR_8 | Pkinase | Pkinase_Tyr | LRR_4 | LRR_8 | LRR_1 | LRR_7 | LRR_6	PF08263.7 | PF12799.2 | PF13855.1 | PF00069.20 | PF07714.12 | PF12799.2 | PF13855.1 | PF00560.28 | PF13504.1 | PF13516.1	Leucine rich repeat N-terminal domain | Leucine Rich repeats (2 copies) | Leucine rich repeat | Protein kinase domain | Protein tyrosine kinase | Leucine Rich repeats (2 copies) | Leucine rich repeat | Leucine Rich Repeat | Leucine rich repeat | Leucine Rich repeat	5.70E-11 | 2.70E-08 | 7.30E-08 | 4.70E-46 | 2.60E-40 | 1.70E-30 | 2.20E-26 | 1.60E-23 | 3.90E-09 | 2.00E-06	42.2 | 33.2 | 32 | 157 | 138.1 | 104.1 | 91.3 | 79.1 | 35.2 | 27.2
	UN00328		---		AT5G11170.1	---	DEAD/DEAH box RNA helicase family protein	1	68.05	435	2e-150	458		evm_27.model.AmTr_v1.0_scaffold00036.165	1	68.72	438	1e-155	471		gi|225430261|ref|XP_002285072.1|	PREDICTED: DEAD-box ATP-dependent RNA helicase 56-like [Vitis vinifera]	1	71.46	438	5e-159	483		3	GO:0005634, GO:0005730, GO:0009506	6	GO:0003690, GO:0003697, GO:0003725, GO:0004004, GO:0008026, GO:0016887	1	GO:0046686		4	DEAD | Chloroa_b-bind | Chloroa_b-bind | Chloroa_b-bind	PF00270.24 | PF00504.16 | PF00504.16 | PF00504.16	DEAD/DEAH box helicase | Chlorophyll A-B binding protein | Chlorophyll A-B binding protein | Chlorophyll A-B binding protein	6.60E-36 | 5.80E-11 | 2.50E-07 | 4.30E-17	123.3 | 42.8 | 31 | 62.7
	UN00329		K11262		AT1G36160.2	ACC1	acetyl-CoA carboxylase 1	1	71.12	1122	0	1548		evm_27.model.AmTr_v1.0_scaffold00010.198	1	74.66	1117	0	1635		gi|255545642|ref|XP_002513881.1|	Homomeric Acetyl-CoA Carboxylase (Hom-ACCase) [Ricinus communis]	1	77.1	1118	0	1687		2	GO:0005737, GO:0005886	6	GO:0003824, GO:0003989, GO:0004075, GO:0005524, GO:0016874, GO:0046872	12	GO:0006094, GO:0007010, GO:0009630, GO:0009631, GO:0009735, GO:0009793, GO:0009933, GO:0010072, GO:0010498, GO:0030497, GO:0048364, GO:0048367		2	Carboxyl_trans | ACC_central	PF01039.17 | PF08326.7	Carboxyl transferase domain | Acetyl-CoA carboxylase, central region	6.70E-170 | 2.00E-79	565.6 | 267.5
	UN00330		---		AT2G22740.1	SUVH6, SDG23	SU(VAR)3-9 homolog 6	2	36.88 | 31.91	461 | 423	1E-62 | 2E-34	229 | 142		evm_27.model.AmTr_v1.0_scaffold00002.167	3	40.51 | 33.41 | 27.32	474 | 422 | 183	3E-74 | 1E-41 | 6E-07	268 | 166 | 53.5		gi|224126633|ref|XP_002329603.1|	SET domain protein, partial [Populus trichocarpa]	2	39.92 | 35.32	471 | 385	2E-76 | 7E-46	265 | 177		1	GO:0005634	7	GO:0008168, GO:0008270, GO:0008327, GO:0010428, GO:0010429, GO:0018024, GO:0042393	2	GO:0016571, GO:0034968		3	SAD_SRA | SET | SAD_SRA	PF02182.12 | PF00856.23 | PF02182.12	SAD/SRA domain | SET domain | SAD/SRA domain	2.50E-11 | 5.20E-14 | 1.80E-05	43.1 | 52.8 | 24
	UN00331		---		AT3G51650.1	---	unknown protein; BEST Arabidopsis thaliana protein match is: unknown protein (TAIR:AT3G51640.1); Has 27645 Blast hits to 15097 proteins in 1246 species: Archae - 44; Bacteria - 3367; Metazoa - 10036; Fungi - 2690; Plants - 1205; Viruses - 196; Other Eukaryotes - 10107 (source: NCBI BLink).	4	56.25 | 65 | 29.91 | 31.25	288 | 40 | 107 | 80	2E-87 | 7E-20 | 7E-20 | 7E-20	302 | 53.5 | 42.7 | 41.2		evm_27.model.AmTr_v1.0_scaffold00130.39	3	54.59 | 38.89 | 64.52	207 | 54 | 31	2E-64 | 2E-64 | 1E-05	223 | 42.7 | 49.3		gi|359481308|ref|XP_002269679.2|	PREDICTED: uncharacterized protein LOC100265434 [Vitis vinifera]	6	62.98 | 40.71 | 36.92 | 49.45 | 60.71 | 40.74	289 | 113 | 195 | 91 | 28 | 27	2E-151 | 2E-151 | 2E-151 | 2E-151 | 2E-151 | 2E-151	351 | 82.4 | 80.9 | 71.2 | 34.7 | 25.4		1	GO:0005737	1	GO:0003674	1	GO:0008150		---	---	---	---	---	---
	UN00332		---		AT2G22740.1	SUVH6, SDG23	SU(VAR)3-9 homolog 6	2	31.25 | 28.71	464 | 526	1E-46 | 1E-28	181 | 124		evm_27.model.AmTr_v1.0_scaffold00002.167	2	32.67 | 29.7	554 | 532	7E-53 | 1E-38	202 | 156		gi|224126633|ref|XP_002329603.1|	SET domain protein, partial [Populus trichocarpa]	2	35.67 | 31.38	457 | 513	8E-54 | 4E-36	200 | 148		1	GO:0005634	7	GO:0008168, GO:0008270, GO:0008327, GO:0010428, GO:0010429, GO:0018024, GO:0042393	2	GO:0016571, GO:0034968		3	SAD_SRA | SAD_SRA | SET	PF02182.12 | PF02182.12 | PF00856.23	SAD/SRA domain | SAD/SRA domain | SET domain	1.70E-10 | 4.60E-07 | 7.10E-06	40.4 | 29.2 | 26.4
	UN00333		K12855		AT4G03430.1	STA1, EMB2770	pre-mRNA splicing factor-related	1	67.53	1044	0	1204		evm_27.model.AmTr_v1.0_scaffold00061.166	1	74.08	1034	0	1298		gi|225446942|ref|XP_002267416.1|	PREDICTED: pre-mRNA-processing factor 6-like [Vitis vinifera]	1	76.41	1030	0	1347		2	GO:0005622, GO:0005634	---	NA	3	GO:0000398, GO:0006396, GO:0009409		4	PRP1_N | TPR_14 | TPR_19 | TPR_16	PF06424.7 | PF13428.1 | PF14559.1 | PF13432.1	PRP1 splicing factor, N-terminal | Tetratricopeptide repeat | Tetratricopeptide repeat | Tetratricopeptide repeat	1.20E-48 | 1.80E-16 | 1.90E-09 | 5.70E-05	164.8 | 59.1 | 37.7 | 23.6
	UN00334		---		AT2G18700.1	ATTPS11, TPS11, ATTPSB	trehalose phosphatase/synthase 11	2	68.59 | 40.05	398 | 402	0 | 0	564 | 244		evm_27.model.AmTr_v1.0_scaffold00137.3	2	65.66 | 44.53	463 | 411	0 | 0	593 | 262		gi|225457083|ref|XP_002283215.1|	PREDICTED: probable alpha,alpha-trehalose-phosphate synthase [UDP-forming] 9 [Vitis vinifera]	2	62.75 | 42	459 | 400	0 | 0	562 | 257		3	GO:0005634, GO:0005739, GO:0005829	2	GO:0003824, GO:0016757	2	GO:0005992, GO:0008152		4	Glyco_transf_20 | Trehalose_PPase | Glyco_transf_20 | Trehalose_PPase	PF00982.16 | PF02358.11 | PF00982.16 | PF02358.11	Glycosyltransferase family 20 | Trehalose-phosphatase | Glycosyltransferase family 20 | Trehalose-phosphatase	1.70E-24 | 6.50E-09 | 3.40E-145 | 1.20E-32	86.1 | 35 | 484.1 | 112.6
	UN00335		---		AT5G53480.1	---	ARM repeat superfamily protein	2	80.2 | 78.18	591 | 307	0 | 3E-148	904 | 468		evm_27.model.AmTr_v1.0_scaffold00058.135	2	76.62 | 78.78	603 | 311	0 | 8E-152	871 | 476		gi|225455336|ref|XP_002276600.1|	PREDICTED: importin subunit beta-1-like [Vitis vinifera]	2	86.63 | 86.97	591 | 307	0 | 1E-163	983 | 511		4	GO:0005634, GO:0005643, GO:0005737, GO:0009507	2	GO:0005515, GO:0008565	4	GO:0000059, GO:0006606, GO:0052541, GO:0052546		5	HEAT_EZ | HEAT | HEAT_2 | IBN_N | HEAT	PF13513.1 | PF02985.17 | PF13646.1 | PF03810.14 | PF02985.17	HEAT-like repeat | HEAT repeat | HEAT repeats | Importin-beta N-terminal domain | HEAT repeat	4.10E-13 | 4.70E-10 | 1.70E-08 | 1.80E-16 | 3.80E-05	49.3 | 38.6 | 34.6 | 59.7 | 23.4
	UN00336		---		AT4G30160.1	VLN4, ATVLN4	villin 4	5	70.58 | 56.66 | 21.87 | 30.85 | 78.26	622 | 413 | 343 | 188 | 23	0 | 3E-104 | 3E-14 | 1E-09 | 4E-04	874 | 352 | 78.2 | 63.2 | 45.1		evm_27.model.AmTr_v1.0_scaffold00019.353	4	69.36 | 64.06 | 23.64 | 78.26	705 | 384 | 385 | 23	0 | 1E-123 | 3E-20 | 6E-04	929 | 404 | 96.7 | 43.5		gi|359485106|ref|XP_002268471.2|	PREDICTED: LOW QUALITY PROTEIN: villin-4 [Vitis vinifera]	4	68.26 | 63.8 | 23.12 | 82.61	734 | 384 | 385 | 23	0 | 2E-119 | 5E-18 | 0.001	930 | 397 | 94 | 47.4		3	GO:0005737, GO:0005829, GO:0005884	2	GO:0003779, GO:0051015	8	GO:0007010, GO:0007015, GO:0009737, GO:0016482, GO:0030042, GO:0048767, GO:0051014, GO:0051764		3	Gelsolin | Gelsolin | VHP	PF00626.17 | PF00626.17 | PF02209.14	Gelsolin repeat | Gelsolin repeat | Villin headpiece domain	1.40E-06 | 3.40E-49 | 1.70E-07	27.8 | 164.4 | 30.7
	UN00337		---		AT4G35580.1	NTL9	NAC transcription factor-like 9	1	61.71	175	5e-58	209		evm_27.model.AmTr_v1.0_scaffold00018.24	1	76.38	127	1e-59	201		gi|224061527|ref|XP_002300524.1|	NAC domain protein, IPR003441, partial [Populus trichocarpa]	2	65.34 | 30	176 | 170	1E-59 | 3E-08	218 | 61.6		1	GO:0005634	3	GO:0003700, GO:0005515, GO:0005516	6	GO:0000956, GO:0006355, GO:0006487, GO:0008284, GO:0031347, GO:0045892		1	NAM	PF02365.10	No apical meristem (NAM) protein	1.1e-41	142
	UN00338		---		AT2G44710.1	---	RNA-binding (RRM/RBD/RNP motifs) family protein	1	37.78	667	8e-93	316		evm_27.model.AmTr_v1.0_scaffold00002.148	1	53.57	631	1e-171	526		gi|225462858|ref|XP_002270102.1|	PREDICTED: uncharacterized protein LOC100266805 [Vitis vinifera]	1	52.55	628	8e-180	548		---	NA	3	GO:0000166, GO:0003676, GO:0003723	1	GO:0000398		3	RRM_1 | RRM_6 | RRM_5	PF00076.17 | PF14259.1 | PF13893.1	RNA recognition motif. (a.k.a. RRM, RBD, or RNP domain) | RNA recognition motif (a.k.a. RRM, RBD, or RNP domain) | RNA recognition motif. (a.k.a. RRM, RBD, or RNP domain)	3.80E-20 | 3.30E-16 | 5.70E-10	71.3 | 59 | 38.8
	UN00339		---		AT2G44900.1	ARABIDILLO-1, ARABIDILLO1	ARABIDILLO-1	2	76.83 | 66.8	643 | 244	0 | 0	861 | 335		evm_27.model.AmTr_v1.0_scaffold00111.72	2	80.09 | 62.72	653 | 287	0 | 0	887 | 351		gi|255541074|ref|XP_002511601.1|	ubiquitin-protein ligase, putative [Ricinus communis]	2	82.19 | 64.04	640 | 292	0 | 0	910 | 368		1	GO:0005634	2	GO:0004842, GO:0005515	1	GO:0048527		3	Arm | HEAT_2 | F-box-like	PF00514.18 | PF13646.1 | PF12937.2	Armadillo/beta-catenin-like repeat | HEAT repeats | F-box-like	2.40E-61 | 1.60E-04 | 1.30E-06	201.6 | 21.9 | 28
	UN00340		K10779		AT1G08600.2	ATRX	P-loop containing nucleoside triphosphate hydrolases superfamily protein	1	62.26	1060	0	1161		evm_27.model.AmTr_v1.0_scaffold00039.164	1	64.46	1089	0	1327		gi|359488066|ref|XP_002263799.2|	PREDICTED: uncharacterized protein LOC100244360 [Vitis vinifera]	1	67.48	1193	0	1450		1	GO:0005634	4	GO:0003676, GO:0003677, GO:0004386, GO:0005524	4	GO:0000226, GO:0000911, GO:0009630, GO:0010048		3	SNF2_N | Helicase_C | ResIII	PF00176.18 | PF00271.26 | PF04851.10	SNF2 family N-terminal domain | Helicase conserved C-terminal domain | Type III restriction enzyme, res subunit	1.60E-54 | 1.60E-12 | 1.00E-06	184.7 | 47 | 28.7
	UN00341		---		AT4G09980.1	EMB1691	Methyltransferase MT-A70 family protein	3	71.81 | 35.26 | 50	493 | 190 | 22	0 | 1E-17 | 1E-17	590 | 84.3 | 25.8		evm_27.model.AmTr_v1.0_scaffold00029.347	4	79.65 | 37.22 | 47.83 | 44	462 | 223 | 46 | 25	0 | 2E-35 | 2E-35 | 2E-35	628 | 117 | 42.4 | 29.6		gi|225464529|ref|XP_002272399.1|	PREDICTED: methyltransferase-like protein 1-like [Vitis vinifera]	2	79.81 | 38.89	515 | 324	0 | 2E-40	718 | 166		3	GO:0005634, GO:0005737, GO:0005829	3	GO:0003676, GO:0008168, GO:0008757	3	GO:0006139, GO:0009793, GO:0032259		1	MT-A70	PF05063.9	MT-A70	2.9e-51	173.5
	UN00342		K14557		AT4G28200.1	---	FUNCTIONS IN: molecular_function unknown; INVOLVED IN: RNA processing; LOCATED IN: intracellular; EXPRESSED IN: 22 plant structures; EXPRESSED DURING: 13 growth stages; CONTAINS InterPro DOMAIN/s: RNA-processing protein, HAT helix (InterPro:IPR003107), U3 small nucleolar RNA-associated protein 6 (InterPro:IPR013949); Has 492 Blast hits to 480 proteins in 206 species: Archae - 0; Bacteria - 2; Met…	1	50.52	667	0	642		evm_27.model.AmTr_v1.0_scaffold00066.240	1	51.41	673	0	674		gi|225444476|ref|XP_002272817.1|	PREDICTED: U3 small nucleolar RNA-associated protein 6 homolog [Vitis vinifera]	1	55.99	668	0	723		1	GO:0005634	1	GO:0003674	20	GO:0000278, GO:0000398, GO:0000741, GO:0001510, GO:0006396, GO:0006406, GO:0006606, GO:0006626, GO:0009560, GO:0009640, GO:0009909, GO:0010074, GO:0010388, GO:0016567, GO:0016571, GO:0016579, GO:0030422, GO:0035196, GO:0045893, GO:0051604		6	Abhydrolase_6 | Abhydrolase_5 | Hydrolase_4 | U3_assoc_6 | NRDE-2 | TPR_14	PF12697.2 | PF12695.2 | PF12146.3 | PF08640.6 | PF08424.5 | PF13428.1	Alpha/beta hydrolase family | Alpha/beta hydrolase family | Putative lysophospholipase | U3 small nucleolar RNA-associated protein 6 | NRDE-2, necessary for RNA interference | Tetratricopeptide repeat	5.00E-17 | 1.20E-15 | 3.70E-15 | 1.90E-24 | 7.70E-06 | 4.20E-05	62.5 | 57.5 | 55.5 | 85.1 | 25 | 23.7
	UN00343		---		AT1G09970.2	LRRXI-23, RLK7	Leucine-rich receptor-like protein kinase family protein	3	57.77 | 49.11 | 60	682 | 224 | 20	0 | 0 | 0	656 | 195 | 26.2		evm_27.model.AmTr_v1.0_scaffold00033.47	2	59 | 48.36	683 | 244	0 | 0	647 | 201		gi|359492994|ref|XP_002283604.2|	PREDICTED: receptor-like protein kinase HAIKU2-like [Vitis vinifera]	3	61.63 | 55.61 | 85	701 | 223 | 20	0 | 0 | 0	704 | 222 | 33.5		2	GO:0005886, GO:0070825	5	GO:0004672, GO:0004674, GO:0005524, GO:0016301, GO:0016772	16	GO:0002237, GO:0006468, GO:0006499, GO:0006612, GO:0006944, GO:0006979, GO:0007165, GO:0007169, GO:0009627, GO:0009845, GO:0010103, GO:0010363, GO:0031347, GO:0043069, GO:0046777, GO:0048443		7	Pkinase_Tyr | Pkinase | LRR_4 | LRR_8 | LRR_1 | LRRNT_2 | LRR_6	PF07714.12 | PF00069.20 | PF12799.2 | PF13855.1 | PF00560.28 | PF08263.7 | PF13516.1	Protein tyrosine kinase | Protein kinase domain | Leucine Rich repeats (2 copies) | Leucine rich repeat | Leucine Rich Repeat | Leucine rich repeat N-terminal domain | Leucine Rich repeat	4.10E-16 | 9.60E-15 | 2.10E-35 | 9.00E-29 | 2.80E-22 | 8.00E-10 | 1.00E-09	58.8 | 54.4 | 119.7 | 99 | 75.2 | 38.5 | 37.4
	UN00344		K08333		AT4G29380.1	---	protein kinase family protein / WD-40 repeat family protein	1	62.93	1044	0	1204		evm_27.model.AmTr_v1.0_scaffold00058.147	1	66.63	1040	0	1244		gi|356520822|ref|XP_003529059.1|	PREDICTED: phosphoinositide 3-kinase regulatory subunit 4-like [Glycine max]	1	68.59	1041	0	1321		3	GO:0005737, GO:0005794, GO:0080008	4	GO:0004672, GO:0004674, GO:0005524, GO:0016772	18	GO:0000303, GO:0006468, GO:0006499, GO:0006635, GO:0006869, GO:0006891, GO:0007165, GO:0008219, GO:0009555, GO:0009630, GO:0009755, GO:0009846, GO:0009863, GO:0009873, GO:0010351, GO:0016558, GO:0044265, GO:0048573		4	WD40 | HEAT | HEAT_2 | Cnd1	PF00400.27 | PF02985.17 | PF13646.1 | PF12717.2	WD domain, G-beta repeat | HEAT repeat | HEAT repeats | non-SMC mitotic condensation complex subunit 1	2.90E-15 | 2.70E-11 | 2.20E-05 | 6.40E-04	55.4 | 42.5 | 24.6 | 19.6
	UN00345		---		AT1G15520.1	PDR12, ATPDR12, ABCG40, ATABCG40	pleiotropic drug resistance 12	2	71.04 | 22.43	953 | 584	0 | 8E-28	1371 | 122		evm_27.model.AmTr_v1.0_scaffold00122.55	2	73.46 | 22.11	957 | 579	0 | 9E-29	1427 | 124		gi|255546579|ref|XP_002514349.1|	ATP-binding cassette transporter, putative [Ricinus communis]	2	73.21 | 20.58	952 | 515	0 | 8E-24	1430 | 113		1	GO:0005886	5	GO:0000166, GO:0005524, GO:0016887, GO:0017111, GO:0042626	28	GO:0000165, GO:0006612, GO:0006855, GO:0007165, GO:0009414, GO:0009595, GO:0009697, GO:0009723, GO:0009733, GO:0009737, GO:0009738, GO:0009751, GO:0009753, GO:0009862, GO:0009867, GO:0010193, GO:0010200, GO:0010310, GO:0010363, GO:0015692, GO:0031348, GO:0042538, GO:0042742, GO:0043069, GO:0043900, GO:0046865, GO:0050832, GO:0080168		4	ABC2_membrane | PDR_assoc | ABC_tran | AAA_21	PF01061.19 | PF08370.6 | PF00005.22 | PF13304.1	ABC-2 type transporter | Plant PDR ABC transporter associated | ABC transporter | AAA domain	1.60E-97 | 5.00E-24 | 1.40E-20 | 1.90E-06	324.8 | 83.5 | 73.9 | 28
	UN00346		---		AT1G16860.1	---	Ubiquitin-specific protease family C19-related protein	1	72.01	493	0	714		evm_27.model.AmTr_v1.0_scaffold00025.174	1	85.43	494	0	846		gi|225445951|ref|XP_002264547.1|	PREDICTED: uncharacterized membrane protein At1g16860 [Vitis vinifera]	1	86.21	493	0	856		1	GO:0005886	---	NA	---	NA		2	Methyltransf_23 | Methyltransf_16	PF13489.1 | PF10294.4	Methyltransferase domain | Putative methyltransferase	3.70E-04 | 4.80E-04	20.2 | 19.6
	UN00347		---		AT5G43020.1	---	Leucine-rich repeat protein kinase family protein	2	43.24 | 34.25	488 | 219	1E-104 | 5E-17	345 | 86.7		evm_27.model.AmTr_v1.0_scaffold00051.52	3	50.21 | 31.78 | 31.85	470 | 214 | 157	8E-115 | 1E-11 | 2E-09	371 | 68.2 | 61.2		gi|359492580|ref|XP_003634438.1|	PREDICTED: probable inactive receptor kinase At5g67200-like [Vitis vinifera]	2	62.74 | 35.78	365 | 204	9E-141 | 9E-141	424 | 100		1	GO:0005886	5	GO:0004672, GO:0004674, GO:0005524, GO:0016301, GO:0016772	3	GO:0000911, GO:0006468, GO:0007169		3	Pkinase | Pkinase_Tyr | zf-C2H2_6	PF00069.20 | PF07714.12 | PF13912.1	Protein kinase domain | Protein tyrosine kinase | C2H2-type zinc finger	4.30E-38 | 2.00E-31 | 3.40E-09	130.9 | 109 | 36.2
	UN00348		K17637		AT1G76850.1	SEC5A	exocyst complex component sec5	1	62.78	1099	0	1275		evm_27.model.AmTr_v1.0_scaffold00030.27	1	68.37	1116	0	1422		gi|224066701|ref|XP_002302182.1|	predicted protein [Populus trichocarpa]	1	70.55	1100	0	1456		3	GO:0005829, GO:0005886, GO:0009506	1	GO:0003674	7	GO:0007155, GO:0009846, GO:0009860, GO:0010090, GO:0045010, GO:0048765, GO:0071555		2	Sec5 | Vps51	PF15469.1 | PF08700.6	Exocyst complex component Sec5 | Vps51/Vps67	8.30E-59 | 6.70E-04	198.3 | 19.4
	UN00349		K05387		AT2G32400.1	GLR5, GLR3.7, ATGLR3.7	glutamate receptor 5	1	54.28	888	0	902		evm_27.model.AmTr_v1.0_scaffold00044.128	1	55.86	879	0	924		gi|225447292|ref|XP_002273713.1|	PREDICTED: glutamate receptor 3.7 [Vitis vinifera]	1	63.44	889	0	1105		4	GO:0005576, GO:0009506, GO:0016020, GO:0016021	6	GO:0004965, GO:0004970, GO:0005215, GO:0005217, GO:0005234, GO:0005515	4	GO:0006810, GO:0006874, GO:0007186, GO:0009416		4	ANF_receptor | Lig_chan | SBP_bac_3 | Peripla_BP_6	PF01094.23 | PF00060.21 | PF00497.15 | PF13458.1	Receptor family ligand binding region | Ligand-gated ion channel | Bacterial extracellular solute-binding proteins, family 3 | Periplasmic binding protein	2.80E-67 | 5.70E-33 | 3.00E-25 | 7.90E-19	226.9 | 113.7 | 88.7 | 68.1
	UN00350		---		AT5G57610.1	---	Protein kinase superfamily protein with octicosapeptide/Phox/Bem1p domain	1	47.53	1071	0	749		evm_27.model.AmTr_v1.0_scaffold00019.236	1	50.74	1086	0	883		gi|225446134|ref|XP_002270697.1|	PREDICTED: uncharacterized protein LOC100266729 [Vitis vinifera]	1	57.62	1050	0	1063		1	GO:0005634	5	GO:0004672, GO:0004674, GO:0004712, GO:0005524, GO:0016772	---	NA		2	Pkinase_Tyr | Pkinase	PF07714.12 | PF00069.20	Protein tyrosine kinase | Protein kinase domain	2.00E-61 | 2.60E-51	207.3 | 174.2
	UN00351		K01595		AT1G68750.1	ATPPC4, PPC4	phosphoenolpyruvate carboxylase 4	4	64.5 | 86.03 | 89.87 | 65.11	524 | 229 | 79 | 235	0 | 0 | 0 | 5E-85	597 | 369 | 149 | 299		evm_27.model.AmTr_v1.0_scaffold00024.351	4	68.9 | 91.77 | 92.41 | 68.75	537 | 231 | 79 | 224	0 | 0 | 0 | 6E-80	681 | 398 | 149 | 284		gi|225423837|ref|XP_002280842.1|	PREDICTED: phosphoenolpyruvate carboxylase 4-like [Vitis vinifera]	4	75.14 | 92.21 | 73.15 | 92.41	523 | 231 | 216 | 79	0 | 0 | 3E-120 | 3E-120	720 | 399 | 303 | 152		1	GO:0005737	2	GO:0003824, GO:0008964	2	GO:0006099, GO:0015977		3	PEPcase | PEPcase | PEPcase	PF00311.12 | PF00311.12 | PF00311.12	Phosphoenolpyruvate carboxylase | Phosphoenolpyruvate carboxylase | Phosphoenolpyruvate carboxylase	2.80E-88 | 1.50E-90 | 7.10E-65	296.6 | 304.1 | 219.3
	UN00352		---		AT1G70750.1	---	Protein of unknown function, DUF593	3	45.37 | 30.7 | 39.02	227 | 469 | 82	2E-38 | 4E-23 | 9E-10	155 | 106 | 63.2		evm_27.model.AmTr_v1.0_scaffold00060.11	3	35.82 | 56.15 | 54.17	564 | 130 | 240	1E-98 | 1E-98 | 2E-59	218 | 161 | 221		gi|356510845|ref|XP_003524144.1|	PREDICTED: uncharacterized protein LOC100812001 [Glycine max]	2	41.98 | 55.4	879 | 139	6E-149 | 6E-149	388 | 164		1	GO:0005737	1	GO:0003674	1	GO:0008150		1	Zein-binding	PF04576.10	Zein-binding	2.6e-33	114
	UN00353		---		AT5G14950.1	GMII, ATGMII	golgi alpha-mannosidase II	1	68.2	827	0	1132		evm_27.model.AmTr_v1.0_scaffold00055.149	1	72.76	826	0	1176		gi|225452648|ref|XP_002276468.1|	PREDICTED: alpha-mannosidase 2x [Vitis vinifera]	1	74.54	821	0	1239		3	GO:0005768, GO:0005794, GO:0005802	6	GO:0003824, GO:0004553, GO:0004559, GO:0008270, GO:0015923, GO:0030246	4	GO:0005975, GO:0006013, GO:0006486, GO:0006487		4	Glyco_hydro_38C | Alpha-mann_mid | Glyco_hydro_38 | Serinc	PF07748.8 | PF09261.6 | PF01074.17 | PF03348.10	Glycosyl hydrolases family 38 C-terminal domain | Alpha mannosidase, middle domain | Glycosyl hydrolases family 38 N-terminal domain | Serine incorporator (Serinc)	3.20E-68 | 3.60E-19 | 1.10E-14 | 2.00E-29	230.6 | 68.7 | 54.3 | 102.5
	UN00354		---		AT2G45910.1	---	U-box domain-containing protein kinase family protein	4	34.78 | 40.15 | 56 | 42.07	207 | 137 | 100 | 164	6E-81 | 6E-81 | 6E-81 | 4E-29	130 | 111 | 101 | 125		evm_27.model.AmTr_v1.0_scaffold00009.195	4	38.28 | 63 | 42.66 | 40.78	209 | 100 | 143 | 179	1E-86 | 1E-86 | 1E-86 | 1E-31	126 | 119 | 116 | 133		gi|255587037|ref|XP_002534109.1|	receptor protein kinase, putative [Ricinus communis]	5	55.62 | 73.44 | 70.19 | 91.67 | 70.73	338 | 128 | 104 | 12 | 41	2E-153 | 2E-153 | 2E-153 | 2E-153 | 1E-11	253 | 171 | 157 | 28.9 | 73.2		2	GO:0000151, GO:0005886	6	GO:0004672, GO:0004674, GO:0004842, GO:0005524, GO:0016301, GO:0016772	2	GO:0006468, GO:0016567		7	U-box | Pkinase_Tyr | Pkinase | Pkinase | Pkinase_Tyr | Vwaint | Metallothio_2	PF04564.10 | PF07714.12 | PF00069.20 | PF00069.20 | PF07714.12 | PF14624.1 | PF01439.13	U-box domain | Protein tyrosine kinase | Protein kinase domain | Protein kinase domain | Protein tyrosine kinase | VWA / Hh protein intein-like | Metallothionein	3.70E-10 | 5.90E-16 | 1.10E-11 | 1.90E-22 | 5.10E-16 | 1.20E-15 | 1.50E-05	39.6 | 58.3 | 44.4 | 79.6 | 58.5 | 57.3 | 25.4
	UN00355		K01191		AT3G26720.1	---	Glycosyl hydrolase family 38 protein	1	69.31	1010	0	1424		evm_27.model.AmTr_v1.0_scaffold00016.68	1	74.98	1007	0	1552		gi|359488551|ref|XP_002276199.2|	PREDICTED: lysosomal alpha-mannosidase-like [Vitis vinifera]	1	73.89	1011	0	1556		5	GO:0005576, GO:0005773, GO:0005774, GO:0009505, GO:0009507	6	GO:0003824, GO:0004553, GO:0004559, GO:0008270, GO:0015923, GO:0030246	8	GO:0005975, GO:0006013, GO:0007155, GO:0010048, GO:0010090, GO:0045010, GO:0048765, GO:0071555		3	Glyco_hydro_38C | Glyco_hydro_38 | Alpha-mann_mid	PF07748.8 | PF01074.17 | PF09261.6	Glycosyl hydrolases family 38 C-terminal domain | Glycosyl hydrolases family 38 N-terminal domain | Alpha mannosidase, middle domain	1.70E-90 | 1.90E-89 | 9.50E-21	304 | 299.5 | 73.8
	UN00356		---		AT4G31880.2	---	LOCATED IN: cytosol; EXPRESSED IN: 24 plant structures; EXPRESSED DURING: 14 growth stages; BEST Arabidopsis thaliana protein match is: Tudor/PWWP/MBT superfamily protein (TAIR:AT1G15940.1).	1	53.04	345	1e-98	333		evm_27.model.AmTr_v1.0_scaffold00065.145	4	46.46 | 65 | 21.4 | 55	396 | 20 | 257 | 20	2E-91 | 1E-07 | 1E-07 | 1E-07	313 | 35.8 | 30.8 | 27.7		gi|359476152|ref|XP_002282819.2|	PREDICTED: uncharacterized protein LOC100260975 [Vitis vinifera]	4	58.1 | 27.73 | 33 | 41.43	389 | 119 | 100 | 70	2E-125 | 1E-08 | 1E-08 | 4E-05	409 | 42 | 41.6 | 52		3	GO:0005634, GO:0005829, GO:0009507	---	NA	6	GO:0006312, GO:0007062, GO:0009560, GO:0009630, GO:0031048, GO:0045132		---	---	---	---	---	---
	UN00357		---		AT4G24530.1	---	O-fucosyltransferase family protein	1	71.76	510	0	755		evm_27.model.AmTr_v1.0_scaffold00033.249	1	81.22	442	0	736		gi|359496374|ref|XP_002268599.2|	PREDICTED: DUF246 domain-containing protein At1g04910-like [Vitis vinifera]	1	79.76	504	0	825		1	GO:0005794	1	GO:0016757	1	GO:0008150		1	O-FucT	PF10250.4	GDP-fucose protein O-fucosyltransferase	9.7e-86	288
	UN00358		K11718		AT1G71220.2	EBS1	UDP-glucose:glycoprotein glucosyltransferases;transferases, transferring hexosyl groups;transferases, transferring glycosyl groups	1	68.45	1030	0	1421		evm_27.model.AmTr_v1.0_scaffold00071.150	1	72.63	1056	0	1519		gi|225447947|ref|XP_002268972.1|	PREDICTED: UDP-glucose:glycoprotein glucosyltransferase-like [Vitis vinifera]	1	75.38	1044	0	1586		2	GO:0005783, GO:0009507	3	GO:0003980, GO:0016757, GO:0016758	8	GO:0006486, GO:0009626, GO:0009627, GO:0009751, GO:0010204, GO:0016051, GO:0034976, GO:0046283		2	UDP-g_GGTase | Glyco_transf_8	PF06427.6 | PF01501.15	UDP-glucose:Glycoprotein Glucosyltransferase | Glycosyl transferase family 8	2.20E-64 | 3.00E-07	216.6 | 30
	UN00359		K11420		AT5G04940.2	SUVH1	SU(VAR)3-9 homolog 1	1	38.84	533	1e-97	325		evm_27.model.AmTr_v1.0_scaffold00095.115	2	38.88 | 54.55	517 | 44	3E-93 | 3E-93	312 | 50.1		gi|225440250|ref|XP_002278728.1|	PREDICTED: histone-lysine N-methyltransferase, H3 lysine-9 specific SUVH1 [Vitis vinifera]	2	36.71 | 52.27	741 | 44	6E-117 | 7E-04	383 | 47.8		1	GO:0005634	4	GO:0008270, GO:0018024, GO:0042054, GO:0042393	2	GO:0034968, GO:0040029		3	SAD_SRA | Pre-SET | SET	PF02182.12 | PF05033.11 | PF00856.23	SAD/SRA domain | Pre-SET motif | SET domain	2.50E-57 | 1.60E-06 | 9.10E-09	192.5 | 28.2 | 35.8
	UN00360		---		AT2G30110.1	ATUBA1, MOS5, UBA1	ubiquitin-activating enzyme 1	4	63.97 | 80.87 | 42.72 | 24.64	569 | 183 | 309 | 138	0 | 0 | 0 | 1E-04	667 | 328 | 186 | 46.6		evm_27.model.AmTr_v1.0_scaffold00153.31	5	69.2 | 67.69 | 54.63 | 42.97 | 27.48	565 | 260 | 216 | 128 | 131	0 | 0 | 1E-49 | 2E-18 | 1E-04	725 | 337 | 191 | 91.3 | 46.2		gi|359478703|ref|XP_002275617.2|	PREDICTED: ubiquitin-activating enzyme E1 1 [Vitis vinifera]	5	68.95 | 87.98 | 46.79 | 43.75 | 24.64	583 | 183 | 280 | 128 | 138	0 | 0 | 0 | 6E-19 | 1E-04	732 | 347 | 196 | 97.1 | 50.4		4	GO:0005634, GO:0005829, GO:0005886, GO:0009506	6	GO:0000166, GO:0003824, GO:0004839, GO:0004842, GO:0005524, GO:0008641	14	GO:0006464, GO:0006486, GO:0006487, GO:0006511, GO:0006635, GO:0006888, GO:0009407, GO:0016567, GO:0043090, GO:0043161, GO:0046686, GO:0051707, GO:0051788, GO:0080129		6	UBA_e1_thiolCys | ThiF | UBA_e1_C | ThiF | UBACT | UBA_e1_C	PF10585.4 | PF00899.16 | PF09358.5 | PF00899.16 | PF02134.16 | PF09358.5	Ubiquitin-activating enzyme active site | ThiF family | Ubiquitin-activating enzyme e1 C-terminal domain | ThiF family | Repeat in ubiquitin-activating (UBA) protein | Ubiquitin-activating enzyme e1 C-terminal domain	8.00E-21 | 2.10E-04 | 5.40E-06 | 3.80E-40 | 5.60E-14 | 5.00E-04	73.1 | 21.1 | 26.5 | 136.8 | 51.4 | 20.2
	UN00361		K14007		AT3G07100.1	ERMO2, SEC24A	Sec23/Sec24 protein transport family protein	4	69.17 | 66.67 | 47.18 | 72.73	386 | 201 | 354 | 22	0 | 0 | 0 | 0	466 | 272 | 234 | 40		evm_27.model.AmTr_v1.0_scaffold00071.24	5	69.95 | 69.65 | 44.51 | 76.92 | 80	386 | 201 | 364 | 26 | 20	0 | 0 | 0 | 0 | 0	474 | 289 | 223 | 43.9 | 37.7		gi|225461570|ref|XP_002282857.1|	PREDICTED: protein transport protein Sec24-like At3g07100-like [Vitis vinifera]	6	74.41 | 75.25 | 50.55 | 71.88 | 46.67 | 55.56	383 | 202 | 364 | 32 | 30 | 18	0 | 0 | 0 | 0 | 0 | 0	496 | 301 | 265 | 44.3 | 28.1 | 25		2	GO:0005737, GO:0030127	2	GO:0005215, GO:0008270	7	GO:0006486, GO:0006487, GO:0006810, GO:0006886, GO:0006888, GO:0008284, GO:0080119		3	Sec23_trunk | Sec23_BS | zf-Sec23_Sec24	PF04811.10 | PF08033.7 | PF04810.10	Sec23/Sec24 trunk domain | Sec23/Sec24 beta-sandwich domain | Sec23/Sec24 zinc finger	2.20E-65 | 1.40E-12 | 1.80E-19	220.4 | 47.9 | 69
	UN00362		---		AT2G22240.2	ATMIPS2, MIPS2, ATIPS2	myo-inositol-1-phosphate synthase 2	1	90.83	109	6e-58	205		evm_27.model.AmTr_v1.0_scaffold00010.197	1	89.91	109	2e-55	201		gi|359497505|ref|XP_003635544.1|	PREDICTED: uncharacterized protein LOC100854548 [Vitis vinifera]	1	43.18	484	1e-93	326		1	GO:0005737	3	GO:0000166, GO:0004512, GO:0005515	13	GO:0006021, GO:0008654, GO:0009408, GO:0009644, GO:0009733, GO:0009793, GO:0010264, GO:0015996, GO:0016036, GO:0042542, GO:0042742, GO:0050832, GO:0051607		2	NAD_binding_5 | Inos-1-P_synth	PF07994.7 | PF01658.12	Myo-inositol-1-phosphate synthase | Myo-inositol-1-phosphate synthase	1.20E-23 | 4.60E-14	84 | 52.1
	UN00363		---		AT1G10960.1	ATFD1, FD1	ferredoxin 1	1	77.57	107	3e-38	140		evm_27.model.AmTr_v1.0_scaffold00103.74	2	34.49 | 38.79	490 | 165	7E-61 | 4E-23	215 | 103		gi|255577475|ref|XP_002529616.1|	Polygalacturonase precursor, putative [Ricinus communis]	2	35.2 | 43.48	446 | 115	3E-48 | 5E-17	183 | 89.4		2	GO:0009507, GO:0009570	3	GO:0009055, GO:0051536, GO:0051537	4	GO:0006098, GO:0009688, GO:0022900, GO:0080167		5	Glyco_hydro_28 | Glyco_hydro_28 | Pectate_lyase_3 | Glyco_hydro_28 | Fer2	PF00295.12 | PF00295.12 | PF12708.2 | PF00295.12 | PF00111.22	Glycosyl hydrolases family 28 | Glycosyl hydrolases family 28 | Pectate lyase superfamily protein | Glycosyl hydrolases family 28 | 2Fe-2S iron-sulfur cluster binding domain	2.10E-39 | 1.70E-23 | 9.70E-06 | 4.40E-20 | 7.70E-19	135.3 | 83 | 25.8 | 71.8 | 67.2
	UN00364		K00164		AT3G55410.1	---	2-oxoglutarate dehydrogenase, E1 component	1	86.18	1020	0	1825		evm_27.model.AmTr_v1.0_scaffold00168.19	1	90.63	1025	0	1882		gi|255575120|ref|XP_002528465.1|	2-oxoglutarate dehydrogenase, putative [Ricinus communis]	1	89.53	1022	0	1890		1	GO:0005739	5	GO:0004591, GO:0008270, GO:0016624, GO:0030976, GO:0050897	4	GO:0006099, GO:0008152, GO:0046686, GO:0055114		2	Transket_pyr | E1_dh	PF02779.19 | PF00676.15	Transketolase, pyrimidine binding domain | Dehydrogenase E1 component	1.00E-65 | 1.60E-60	220.5 | 204.3
	UN00365		K01528		AT1G10290.1	ADL6, DRP2A	dynamin-like protein 6	1	76.78	900	0	1171		evm_27.model.AmTr_v1.0_scaffold00080.49	1	82.75	916	0	1322		gi|225460010|ref|XP_002271285.1|	PREDICTED: dynamin-2B [Vitis vinifera]	1	84.07	910	0	1304		6	GO:0005737, GO:0005774, GO:0005794, GO:0005886, GO:0009506, GO:0016020	3	GO:0003924, GO:0005525, GO:0005543	1	GO:0006896		7	Dynamin_N | Dynamin_M | GED | PH | PH_11 | PH_8 | MMR_HSR1	PF00350.18 | PF01031.15 | PF02212.13 | PF00169.24 | PF15413.1 | PF15409.1 | PF01926.18	Dynamin family | Dynamin central region | Dynamin GTPase effector domain | PH domain | Pleckstrin homology domain | Pleckstrin homology domain | 50S ribosome-binding GTPase	3.10E-32 | 2.00E-27 | 3.90E-12 | 2.00E-11 | 2.30E-06 | 2.00E-05 | 7.00E-05	111.6 | 95.7 | 45.8 | 44 | 27.8 | 24.5 | 22.7
	UN00366		K14293		AT5G53480.1	---	ARM repeat superfamily protein	1	80.05	837	0	1362		evm_27.model.AmTr_v1.0_scaffold00058.135	1	77.94	843	0	1316		gi|225455336|ref|XP_002276600.1|	PREDICTED: importin subunit beta-1-like [Vitis vinifera]	1	87.34	837	0	1467		4	GO:0005634, GO:0005643, GO:0005737, GO:0009507	2	GO:0005515, GO:0008565	4	GO:0000059, GO:0006606, GO:0052541, GO:0052546		6	HEAT | HEAT_EZ | HEAT_2 | IBN_N | Vac14_Fab1_bd | MMS19_C	PF02985.17 | PF13513.1 | PF13646.1 | PF03810.14 | PF12755.2 | PF12460.3	HEAT repeat | HEAT-like repeat | HEAT repeats | Importin-beta N-terminal domain | Vacuolar 14 Fab1-binding region | RNAPII transcription regulator C-terminal	1.70E-18 | 6.40E-18 | 1.70E-15 | 1.30E-12 | 9.50E-08 | 3.40E-04	64.9 | 64.6 | 57 | 47.3 | 32.3 | 19.4
	UN00367		---		AT2G01820.1	---	Leucine-rich repeat protein kinase family protein	1	58.58	932	0	993		evm_27.model.AmTr_v1.0_scaffold00117.36	1	55.37	921	0	902		gi|359476563|ref|XP_002265087.2|	PREDICTED: probable receptor protein kinase TMK1-like [Vitis vinifera]	1	66.78	918	0	1152		4	GO:0005576, GO:0005886, GO:0009505, GO:0009506	4	GO:0004672, GO:0004674, GO:0005524, GO:0016772	4	GO:0006468, GO:0009555, GO:0009616, GO:0010050		7	Pkinase_Tyr | Pkinase | LRR_4 | LRR_8 | LRR_1 | APH | LRR_6	PF07714.12 | PF00069.20 | PF12799.2 | PF13855.1 | PF00560.28 | PF01636.18 | PF13516.1	Protein tyrosine kinase | Protein kinase domain | Leucine Rich repeats (2 copies) | Leucine rich repeat | Leucine Rich Repeat | Phosphotransferase enzyme family | Leucine Rich repeat	3.80E-49 | 4.60E-49 | 2.20E-26 | 7.80E-18 | 2.30E-11 | 8.90E-05 | 5.30E-04	167.1 | 166.9 | 90.9 | 63.9 | 42 | 22.3 | 19.7
	UN00368		---		AT5G17420.1	IRX3, CESA7, ATCESA7, MUR10	Cellulose synthase family protein	4	84.94 | 77.73 | 90.65 | 83.72	445 | 431 | 139 | 43	0 | 0 | 2E-67 | 8E-14	768 | 651 | 247 | 76.6		evm_27.model.AmTr_v1.0_scaffold00137.15	4	86.97 | 81.05 | 87.77 | 86.05	445 | 438 | 139 | 43	0 | 0 | 4E-66 | 6E-16	772 | 688 | 242 | 82.8		gi|225445816|ref|XP_002276866.1|	PREDICTED: cellulose synthase A catalytic subunit 7 [UDP-forming]-like isoform 1 [Vitis vinifera]	4	88.09 | 80.37 | 89.21 | 86.05	445 | 428 | 139 | 43	0 | 0 | 1E-65 | 1E-14	783 | 689 | 244 | 82.8		3	GO:0005886, GO:0009507, GO:0016020	3	GO:0008270, GO:0016759, GO:0016760	12	GO:0009832, GO:0009834, GO:0010089, GO:0010228, GO:0010400, GO:0010413, GO:0016926, GO:0030244, GO:0042546, GO:0044036, GO:0045492, GO:0050665		8	Cellulose_synt | zf-UDP | zf-RING_4 | FYVE_2 | Cellulose_synt | Cellulose_synt | Glyco_trans_2_3 | Glyco_tranf_2_3	PF03552.9 | PF14569.1 | PF14570.1 | PF02318.11 | PF03552.9 | PF03552.9 | PF13632.1 | PF13641.1	Cellulose synthase | Zinc-binding RING-finger | RING/Ubox like zinc-binding domain | FYVE-type zinc finger | Cellulose synthase | Cellulose synthase | Glycosyl transferase family group 2 | Glycosyltransferase like family 2	1.40E-55 | 1.50E-45 | 4.60E-06 | 3.00E-05 | 3.10E-84 | 2.70E-243 | 3.20E-09 | 1.10E-05	188.9 | 152.7 | 26.1 | 23.9 | 283.6 | 809.4 | 36.7 | 25.3
	UN00369		---		AT3G62200.1	---	Putative endonuclease or glycosyl hydrolase	4	28.32 | 38.93 | 60.78 | 36.5	226 | 149 | 51 | 137	1E-18 | 1E-12 | 5E-12 | 1E-05	91.7 | 72.4 | 70.5 | 49.7		evm_27.model.AmTr_v1.0_scaffold00045.78	5	38.3 | 26.88 | 38.96 | 48.15 | 28.52	94 | 186 | 154 | 54 | 284	3E-19 | 3E-19 | 2E-15 | 2E-11 | 2E-07	73.2 | 41.6 | 80.9 | 67.4 | 55.1		gi|359479976|ref|XP_002273252.2|	PREDICTED: uncharacterized protein LOC100253767 [Vitis vinifera]	4	40.88 | 45.9 | 35.26 | 39.64	181 | 61 | 173 | 169	2E-38 | 2E-38 | 5E-15 | 3E-14	115 | 68.6 | 83.6 | 81.3		1	GO:0005634	1	GO:0003674	1	GO:0008150		2	OHA | NYN	PF14418.1 | PF01936.13	OST-HTH Associated domain | NYN domain	4.00E-05 | 7.30E-04	23 | 19.8
	UN00370		---		AT5G62220.1	ATGT18, GT18	glycosyltransferase 18	1	64.38	393	0	574		evm_27.model.AmTr_v1.0_scaffold00069.203	1	64.12	393	1e-179	539		gi|255539657|ref|XP_002510893.1|	Xyloglucan galactosyltransferase KATAMARI1, putative [Ricinus communis]	1	63.66	443	0	593		2	GO:0005794, GO:0016020	2	GO:0003824, GO:0008378	---	NA		3	Exostosin | ArfGap | ArfGap	PF03016.10 | PF01412.13 | PF01412.13	Exostosin family | Putative GTPase activating protein for Arf | Putative GTPase activating protein for Arf	5.40E-69 | 9.00E-06 | 4.90E-15	232.5 | 25.4 | 55.3
	UN00371		---		AT3G25800.1	PDF1, PR65, PP2AA2	protein phosphatase 2A subunit A2	8	62.75 | 87.26 | 53.85 | 28.57 | 40.88 | 20.1 | 24.27 | 22.35	502 | 212 | 156 | 175 | 159 | 403 | 206 | 179	4E-180 | 6E-113 | 1E-29 | 2E-18 | 2E-17 | 9E-11 | 8E-10 | 2E-06	540 | 364 | 125 | 90.5 | 87.8 | 66.2 | 63.2 | 52		evm_27.model.AmTr_v1.0_scaffold00048.40	7	64.48 | 85.85 | 54.38 | 28.32 | 38.16 | 20.67 | 21.48	504 | 212 | 160 | 173 | 152 | 179 | 135	0 | 3E-112 | 7E-31 | 7E-18 | 1E-15 | 8E-05 | 5E-04	561 | 362 | 129 | 88.2 | 80.9 | 46.2 | 43.5		gi|255576493|ref|XP_002529138.1|	serine/threonine protein phosphatase 2a regulatory subunit A, putative [Ricinus communis]	6	64.88 | 86.32 | 51.25 | 42.04 | 28.32 | 24.27	504 | 212 | 160 | 157 | 173 | 206	0 | 8E-111 | 1E-27 | 6E-17 | 8E-17 | 2E-08	564 | 361 | 123 | 89.7 | 89.4 | 62.4		2	GO:0005829, GO:0005886	1	GO:0008601	5	GO:0000902, GO:0016049, GO:0042325, GO:0046686, GO:0048193		7	HEAT | HEAT_2 | Vac14_Fab1_bd | HEAT | HEAT_2 | HEAT_EZ | Vac14_Fab1_bd	PF02985.17 | PF13646.1 | PF12755.2 | PF02985.17 | PF13646.1 | PF13513.1 | PF12755.2	HEAT repeat | HEAT repeats | Vacuolar 14 Fab1-binding region | HEAT repeat | HEAT repeats | HEAT-like repeat | Vacuolar 14 Fab1-binding region	8.80E-24 | 2.10E-12 | 1.50E-04 | 7.40E-28 | 6.40E-18 | 1.40E-07 | 7.40E-06	81.4 | 47.1 | 22 | 94.1 | 64.8 | 31.7 | 26.2
	UN00372		---		AT4G33210.1	SLOMO	F-box family protein	2	63.32 | 32.81	788 | 128	0 | 9E-07	863 | 53.5		evm_27.model.AmTr_v1.0_scaffold00024.244	2	63.63 | 21.63	844 | 564	0 | 8E-19	909 | 92		gi|255550167|ref|XP_002516134.1|	conserved hypothetical protein [Ricinus communis]	2	64.67 | 23	886 | 500	0 | 2E-15	962 | 85.9		1	GO:0005737	1	GO:0004842	4	GO:0000956, GO:0006511, GO:0010252, GO:0048645		3	F-box-like | F-box | LRR_8	PF12937.2 | PF00646.28 | PF13855.1	F-box-like | F-box domain | Leucine rich repeat	4.10E-08 | 8.80E-08 | 1.70E-05	32.8 | 31.6 | 24.4
	UN00373		K00688		AT3G29320.1	---	Glycosyl transferase, family 35	2	85.89 | 76.07	404 | 443	0 | 0	723 | 681		evm_27.model.AmTr_v1.0_scaffold00110.55	2	84.41 | 72.01	404 | 493	0 | 0	719 | 695		gi|297601716|ref|NP_001051330.2|	Os03g0758100 [Oryza sativa Japonica Group]	2	85.5 | 77.97	407 | 118	0 | 5E-51	729 | 194		3	GO:0009507, GO:0009536, GO:0009570	3	GO:0004645, GO:0016757, GO:0030170	6	GO:0005975, GO:0009266, GO:0009409, GO:0009414, GO:0019252, GO:0042742		1	Phosphorylase	PF00343.15	Carbohydrate phosphorylase	0	1031.4
	UN00374		---		AT4G30935.1	WRKY32, ATWRKY32	WRKY DNA-binding protein 32	9	48 | 37.18 | 54.24 | 45 | 46.55 | 57.89 | 52.17 | 65 | 56.25	175 | 234 | 59 | 80 | 58 | 19 | 23 | 20 | 16	2E-46 | 1E-26 | 6E-12 | 1E-11 | 1E-10 | 1E-10 | 1E-10 | 3E-04 | 3E-04	174 | 115 | 69.7 | 68.6 | 48.1 | 30.8 | 26.6 | 33.5 | 26.6		evm_27.model.AmTr_v1.0_scaffold00058.48	10	38.44 | 49.66 | 46.67 | 72 | 70.59 | 42.86 | 61.02 | 37.11 | 32.76 | 52.94	398 | 145 | 60 | 25 | 17 | 28 | 59 | 97 | 58 | 17	1E-44 | 3E-37 | 5E-20 | 5E-20 | 5E-20 | 5E-20 | 1E-14 | 4E-12 | 4E-04 | 4E-04	169 | 147 | 49.7 | 40.4 | 33.1 | 33.1 | 77.4 | 69.7 | 33.1 | 27.7		gi|226495635|ref|NP_001151453.1|	WRKY transcription factor 4 [Zea mays]	9	46.6 | 48.28 | 34.57 | 65 | 44.93 | 35.38 | 47.37 | 61.9 | 55	191 | 58 | 81 | 20 | 276 | 130 | 76 | 21 | 20	3E-60 | 3E-60 | 3E-60 | 3E-60 | 2E-46 | 2E-12 | 2E-11 | 3E-04 | 3E-04	172 | 53.5 | 40.8 | 31.6 | 179 | 75.1 | 72 | 33.5 | 31.2		1	GO:0005634	3	GO:0003700, GO:0005515, GO:0043565	1	GO:0006355		3	WRKY | WRKY | WRKY	PF03106.10 | PF03106.10 | PF03106.10	WRKY DNA #¿NOMBRE? domain | WRKY DNA #¿NOMBRE? domain | WRKY DNA #¿NOMBRE? domain	1.70E-05 | 1.10E-38 | 1.40E-29	24.5 | 130.8 | 101.7
	UN00375		---		AT5G06220.2	---	LETM1-like protein	3	32.08 | 31.67 | 40.62	692 | 300 | 96	4E-58 | 2E-13 | 4E-05	217 | 75.1 | 48.1		evm_27.model.AmTr_v1.0_scaffold00114.59	3	34.78 | 32.85 | 44.79	670 | 761 | 96	6E-72 | 1E-59 | 8E-08	258 | 221 | 56.2		gi|242080157|ref|XP_002444847.1|	hypothetical protein SORBIDRAFT_07g029190 [Sorghum bicolor]	3	34.26 | 28.17 | 43.01	686 | 717 | 93	3E-67 | 2E-40 | 2E-04	248 | 166 | 49.7		2	GO:0009507, GO:0009941	1	GO:0003674	1	GO:0008150		---	---	---	---	---	---
	UN00376		K12391		AT1G60070.1	---	Adaptor protein complex AP-1, gamma subunit	1	68.11	903	0	1140		evm_27.model.AmTr_v1.0_scaffold00088.53	1	76.04	889	0	1208		gi|225424713|ref|XP_002265190.1|	PREDICTED: AP-1 complex subunit gamma-2 [Vitis vinifera]	1	75.66	904	0	1229		4	GO:0005794, GO:0005829, GO:0030117, GO:0030131	2	GO:0008565, GO:0030276	3	GO:0006886, GO:0015031, GO:0016192		4	Adaptin_N | Alpha_adaptinC2 | HEAT_2 | Cnd1	PF01602.15 | PF02883.15 | PF13646.1 | PF12717.2	Adaptin N terminal region | Adaptin C-terminal domain | HEAT repeats | non-SMC mitotic condensation complex subunit 1	1.30E-141 | 1.80E-28 | 4.20E-06 | 1.80E-04	472.5 | 99.1 | 26.9 | 21.3
	UN00377		K03147		AT2G29630.3	THIC	thiaminC	1	84.01	644	0	1129		evm_27.model.AmTr_v1.0_scaffold00010.423	1	85.32	647	0	1143		gi|356566163|ref|XP_003551304.1|	PREDICTED: phosphomethylpyrimidine synthase-like [Glycine max]	1	86	643	0	1153		3	GO:0009507, GO:0009536, GO:0009570	3	GO:0003824, GO:0051536, GO:0080041	9	GO:0000023, GO:0006098, GO:0009228, GO:0010266, GO:0016045, GO:0019252, GO:0019288, GO:0019760, GO:0043085		2	ThiC | ThiC-associated	PF01964.13 | PF13667.1	ThiC family | ThiC-associated domain	1.60E-194 | 5.60E-06	646.2 | 25.8
	UN00378		---		AT4G27220.1	---	NB-ARC domain-containing disease resistance protein	2	35.64 | 35.23	362 | 298	4E-82 | 4E-82	168 | 157		evm_27.model.AmTr_v1.0_scaffold00009.235	3	36.9 | 39.73 | 43.27	393 | 292 | 104	1E-109 | 1E-109 | 5E-15	224 | 192 | 79.7		gi|225461130|ref|XP_002279972.1|	PREDICTED: disease resistance protein At4g27190 [Vitis vinifera]	3	33.67 | 37.43 | 33.73	392 | 342 | 83	3E-102 | 3E-102 | 7E-06	200 | 196 | 54.3		1	GO:0005634	1	GO:0043531	1	GO:0006952		6	NB-ARC | AAA_22 | Arch_ATPase | LRR_8 | LRR_4 | LRR_1	PF00931.17 | PF13401.1 | PF01637.13 | PF13855.1 | PF12799.2 | PF00560.28	NB-ARC domain | AAA domain | Archaeal ATPase | Leucine rich repeat | Leucine Rich repeats (2 copies) | Leucine Rich Repeat	1.80E-56 | 9.60E-06 | 7.60E-04 | 3.00E-12 | 1.90E-11 | 5.90E-06	191 | 25.7 | 19.2 | 46 | 43.2 | 25.6
	UN00379		---		AT1G51700.1	ADOF1, DOF1	DOF zinc finger protein 1	1	66.67	81	5e-29	115		evm_27.model.AmTr_v1.0_scaffold00006.141	1	88.52	61	2e-31	123		gi|224118954|ref|XP_002317948.1|	f-box family protein [Populus trichocarpa]	1	78.57	84	3e-32	132		1	GO:0005634	3	GO:0003677, GO:0003700, GO:0008270	2	GO:0006355, GO:0010200		1	zf-Dof	PF02701.10	Dof domain, zinc finger	5e-36	122.4
	UN00380		K12471		AT2G43160.4	---	ENTH/VHS family protein	5	81.29 | 29.32 | 25.38 | 68.75 | 70	139 | 324 | 264 | 32 | 20	3E-67 | 2E-12 | 3E-07 | 5E-06 | 5E-06	239 | 71.6 | 54.7 | 40 | 30.4		evm_27.model.AmTr_v1.0_scaffold00148.52	2	41.1 | 74.58	511 | 177	1E-75 | 1E-73	267 | 261		gi|224128922|ref|XP_002320454.1|	predicted protein, partial [Populus trichocarpa]	1	86.33	139	2e-73	248		4	GO:0005634, GO:0005774, GO:0005794, GO:0005886	3	GO:0005515, GO:0005543, GO:0030276	---	NA		2	ENTH | ANTH	PF01417.15 | PF07651.11	ENTH domain | ANTH domain	1.40E-43 | 1.70E-05	147.6 | 23.7
	UN00381		K00688		AT3G46970.1	ATPHS2, PHS2	alpha-glucan phosphorylase 2	2	79.58 | 77.34	573 | 256	0 | 0	892 | 386		evm_27.model.AmTr_v1.0_scaffold00029.303	2	83.96 | 75.78	561 | 256	0 | 1E-113	931 | 373		gi|225434692|ref|XP_002280732.1|	PREDICTED: alpha-glucan phosphorylase, H isozyme [Vitis vinifera]	2	85.71 | 78.12	560 | 256	0 | 2E-118	951 | 390		3	GO:0005737, GO:0005829, GO:0009507	3	GO:0004645, GO:0016757, GO:0030170	4	GO:0005975, GO:0009414, GO:0019252, GO:0046686		3	Phosphorylase | Phosphorylase | Phosphorylase	PF00343.15 | PF00343.15 | PF00343.15	Carbohydrate phosphorylase | Carbohydrate phosphorylase | Carbohydrate phosphorylase	1.80E-210 | 1.50E-91 | 6.90E-04	700.5 | 307.4 | 17.6
	UN00382		---		AT5G26770.1	---	unknown protein; BEST Arabidopsis thaliana protein match is: unknown protein (TAIR:AT3G05830.1); Has 30201 Blast hits to 17322 proteins in 780 species: Archae - 12; Bacteria - 1396; Metazoa - 17338; Fungi - 3422; Plants - 5037; Viruses - 0; Other Eukaryotes - 2996 (source: NCBI BLink).	2	71.97 | 61.07	157 | 149	3E-95 | 3E-95	231 | 139		evm_27.model.AmTr_v1.0_scaffold00045.73	3	79.62 | 68.55 | 60.87	157 | 159 | 23	2E-110 | 2E-110 | 2E-110	249 | 157 | 35		gi|359487694|ref|XP_002276639.2|	PREDICTED: uncharacterized protein LOC100259639 [Vitis vinifera]	3	83.97 | 77.63 | 80.95	156 | 152 | 21	2E-119 | 2E-119 | 2E-119	263 | 176 | 36.6		2	GO:0005634, GO:0005737	1	GO:0003674	1	GO:0008150		---	---	---	---	---	---
	UN00383		K13447		AT5G51060.1	RHD2, ATRBOHC, RBOHC	NADPH/respiratory burst oxidase protein D	1	56.7	910	0	944		evm_27.model.AmTr_v1.0_scaffold00016.300	1	63.29	929	0	1071		gi|350536915|ref|NP_001234271.1|	whitefly-induced gp91-phox [Solanum lycopersicum]	1	62.69	930	0	1071		4	GO:0005634, GO:0005887, GO:0016020, GO:0016021	8	GO:0004601, GO:0005506, GO:0005509, GO:0009055, GO:0016174, GO:0016491, GO:0050660, GO:0050664	8	GO:0006952, GO:0009060, GO:0010053, GO:0010359, GO:0033198, GO:0048767, GO:0052542, GO:0055114		6	NAD_binding_6 | FAD_binding_8 | Ferric_reduct | NADPH_Ox | NADPH_Ox | NADPH_Ox	PF08030.7 | PF08022.7 | PF01794.14 | PF08414.5 | PF08414.5 | PF08414.5	Ferric reductase NAD binding domain | FAD-binding domain | Ferric reductase like transmembrane component | Respiratory burst NADPH oxidase | Respiratory burst NADPH oxidase | Respiratory burst NADPH oxidase	6.60E-50 | 2.00E-32 | 8.40E-18 | 4.70E-04 | 1.90E-04 | 1.70E-20	169 | 111.1 | 64.6 | 20.1 | 21.4 | 72.9
	UN00384		---		AT4G18780.1	CESA8, IRX1, ATCESA8, LEW2	cellulose synthase family protein	7	83.59 | 80.9 | 48.07 | 94.74 | 37.46 | 53.85 | 47.62	262 | 178 | 337 | 19 | 347 | 26 | 21	0 | 0 | 0 | 0 | 4E-35 | 1E-05 | 1E-05	426 | 272 | 249 | 42 | 145 | 37.7 | 31.6		evm_27.model.AmTr_v1.0_scaffold00170.1	5	85.55 | 88.2 | 51.04 | 94.74 | 39.36	263 | 178 | 337 | 19 | 343	0 | 0 | 0 | 0 | 1E-41	434 | 283 | 265 | 41.2 | 165		gi|359483534|ref|XP_002269610.2|	PREDICTED: cellulose synthase A catalytic subunit 8 [UDP-forming] [Vitis vinifera]	7	86.47 | 85.39 | 50.45 | 94.74 | 33.73 | 75 | 38.89	266 | 178 | 337 | 19 | 421 | 24 | 342	0 | 0 | 0 | 0 | 2E-46 | 2E-46 | 2E-37	435 | 281 | 258 | 41.2 | 166 | 44.3 | 157		3	GO:0005618, GO:0005886, GO:0016020	3	GO:0016757, GO:0016759, GO:0016760	10	GO:0006970, GO:0009414, GO:0009832, GO:0009834, GO:0010116, GO:0010413, GO:0030244, GO:0042742, GO:0045492, GO:0050832		5	Cellulose_synt | Cellulose_synt | Glyco_trans_2_3 | Glyco_tranf_2_3 | Cellulose_synt	PF03552.9 | PF03552.9 | PF13632.1 | PF13641.1 | PF03552.9	Cellulose synthase | Cellulose synthase | Glycosyl transferase family group 2 | Glycosyltransferase like family 2 | Cellulose synthase	2.80E-62 | 6.40E-143 | 7.50E-07 | 8.60E-04 | 5.70E-115	211 | 477.6 | 29 | 19.1 | 385.2
	UN00385		---		AT1G43850.2	SEU	SEUSS transcriptional co-regulator	3	59.33 | 80.72 | 33.12	536 | 83 | 154	7E-159 | 7E-159 | 1E-04	451 | 130 | 46.6		evm_27.model.AmTr_v1.0_scaffold00071.21	3	51.15 | 77.38 | 51.92	567 | 84 | 156	2E-152 | 2E-152 | 2E-22	434 | 125 | 103		gi|356509338|ref|XP_003523407.1|	PREDICTED: transcriptional corepressor SEUSS-like [Glycine max]	4	66.79 | 84.34 | 49.37 | 45	530 | 83 | 158 | 60	0 | 0 | 5E-25 | 5E-25	543 | 136 | 102 | 36.6		1	GO:0005634	5	GO:0003677, GO:0003712, GO:0005515, GO:0046982, GO:0060090	6	GO:0007275, GO:0009790, GO:0009909, GO:0042744, GO:0048467, GO:0048481		2	LIM_bind | LIM_bind	PF01803.11 | PF01803.11	LIM-domain binding protein | LIM-domain binding protein	2.70E-12 | 2.10E-44	46.3 | 151.4
	UN00386		---		AT5G62000.3	ARF2, ARF1-BP, HSS, ORE14	auxin response factor 2	2	62.59 | 59.46	695 | 148	0 | 0	728 | 171		evm_27.model.AmTr_v1.0_scaffold00016.128	2	63.09 | 59.24	653 | 157	0 | 5E-47	684 | 181		gi|225456475|ref|XP_002284543.1|	PREDICTED: auxin response factor 2 [Vitis vinifera]	2	71.52 | 54.3	660 | 221	0 | 0	839 | 209		1	GO:0005634	5	GO:0003677, GO:0003700, GO:0005515, GO:0043565, GO:0046983	---	NA		3	Auxin_resp | B3 | AUX_IAA	PF06507.8 | PF02362.16 | PF02309.11	Auxin response factor | B3 DNA binding domain | AUX/IAA family	4.50E-35 | 1.00E-20 | 2.50E-30	119.3 | 73.1 | 105.8
	UN00387		K16251		AT2G40030.1	NRPD1B, DRD3, ATNRPD1B, DMS5, NRPE1	nuclear RNA polymerase D1B	1	36.57	979	3e-178	573		evm_27.model.AmTr_v1.0_scaffold00051.101	1	40.52	116	8e-28	111		gi|224072883|ref|XP_002303926.1|	predicted protein, partial [Populus trichocarpa]	1	39.51	1025	0	642		6	GO:0000418, GO:0000419, GO:0005634, GO:0005730, GO:0016604, GO:0030880	3	GO:0003677, GO:0003899, GO:0005515	18	GO:0000278, GO:0000724, GO:0006261, GO:0006275, GO:0006306, GO:0006342, GO:0006351, GO:0006354, GO:0009555, GO:0016444, GO:0016568, GO:0030422, GO:0031047, GO:0035194, GO:0048451, GO:0048453, GO:0051567, GO:0051726		1	DUF3223	PF11523.3	Protein of unknown function (DUF3223)	9.5e-23	80.2
	UN00388		---		AT2G32700.6	LUH	LEUNIG_homolog	2	62.7 | 60.24	764 | 83	0 | 3E-22	785 | 103		evm_27.model.AmTr_v1.0_scaffold00067.172	2	69.31 | 72.86	769 | 70	0 | 5E-26	912 | 115		gi|115449525|ref|NP_001048487.1|	Os02g0813800 [Oryza sativa Japonica Group]	2	70.82 | 62.65	747 | 83	0 | 6E-24	879 | 112		1	GO:0005634	1	GO:0003713	6	GO:0006355, GO:0009790, GO:0009827, GO:0009908, GO:0045892, GO:0048358		4	WD40 | LisH | Coatomer_WDAD | WD40	PF00400.27 | PF08513.6 | PF04053.9 | PF00400.27	WD domain, G-beta repeat | LisH | Coatomer WD associated region | WD domain, G-beta repeat	4.80E-27 | 9.30E-07 | 1.40E-05 | 1.50E-05	92.8 | 28.4 | 24 | 24.6
	UN00389		---		AT5G26742.2	emb1138	DEAD box RNA helicase (RH3)	1	75.36	694	0	956		evm_27.model.AmTr_v1.0_scaffold00003.145	1	80.37	708	0	1058		gi|225450401|ref|XP_002278318.1|	PREDICTED: DEAD-box ATP-dependent RNA helicase 3, chloroplastic [Vitis vinifera]	1	76.15	784	0	1066		5	GO:0005634, GO:0009507, GO:0009570, GO:0009941, GO:0016020	6	GO:0003676, GO:0003723, GO:0004386, GO:0005524, GO:0008026, GO:0008270	1	GO:0009793		5	DEAD | Helicase_C | GUCT | zf-CCHC | ResIII	PF00270.24 | PF00271.26 | PF08152.7 | PF00098.18 | PF04851.10	DEAD/DEAH box helicase | Helicase conserved C-terminal domain | GUCT (NUC152) domain | Zinc knuckle | Type III restriction enzyme, res subunit	7.20E-44 | 2.30E-25 | 8.70E-25 | 4.20E-06 | 7.50E-04	149.2 | 88.2 | 86.5 | 26.4 | 19.3
	UN00390		K01922		AT4G39170.1	---	Sec14p-like phosphatidylinositol transfer family protein	2	58.27 | 32.4	381 | 250	1E-129 | 3E-13	409 | 74.3		evm_27.model.AmTr_v1.0_scaffold00014.48	3	59.25 | 37.05 | 37.5	400 | 251 | 160	2E-136 | 4E-20 | 1E-13	427 | 95.5 | 75.1		gi|359474936|ref|XP_002283681.2|	PREDICTED: uncharacterized protein LOC100252199 [Vitis vinifera]	3	49.62 | 40.08 | 35.38	526 | 237 | 130	2E-139 | 2E-21 | 6E-04	438 | 103 | 47.8		3	GO:0005622, GO:0005794, GO:0005886	2	GO:0005215, GO:0008526	1	GO:0006810		4	DFP | CRAL_TRIO_N | CRAL_TRIO | CRAL_TRIO_2	PF04127.10 | PF03765.10 | PF00650.15 | PF13716.1	DNA / pantothenate metabolism flavoprotein | CRAL/TRIO, N-terminal domain | CRAL/TRIO domain | Divergent CRAL/TRIO domain	5.50E-21 | 1.30E-05 | 5.30E-32 | 2.50E-08	75 | 25.1 | 110.5 | 33.9
	UN00391		---		AT3G20820.1	---	Leucine-rich repeat (LRR) family protein	7	61.98 | 30.66 | 34.62 | 35.43 | 84.38 | 35.05 | 41.77	313 | 349 | 156 | 127 | 32 | 97 | 79	3E-120 | 3E-25 | 1E-16 | 2E-11 | 8E-11 | 3E-06 | 1E-05	375 | 109 | 83.6 | 67 | 65.5 | 50.8 | 49.3		evm_27.model.AmTr_v1.0_scaffold00022.311	4	61.66 | 34.94 | 29.75 | 78.12	313 | 352 | 316 | 32	5E-119 | 1E-37 | 1E-13 | 8E-10	371 | 144 | 73.2 | 61.6		gi|225435514|ref|XP_002285553.1|	PREDICTED: DNA-damage-repair/toleration protein DRT100 [Vitis vinifera]	5	69.01 | 34.56 | 68.09 | 37.25 | 46.91	313 | 353 | 47 | 102 | 81	8E-136 | 1E-30 | 1E-09 | 6E-08 | 1E-07	419 | 128 | 65.1 | 60.1 | 59.3		6	GO:0005618, GO:0005886, GO:0009506, GO:0009507, GO:0016020, GO:0048046	---	NA	2	GO:0006952, GO:0007165		7	LRR_4 | LRR_1 | LRR_8 | LRR_6 | LRRNT_2 | LRR_7 | LRRNT_2	PF12799.2 | PF00560.28 | PF13855.1 | PF13516.1 | PF08263.7 | PF13504.1 | PF08263.7	Leucine Rich repeats (2 copies) | Leucine Rich Repeat | Leucine rich repeat | Leucine Rich repeat | Leucine rich repeat N-terminal domain | Leucine rich repeat | Leucine rich repeat N-terminal domain	1.60E-18 | 3.00E-17 | 3.70E-16 | 1.60E-12 | 6.50E-11 | 1.90E-05 | 4.90E-11	65.9 | 60 | 58.6 | 46.1 | 42 | 24 | 42.4
	UN00392		---		AT5G65620.1	---	Zincin-like metalloproteases family protein	2	45.68 | 45.81	648 | 633	8E-130 | 2E-129	415 | 414		evm_27.model.AmTr_v1.0_scaffold00046.160	5	52.9 | 51.22 | 53.31 | 45.24 | 41.73	310 | 164 | 347 | 168 | 127	2E-105 | 2E-105 | 7E-97 | 2E-25 | 4E-17	278 | 124 | 323 | 112 | 86.3		gi|255572579|ref|XP_002527223.1|	oligopeptidase A, putative [Ricinus communis]	2	46.54 | 46.49	664 | 641	5E-141 | 1E-133	447 | 428		4	GO:0005739, GO:0005829, GO:0009507, GO:0009570	1	GO:0004222	---	NA		5	Peptidase_M3 | Peptidase_M3 | Peptidase_M3 | TCTP | TCTP	PF01432.15 | PF01432.15 | PF01432.15 | PF00838.12 | PF00838.12	Peptidase family M3 | Peptidase family M3 | Peptidase family M3 | Translationally controlled tumour protein | Translationally controlled tumour protein	1.20E-04 | 2.90E-34 | 1.20E-34 | 8.90E-06 | 6.80E-12	21.3 | 118.9 | 120.2 | 25.7 | 45.6
	UN00393		---		AT3G60860.1	---	SEC7-like guanine nucleotide exchange family protein	3	76.97 | 57.98 | 73.81	773 | 119 | 42	0 | 8E-46 | 8E-46	1117 | 137 | 67.8		evm_27.model.AmTr_v1.0_scaffold00041.14	3	83.2 | 61.19 | 86.84	768 | 134 | 38	0 | 4E-51 | 4E-51	1229 | 150 | 70.9		gi|225453927|ref|XP_002279696.1|	PREDICTED: brefeldin A-inhibited guanine nucleotide-exchange protein 1-like [Vitis vinifera]	3	86.07 | 66.39 | 88.37	768 | 122 | 43	0 | 3E-57 | 3E-57	1256 | 168 | 78.6		3	GO:0005622, GO:0005737, GO:0005829	2	GO:0005085, GO:0005086	3	GO:0016192, GO:0032012, GO:0050790		1	DUF1981	PF09324.5	Domain of unknown function (DUF1981)	3.4e-30	103.3
	UN00394		---		AT3G62360.1	---	Carbohydrate-binding-like fold	5	59.82 | 55.31 | 31.58 | 55 | 25.61	555 | 273 | 171 | 20 | 164	0 | 0 | 0 | 0 | 4E-06	621 | 281 | 59.7 | 30.4 | 51.6		evm_27.model.AmTr_v1.0_scaffold00003.32	5	66.04 | 62.64 | 40 | 69.23 | 33.93	533 | 273 | 165 | 26 | 168	0 | 0 | 0 | 0 | 5E-11	702 | 319 | 94 | 42.7 | 66.6		gi|225437598|ref|XP_002271147.1|	PREDICTED: nodal modulator 1 [Vitis vinifera]	4	68.05 | 65.57 | 38.42 | 33.53	532 | 273 | 177 | 170	0 | 0 | 0 | 7E-12	715 | 335 | 89 | 73.9		5	GO:0005576, GO:0005774, GO:0005783, GO:0005794, GO:0009505	1	GO:0030246	2	GO:0006486, GO:0006499		6	CarboxypepD_reg | CarboxypepD_reg | DUF4480 | fn3_3 | DUF2012 | Cna_B	PF13620.1 | PF13620.1 | PF13715.1 | PF14686.1 | PF09430.5 | PF05738.8	Carboxypeptidase regulatory-like domain | Carboxypeptidase regulatory-like domain | Domain of unknown function (DUF4480) | Polysaccharide lyase family 4, domain II | Protein of unknown function (DUF2012) | Cna protein B-type domain	1.50E-10 | 2.60E-23 | 2.00E-13 | 8.20E-08 | 1.40E-07 | 8.80E-06	40.9 | 81.8 | 50.1 | 32.2 | 31.4 | 25.3
	UN00395		K14565		AT3G05060.1	---	NOP56-like pre RNA processing ribonucleoprotein	1	77.47	475	0	703		evm_27.model.AmTr_v1.0_scaffold00002.448	1	79.92	478	0	727		gi|359487861|ref|XP_002273273.2|	PREDICTED: probable nucleolar protein 5-2-like [Vitis vinifera]	1	86.55	476	0	769		3	GO:0005634, GO:0005730, GO:0016020	1	GO:0003677	5	GO:0001510, GO:0006164, GO:0008150, GO:0009165, GO:0009220		7	Nop | tRNA-synt_His | NOSIC | NOP5NT | tRNA-synt_2b | HGTP_anticodon | tRNA-synt_2	PF01798.13 | PF13393.1 | PF08060.8 | PF08156.8 | PF00587.20 | PF03129.15 | PF00152.15	Putative snoRNA binding domain | Histidyl-tRNA synthetase | NOSIC (NUC001) domain | NOP5NT (NUC127) domain | tRNA synthetase class II core domain (G, H, P, S and T) | Anticodon binding domain | tRNA synthetases class II (D, K and N)	3.30E-60 | 1.10E-46 | 9.00E-30 | 3.00E-23 | 1.60E-15 | 7.70E-14 | 7.40E-05	201.7 | 159.3 | 102.2 | 81.7 | 57.1 | 51.4 | 21.6
	UN00396		K15979		AT5G07350.1	Tudor1, AtTudor1, TSN1	TUDOR-SN protein 1	2	71.73 | 23.83	987 | 428	0 | 4E-14	1361 | 77.4		evm_27.model.AmTr_v1.0_scaffold00016.281	2	81.85 | 25	942 | 460	0 | 2E-18	1459 | 90.5		gi|225447723|ref|XP_002273150.1|	PREDICTED: staphylococcal nuclease domain-containing protein 1 [Vitis vinifera]	1	82.62	984	0	1549		6	GO:0005618, GO:0005635, GO:0005783, GO:0005829, GO:0005886, GO:0009507	4	GO:0003676, GO:0003723, GO:0004518, GO:0016788	6	GO:0009306, GO:0009651, GO:0030244, GO:0031047, GO:0046686, GO:0048193		2	SNase | TUDOR	PF00565.12 | PF00567.19	Staphylococcal nuclease homologue | Tudor domain	2.00E-61 | 6.70E-31	204.9 | 106.6
	UN00397		K01115		AT3G16785.1	PLDP1, PLDZ1, PLDZETA1, PLDZETA1	phospholipase D P1	1	72.5	1109	0	1609		evm_27.model.AmTr_v1.0_scaffold00003.266	1	78.04	1052	0	1695		gi|225431806|ref|XP_002272864.1|	PREDICTED: phospholipase D p1-like [Vitis vinifera]	1	76.65	1109	0	1724		1	GO:0005737	3	GO:0003824, GO:0004630, GO:0005543	19	GO:0000165, GO:0006612, GO:0007154, GO:0008152, GO:0009409, GO:0009738, GO:0009862, GO:0009867, GO:0010363, GO:0016036, GO:0019375, GO:0030968, GO:0031348, GO:0042631, GO:0043069, GO:0048193, GO:0048364, GO:0048527, GO:0050832		3	PLDc | PLDc_2 | PH	PF00614.17 | PF13091.1 | PF00169.24	Phospholipase D Active site motif | PLD-like domain | PH domain	6.00E-21 | 2.80E-15 | 2.80E-04	73.5 | 56.1 | 21
	UN00398		---		AT5G58100.1	---	unknown protein; INVOLVED IN: pollen exine formation; EXPRESSED IN: 19 plant structures; EXPRESSED DURING: 8 growth stages; BEST Arabidopsis thaliana protein match is: unknown protein (TAIR:AT3G28720.1); Has 35333 Blast hits to 34131 proteins in 2444 species: Archae - 798; Bacteria - 22429; Metazoa - 974; Fungi - 991; Plants - 531; Viruses - 0; Other Eukaryotes - 9610 (source: NCBI BLink).	1	67.72	920	0	1182		evm_27.model.AmTr_v1.0_scaffold00025.310	1	72.87	929	0	1264		gi|359483090|ref|XP_002274115.2|	PREDICTED: uncharacterized protein LOC100255062 [Vitis vinifera]	1	74.78	900	0	1282		3	GO:0005739, GO:0005783, GO:0005794	---	NA	---	NA		---	---	---	---	---	---
	UN00399		K16279		AT5G13530.1	KEG	protein kinases;ubiquitin-protein ligases	1	75.9	1000	0	1629		evm_27.model.AmTr_v1.0_scaffold00038.65	1	77.3	1009	0	1607		gi|225465817|ref|XP_002263469.1|	PREDICTED: E3 ubiquitin-protein ligase KEG [Vitis vinifera]	1	82.7	1000	0	1726		3	GO:0005737, GO:0005769, GO:0005802	4	GO:0004672, GO:0004842, GO:0005515, GO:0043621	9	GO:0000956, GO:0006952, GO:0009737, GO:0009738, GO:0009788, GO:0016197, GO:0016567, GO:0032940, GO:0048589		7	Ank_2 | Ank | Ank_4 | Ank_5 | Ank_3 | BPL_C | NHase_beta	PF12796.2 | PF00023.25 | PF13637.1 | PF13857.1 | PF13606.1 | PF02237.12 | PF02211.10	Ankyrin repeats (3 copies) | Ankyrin repeat | Ankyrin repeats (many copies) | Ankyrin repeats (many copies) | Ankyrin repeat | Biotin protein ligase C terminal domain | Nitrile hydratase beta subunit	1.60E-19 | 1.80E-17 | 6.20E-16 | 1.40E-13 | 6.30E-09 | 7.10E-05 | 8.10E-05	70 | 62.1 | 58.4 | 50.5 | 35.2 | 22.4 | 22.4
	UN00400		---		AT1G26830.1	CUL3A, ATCUL3A, ATCUL3, CUL3	cullin 3	4	75.77 | 64.2 | 69.96 | 32.42	392 | 162 | 243 | 182	0 | 0 | 3E-85 | 7E-10	616 | 192 | 293 | 63.5		evm_27.model.AmTr_v1.0_scaffold00095.95	3	83.42 | 60.36 | 74.9	392 | 169 | 243	0 | 0 | 2E-92	671 | 191 | 311		gi|225425720|ref|XP_002275251.1|	PREDICTED: cullin-3A [Vitis vinifera]	3	83.93 | 59.76 | 71.19	392 | 169 | 243	0 | 0 | 9E-88	675 | 190 | 303		4	GO:0000151, GO:0005634, GO:0005829, GO:0031461	3	GO:0004842, GO:0005515, GO:0031625	7	GO:0006511, GO:0008284, GO:0009630, GO:0009639, GO:0009793, GO:0009911, GO:0009960		3	Cullin | Cullin_Nedd8 | Cullin	PF00888.17 | PF10557.4 | PF00888.17	Cullin family | Cullin protein neddylation domain | Cullin family	2.90E-109 | 5.80E-28 | 1.40E-35	366.2 | 96.5 | 122.9
	UN00401		---		AT2G40980.1	---	Protein kinase superfamily protein	2	73.01 | 58.82	489 | 136	0 | 3E-37	724 | 149		evm_27.model.AmTr_v1.0_scaffold00095.83	1	66.48	701	0	880		gi|225440234|ref|XP_002278622.1|	PREDICTED: uncharacterized protein LOC100267097 [Vitis vinifera]	1	74.82	703	0	994		2	GO:0005634, GO:0005886	1	GO:0016772	---	NA		---	---	---	---	---	---
	UN00402		K13414		AT4G08500.1	MEKK1, ATMEKK1, MAPKKK8, ARAKIN	MAPK/ERK kinase kinase 1	4	64.83 | 62.96 | 57.14 | 56.86	236 | 27 | 21 | 51	1E-90 | 1E-90 | 1E-90 | 8E-05	303 | 43.1 | 29.3 | 47		evm_27.model.AmTr_v1.0_scaffold00156.23	3	77.97 | 58.82 | 51.43	236 | 51 | 35	7E-115 | 2E-09 | 4E-04	373 | 61.6 | 43.9		gi|357113021|ref|XP_003558303.1|	PREDICTED: mitogen-activated protein kinase kinase kinase 1-like [Brachypodium distachyon]	4	76.27 | 50.88 | 45.71 | 65	236 | 57 | 35 | 20	5E-113 | 4E-07 | 1E-05 | 1E-05	367 | 58.2 | 39.3 | 33.5		1	GO:0005634	9	GO:0003677, GO:0004672, GO:0004674, GO:0004709, GO:0005515, GO:0005524, GO:0016301, GO:0016772, GO:0019900	29	GO:0000165, GO:0006612, GO:0006944, GO:0006970, GO:0007154, GO:0009409, GO:0009556, GO:0009611, GO:0009620, GO:0009651, GO:0009695, GO:0009697, GO:0009738, GO:0009753, GO:0009862, GO:0009863, GO:0009867, GO:0010363, GO:0010449, GO:0022622, GO:0030968, GO:0031348, GO:0043069, GO:0045087, GO:0046686, GO:0046777, GO:0050832, GO:0052543, GO:1902065		6	Mago_nashi | Mago_nashi | Mago_nashi | Pkinase | Pkinase_Tyr | Kinase-like	PF02792.9 | PF02792.9 | PF02792.9 | PF00069.20 | PF07714.12 | PF14531.1	Mago nashi protein | Mago nashi protein | Mago nashi protein | Protein kinase domain | Protein tyrosine kinase | Kinase-like	2.10E-14 | 5.90E-19 | 8.00E-22 | 1.10E-58 | 1.70E-43 | 6.80E-09	53.4 | 68.1 | 77.4 | 198.4 | 148.5 | 35.1
	UN00403		---		AT2G44900.1	ARABIDILLO-1, ARABIDILLO1	ARABIDILLO-1	2	69.46 | 29.95	858 | 207	0 | 4E-13	1054 | 74.3		evm_27.model.AmTr_v1.0_scaffold00111.72	2	71.82 | 34	866 | 150	0 | 2E-11	1095 | 67.8		gi|255541074|ref|XP_002511601.1|	ubiquitin-protein ligase, putative [Ricinus communis]	2	73.68 | 33.16	855 | 196	0 | 2E-14	1124 | 82.4		1	GO:0005634	2	GO:0004842, GO:0005515	1	GO:0048527		4	Arm | F-box-like | HEAT_2 | F-box	PF00514.18 | PF12937.2 | PF13646.1 | PF00646.28	Armadillo/beta-catenin-like repeat | F-box-like | HEAT repeats | F-box domain	1.90E-61 | 2.00E-07 | 5.60E-06 | 2.10E-04	201.9 | 30.5 | 26.5 | 20.8
	UN00404		---		AT3G51640.1	---	unknown protein; BEST Arabidopsis thaliana protein match is: unknown protein (TAIR:AT3G51650.1); Has 26208 Blast hits to 14155 proteins in 1229 species: Archae - 43; Bacteria - 3230; Metazoa - 9456; Fungi - 2551; Plants - 1160; Viruses - 177; Other Eukaryotes - 9591 (source: NCBI BLink).	3	61.9 | 81.82 | 33.46	252 | 22 | 508	6E-89 | 6E-89 | 3E-42	303 | 45.4 | 167		evm_27.model.AmTr_v1.0_scaffold00130.39	3	46.35 | 68.18 | 32.47	274 | 22 | 231	4E-62 | 4E-62 | 1E-12	221 | 36.6 | 71.6		gi|359481308|ref|XP_002269679.2|	PREDICTED: uncharacterized protein LOC100265434 [Vitis vinifera]	3	65.34 | 43.3 | 95.45	277 | 515 | 22	6E-103 | 1E-91 | 6E-05	348 | 317 | 51.2		1	GO:0005634	1	GO:0003674	1	GO:0008150		---	---	---	---	---	---
	UN00405		---		AT4G15840.1	---	BTB/POZ domain-containing protein	1	61.82	825	0	951		evm_27.model.AmTr_v1.0_scaffold00045.282	1	70.18	835	0	1153		gi|225432264|ref|XP_002275833.1|	PREDICTED: uncharacterized protein LOC100254500 [Vitis vinifera]	1	73.67	828	0	1207		---	NA	---	NA	1	GO:0008150		1	BTB	PF00651.26	BTB/POZ domain	1.6e-15	57
	UN00406		---		AT1G75400.1	---	RING/U-box superfamily protein	1	43.88	449	1e-80	271		evm_27.model.AmTr_v1.0_scaffold00066.118	2	54.67 | 46.15	289 | 117	2E-88 | 2E-88	262 | 84		gi|225458179|ref|XP_002281188.1|	PREDICTED: uncharacterized protein LOC100242078 [Vitis vinifera]	1	59.96	447	9e-132	411		1	GO:0005634	1	GO:0008270	1	GO:0006499		9	zf-rbx1 | zf-RING_2 | zf-RING_5 | zf-C3HC4_2 | La | PAM2 | RRM_1 | La | RRM_6	PF12678.2 | PF13639.1 | PF14634.1 | PF13923.1 | PF05383.12 | PF07145.10 | PF00076.17 | PF05383.12 | PF14259.1	RING-H2 zinc finger | Ring finger domain | zinc-RING finger domain | Zinc finger, C3HC4 type (RING finger) | La domain | Ataxin-2 C-terminal region | RNA recognition motif. (a.k.a. RRM, RBD, or RNP domain) | La domain | RNA recognition motif (a.k.a. RRM, RBD, or RNP domain)	4.00E-05 | 7.20E-05 | 2.70E-04 | 4.80E-04 | 2.90E-08 | 9.80E-05 | 2.70E-06 | 5.40E-05 | 6.10E-04	23.6 | 22.5 | 20.5 | 20.1 | 33.3 | 21.6 | 26.9 | 22.9 | 19.7
	UN00407		K14486		AT1G59750.3	ARF1	auxin response factor 1	1	67.18	646	0	850		evm_27.model.AmTr_v1.0_scaffold00057.126	1	51.87	694	0	640		gi|225465265|ref|XP_002268348.1|	PREDICTED: auxin response factor 1 [Vitis vinifera]	1	71.7	682	0	939		1	GO:0005634	4	GO:0003677, GO:0003700, GO:0005515, GO:0046983	13	GO:0006306, GO:0006342, GO:0006346, GO:0006355, GO:0007267, GO:0009616, GO:0009725, GO:0009733, GO:0010150, GO:0010267, GO:0016246, GO:0035196, GO:0045892		3	Auxin_resp | AUX_IAA | B3	PF06507.8 | PF02309.11 | PF02362.16	Auxin response factor | AUX/IAA family | B3 DNA binding domain	5.70E-33 | 3.40E-32 | 4.40E-21	112.6 | 111.9 | 74.4
	UN00408		K03032		AT2G32730.1	---	26S proteasome regulatory complex, non-ATPase subcomplex, Rpn2/Psmd1 subunit	1	79.86	1028	0	1505		evm_27.model.AmTr_v1.0_scaffold00089.9	1	82.36	1026	0	1560		gi|225465653|ref|XP_002270542.1|	PREDICTED: 26S proteasome non-ATPase regulatory subunit 1 [Vitis vinifera]	1	83.43	1026	0	1566		4	GO:0000502, GO:0005829, GO:0008540, GO:0009507	1	GO:0030234	9	GO:0006094, GO:0006511, GO:0007010, GO:0009630, GO:0010498, GO:0042176, GO:0043161, GO:0043248, GO:0051788		4	PC_rep | HEAT_2 | HEAT | HEAT_EZ	PF01851.17 | PF13646.1 | PF02985.17 | PF13513.1	Proteasome/cyclosome repeat | HEAT repeats | HEAT repeat | HEAT-like repeat	1.10E-37 | 1.50E-15 | 8.30E-05 | 5.80E-04	126 | 57.2 | 22.3 | 20.2
	UN00409		---		AT4G37100.1	---	Pyridoxal phosphate (PLP)-dependent transferases superfamily protein	1	61.66	952	0	1020		evm_27.model.AmTr_v1.0_scaffold00059.242	1	73.96	960	0	1307		gi|225458477|ref|XP_002284082.1|	PREDICTED: uncharacterized protein LOC100259174 isoform 1 [Vitis vinifera]	1	75.79	950	0	1323		1	GO:0005886	2	GO:0003824, GO:0030170	---	NA		---	---	---	---	---	---
	UN00410		K16278		AT2G39810.1	HOS1	ubiquitin-protein ligases	1	47.71	939	0	776		evm_27.model.AmTr_v1.0_scaffold00089.13	1	53.22	964	0	903		gi|359496309|ref|XP_002264751.2|	PREDICTED: E3 ubiquitin-protein ligase HOS1-like [Vitis vinifera]	1	55.26	970	0	959		2	GO:0005634, GO:0005737	1	GO:0004842	27	GO:0006306, GO:0006342, GO:0006346, GO:0006355, GO:0007267, GO:0009409, GO:0009616, GO:0009640, GO:0009793, GO:0009845, GO:0009909, GO:0009933, GO:0010162, GO:0010182, GO:0010228, GO:0010267, GO:0010388, GO:0016246, GO:0016567, GO:0016571, GO:0016579, GO:0019915, GO:0035196, GO:0043687, GO:0045892, GO:0045893, GO:0050826		2	ELYS | zf-C3HC4_3	PF13934.1 | PF13920.1	Nuclear pore complex assembly | Zinc finger, C3HC4 type (RING finger)	8.20E-57 | 2.00E-05	192.5 | 24.1
	UN00411		---		AT3G11560.4	---	LETM1-like protein	1	57.96	911	0	950		evm_27.model.AmTr_v1.0_scaffold00114.59	1	63.11	927	0	1059		gi|359482024|ref|XP_002276024.2|	PREDICTED: uncharacterized protein LOC100257992 [Vitis vinifera]	1	68.29	902	0	1135		3	GO:0005739, GO:0009507, GO:0009941	---	NA	1	GO:0010075		1	LETM1	PF07766.8	LETM1-like protein	4.1e-11	42.4
	UN00412		---		AT5G47750.1	D6PKL2, PK5	D6 protein kinase like 2	1	69.18	477	0	576		evm_27.model.AmTr_v1.0_scaffold00049.210	1	62.6	500	8e-174	529		gi|225461963|ref|XP_002266700.1|	PREDICTED: protein kinase G11A-like [Vitis vinifera]	1	74.85	485	0	657		3	GO:0005634, GO:0005730, GO:0005737	6	GO:0004672, GO:0004674, GO:0005515, GO:0005524, GO:0016301, GO:0016772	3	GO:0000226, GO:0000911, GO:0006468		4	Cupin_1 | Cupin_2 | Pkinase | Pkinase_Tyr	PF00190.17 | PF07883.6 | PF00069.20 | PF07714.12	Cupin | Cupin domain | Protein kinase domain | Protein tyrosine kinase	1.40E-34 | 2.60E-06 | 4.60E-38 | 2.10E-19	118.6 | 26.8 | 130.8 | 69.6
	UN00413		K03456		AT3G25800.1	PDF1, PR65, PP2AA2	protein phosphatase 2A subunit A2	1	85.01	587	0	989		evm_27.model.AmTr_v1.0_scaffold00048.40	1	88.42	587	0	1023		gi|225455902|ref|XP_002276180.1|	PREDICTED: serine/threonine-protein phosphatase 2A 65 kDa regulatory subunit A beta isoform [Vitis vinifera]	1	87.9	587	0	1013		2	GO:0005829, GO:0005886	1	GO:0008601	5	GO:0000902, GO:0016049, GO:0042325, GO:0046686, GO:0048193		6	Galactosyl_T | HEAT | HEAT_2 | HEAT_EZ | Vac14_Fab1_bd | Cnd1	PF01762.16 | PF02985.17 | PF13646.1 | PF13513.1 | PF12755.2 | PF12717.2	Galactosyltransferase | HEAT repeat | HEAT repeats | HEAT-like repeat | Vacuolar 14 Fab1-binding region | non-SMC mitotic condensation complex subunit 1	3.60E-30 | 1.90E-44 | 1.70E-35 | 2.00E-10 | 3.80E-10 | 1.30E-05	105 | 145.7 | 121.1 | 40.8 | 40 | 25.1
	UN00414		---		AT1G68560.1	ATXYL1, XYL1, TRG1	alpha-xylosidase 1	5	71.47 | 58.22 | 53.85 | 39.26 | 61.9	333 | 359 | 91 | 163 | 21	0 | 0 | 3E-55 | 3E-55 | 3E-55	466 | 392 | 113 | 110 | 32.7		evm_27.model.AmTr_v1.0_scaffold00079.11	5	60.34 | 76.77 | 35.93 | 48.35 | 58.62	358 | 198 | 270 | 91 | 29	0 | 0 | 9E-53 | 9E-53 | 9E-53	415 | 326 | 120 | 90.5 | 36.6		gi|356495935|ref|XP_003516826.1|	PREDICTED: alpha-xylosidase-like [Glycine max]	5	75.22 | 60.11 | 74.19 | 49.45 | 82.35	335 | 361 | 62 | 91 | 17	0 | 0 | 0 | 0 | 0	517 | 407 | 104 | 103 | 37		6	GO:0005576, GO:0005618, GO:0009505, GO:0009506, GO:0009507, GO:0048046	4	GO:0004553, GO:0009044, GO:0046556, GO:0080176	8	GO:0000272, GO:0005975, GO:0005982, GO:0009664, GO:0009832, GO:0010411, GO:0045493, GO:0046686		4	Glyco_hydro_31 | Gal_mutarotas_2 | Glyco_hydro_31 | Glyco_hydro_31	PF01055.21 | PF13802.1 | PF01055.21 | PF01055.21	Glycosyl hydrolases family 31 | Galactose mutarotase-like | Glycosyl hydrolases family 31 | Glycosyl hydrolases family 31	1.20E-37 | 8.60E-06 | 8.70E-61 | 4.40E-12	129.8 | 25.5 | 206 | 45.5
	UN00415		---		AT3G29400.1	ATEXO70E1, EXO70E1	exocyst subunit exo70 family protein E1	2	40.4 | 43.94	552 | 66	6E-112 | 6E-112	361 | 63.9		evm_27.model.AmTr_v1.0_scaffold00154.13	6	51.18 | 59.7 | 51.92 | 62.79 | 55 | 82.35	381 | 67 | 52 | 43 | 40 | 17	5E-113 | 2E-55 | 2E-55 | 2E-55 | 2E-55 | 2E-55	365 | 95.1 | 62.4 | 57.8 | 49.7 | 32.3		gi|359488501|ref|XP_002280135.2|	PREDICTED: uncharacterized protein LOC100261660 [Vitis vinifera]	2	50.36 | 62.12	550 | 66	7E-154 | 8E-18	476 | 89.7		2	GO:0000145, GO:0005829	---	NA	3	GO:0002237, GO:0006887, GO:0006904		3	Exo70 | Exo70 | Exo70	PF03081.10 | PF03081.10 | PF03081.10	Exo70 exocyst complex subunit | Exo70 exocyst complex subunit | Exo70 exocyst complex subunit	4.30E-38 | 1.30E-11 | 5.60E-35	131 | 43.9 | 120.8
	UN00416		---		AT1G43850.2	SEU	SEUSS transcriptional co-regulator	2	55.38 | 35.91	623 | 259	0 | 8E-15	581 | 79.7		evm_27.model.AmTr_v1.0_scaffold00071.21	2	59.47 | 51.35	718 | 148	0 | 2E-15	690 | 81.3		gi|225457805|ref|XP_002265920.1|	PREDICTED: transcriptional corepressor SEUSS-like [Vitis vinifera]	1	65.88	938	0	903		1	GO:0005634	5	GO:0003677, GO:0003712, GO:0005515, GO:0046982, GO:0060090	6	GO:0007275, GO:0009790, GO:0009909, GO:0042744, GO:0048467, GO:0048481		1	LIM_bind	PF01803.11	LIM-domain binding protein	2e-64	216.9
	UN00417		K01872		AT1G50200.1	ALATS, ACD	Alanyl-tRNA synthetase	2	74.62 | 73.17	717 | 41	0 | 2E-12	1014 | 72		evm_27.model.AmTr_v1.0_scaffold00137.17	2	80.33 | 73.17	717 | 41	0 | 2E-12	1082 | 71.2		gi|225423779|ref|XP_002277341.1|	PREDICTED: alanyl-tRNA synthetase-like [Vitis vinifera]	2	77.55 | 73.17	717 | 41	0 | 7E-12	1043 | 73.9		4	GO:0005737, GO:0005739, GO:0005829, GO:0009507	5	GO:0000166, GO:0003676, GO:0004813, GO:0005524, GO:0016876	11	GO:0006094, GO:0006096, GO:0006406, GO:0006419, GO:0006499, GO:0009651, GO:0009909, GO:0010074, GO:0043039, GO:0046686, GO:0051604		4	Pkinase | Pkinase_Tyr | tRNA-synt_2c | tRNA_SAD	PF00069.20 | PF07714.12 | PF01411.14 | PF07973.9	Protein kinase domain | Protein tyrosine kinase | tRNA synthetases class II (A) | Threonyl and Alanyl tRNA synthetase second additional domain	4.00E-22 | 2.90E-20 | 6.00E-135 | 1.50E-17	78.6 | 72.4 | 450.6 | 63.1
	UN00418		K08770		AT4G05320.6	UBQ10	polyubiquitin 10	2	100 | 100	372 | 304	0 | 0	719 | 588		evm_27.model.AmTr_v1.0_scaffold00045.330	2	62.69 | 72.22	268 | 54	3E-95 | 1E-09	310 | 61.6		gi|224160432|ref|XP_002338212.1|	predicted protein, partial [Populus trichocarpa]	2	100 | 100	372 | 301	0 | 0	719 | 582		---	NA	---	NA	3	GO:0006464, GO:0007568, GO:0009751		12	Glyco_hydro_19 | DnaJ | DUF1977 | Glyco_hydro_19 | ubiquitin | Rad60-SLD | Ubiquitin_2 | Telomere_Sde2 | DUF2407 | Rad60-SLD_2 | DUF2870 | FlgD_ig	PF00182.14 | PF00226.26 | PF09320.6 | PF00182.14 | PF00240.18 | PF11976.3 | PF14560.1 | PF13019.1 | PF10302.4 | PF13881.1 | PF11069.3 | PF13860.1	Chitinase class I | DnaJ domain | Domain of unknown function (DUF1977) | Chitinase class I | Ubiquitin family | Ubiquitin-2 like Rad60 SUMO-like | Ubiquitin-like domain | Telomere stability and silencing | DUF2407 ubiquitin-like domain | Ubiquitin-2 like Rad60 SUMO-like | Protein of unknown function (DUF2870) | FlgD Ig-like domain	6.20E-48 | 1.30E-23 | 2.50E-13 | 6.20E-04 | 4.10E-168 | 6.20E-95 | 2.70E-25 | 1.50E-20 | 4.10E-14 | 5.70E-13 | 7.20E-09 | 6.70E-06	163.4 | 82.4 | 50.1 | 19.5 | 545 | 310.9 | 88.4 | 73.4 | 52.5 | 48.7 | 35.5 | 25.7
	UN00419		K16803		AT2G35630.1	MOR1, GEM1	ARM repeat superfamily protein	4	62.94 | 83 | 56 | 44.04	510 | 100 | 225 | 218	0 | 0 | 8E-53 | 3E-20	602 | 167 | 203 | 97.8		evm_27.model.AmTr_v1.0_scaffold00077.237	4	70.28 | 63.47 | 96 | 37.72	498 | 219 | 100 | 228	0 | 0 | 0 | 2E-20	649 | 246 | 194 | 97.8		gi|359497182|ref|XP_002271272.2|	PREDICTED: protein MOR1-like, partial [Vitis vinifera]	4	71.29 | 63.02 | 96 | 46.35	498 | 192 | 100 | 233	0 | 0 | 0 | 9E-36	663 | 241 | 194 | 151		7	GO:0005634, GO:0005819, GO:0005874, GO:0009506, GO:0009524, GO:0009574, GO:0030981	1	GO:0008017	13	GO:0000226, GO:0000910, GO:0000911, GO:0006342, GO:0007017, GO:0007067, GO:0007129, GO:0007131, GO:0009630, GO:0009920, GO:0010564, GO:0016572, GO:0051567		---	---	---	---	---	---
	UN00420		---		AT2G19170.1	SLP3	subtilisin-like serine protease 3	1	69.74	813	0	1112		evm_27.model.AmTr_v1.0_scaffold00025.201	1	66.96	808	0	1068		gi|224087319|ref|XP_002308119.1|	predicted protein [Populus trichocarpa]	1	72.44	809	0	1170		4	GO:0005576, GO:0005618, GO:0016020, GO:0048196	3	GO:0004252, GO:0008236, GO:0042802	3	GO:0006508, GO:0008152, GO:0043086		3	Peptidase_S8 | Inhibitor_I9 | PA	PF00082.17 | PF05922.11 | PF02225.17	Subtilase family | Peptidase inhibitor I9 | PA domain	8.60E-45 | 1.10E-15 | 6.90E-09	153 | 57.9 | 35.3
	UN00421		K14491		AT3G16857.1	ARR1, RR1	response regulator 1	1	55.29	425	5e-114	369		evm_27.model.AmTr_v1.0_scaffold00057.85	1	44.12	723	2e-137	430		gi|356521815|ref|XP_003529546.1|	PREDICTED: two-component response regulator ARR2-like [Glycine max]	1	49.21	756	6e-177	538		1	GO:0005634	3	GO:0000156, GO:0003700, GO:0005515	16	GO:0006487, GO:0006635, GO:0009735, GO:0009736, GO:0010029, GO:0010043, GO:0010082, GO:0010380, GO:0016558, GO:0031537, GO:0048364, GO:0048367, GO:0048831, GO:0071368, GO:0080022, GO:0080113		2	Response_reg | Myb_DNA-binding	PF00072.19 | PF00249.26	Response regulator receiver domain | Myb-like DNA-binding domain	3.40E-22 | 3.50E-11	78.5 | 42.9
	UN00422		---		AT2G20320.1	---	DENN (AEX-3) domain-containing protein	3	54.5 | 57.39 | 63.8	411 | 176 | 163	3E-121 | 6E-56 | 2E-54	399 | 211 | 207		evm_27.model.AmTr_v1.0_scaffold00039.201	3	64.54 | 72.53 | 66.88	423 | 182 | 160	0 | 0 | 4E-58	503 | 245 | 215		gi|357114073|ref|XP_003558825.1|	PREDICTED: uncharacterized protein LOC100831773 [Brachypodium distachyon]	3	52.93 | 69.49 | 72.03	427 | 177 | 143	0 | 0 | 0	382 | 228 | 221		1	GO:0005634	1	GO:0003674	3	GO:0006865, GO:0008150, GO:0009691		3	dDENN | uDENN | DENN	PF03455.14 | PF03456.13 | PF02141.16	dDENN domain | uDENN domain | DENN (AEX-3) domain	8.50E-04 | 2.00E-04 | 7.90E-21	19.3 | 21.2 | 74.6
	UN00423		---		AT1G50200.1	ALATS, ACD	Alanyl-tRNA synthetase	1	36.73	1021	2e-127	414		evm_27.model.AmTr_v1.0_scaffold00137.17	1	36.82	994	2e-126	411		gi|255580622|ref|XP_002531134.1|	alanyl-tRNA synthetase, putative [Ricinus communis]	1	36.43	1032	7e-129	422		4	GO:0005737, GO:0005739, GO:0005829, GO:0009507	5	GO:0000166, GO:0003676, GO:0004813, GO:0005524, GO:0016876	11	GO:0006094, GO:0006096, GO:0006406, GO:0006419, GO:0006499, GO:0009651, GO:0009909, GO:0010074, GO:0043039, GO:0046686, GO:0051604		5	tRNA-synt_2c | tRNA-synt_2c | DHHA1 | tRNA_SAD | tRNA-synt_2c	PF01411.14 | PF01411.14 | PF02272.14 | PF07973.9 | PF01411.14	tRNA synthetases class II (A) | tRNA synthetases class II (A) | DHHA1 domain | Threonyl and Alanyl tRNA synthetase second additional domain | tRNA synthetases class II (A)	2.40E-09 | 1.80E-57 | 1.40E-09 | 3.10E-06 | 7.90E-16	36 | 194.8 | 37.5 | 26.9 | 57.4
	UN00424		---		AT3G26935.1	---	DHHC-type zinc finger family protein	1	67.96	437	0	589		evm_27.model.AmTr_v1.0_scaffold00016.167	1	71.59	440	0	585		gi|225456422|ref|XP_002284252.1|	PREDICTED: probable S-acyltransferase At3g26935 isoform 1 [Vitis vinifera]	1	75.8	438	0	640		1	GO:0005886	1	GO:0008270	1	GO:0008150		2	zf-DHHC | DUF1637	PF01529.15 | PF07847.7	DHHC palmitoyltransferase | Protein of unknown function (DUF1637)	1.40E-38 | 3.10E-64	132 | 216
	UN00425		K15979		AT5G07350.1	Tudor1, AtTudor1, TSN1	TUDOR-SN protein 1	2	72.54 | 23.29	987 | 425	0 | 3E-14	1333 | 77.8		evm_27.model.AmTr_v1.0_scaffold00016.281	2	81.83 | 23.09	941 | 459	0 | 3E-17	1427 | 87		gi|225447723|ref|XP_002273150.1|	PREDICTED: staphylococcal nuclease domain-containing protein 1 [Vitis vinifera]	1	82.91	989	0	1525		6	GO:0005618, GO:0005635, GO:0005783, GO:0005829, GO:0005886, GO:0009507	4	GO:0003676, GO:0003723, GO:0004518, GO:0016788	6	GO:0009306, GO:0009651, GO:0030244, GO:0031047, GO:0046686, GO:0048193		2	SNase | TUDOR	PF00565.12 | PF00567.19	Staphylococcal nuclease homologue | Tudor domain	1.10E-60 | 2.40E-30	202.5 | 104.8
	UN00426		---		AT2G16400.1	BLH7	BEL1-like homeodomain 7	1	50.53	469	8e-117	370		evm_27.model.AmTr_v1.0_scaffold00002.320	1	54.15	772	0	633		gi|359475104|ref|XP_003631586.1|	PREDICTED: BEL1-like homeodomain protein 3-like [Vitis vinifera]	1	56.12	768	0	635		1	GO:0005634	3	GO:0003677, GO:0003700, GO:0043565	1	GO:0006355		3	POX | Homeobox_KN | Homeobox	PF07526.6 | PF05920.6 | PF00046.24	Associated with HOX | Homeobox KN domain | Homeobox domain	5.10E-50 | 1.20E-16 | 1.70E-06	169.3 | 60 | 27.5
	UN00427		K02148		AT1G12840.1	DET3, ATVHA-C	vacuolar ATP synthase subunit C (VATC) / V-ATPase C subunit / vacuolar proton pump C subunit (DET3)	1	79.84	372	0	561		evm_27.model.AmTr_v1.0_scaffold00016.97	1	80.97	373	0	575		gi|225456459|ref|XP_002284444.1|	PREDICTED: V-type proton ATPase subunit C [Vitis vinifera]	1	84.49	374	0	588		7	GO:0000221, GO:0000325, GO:0005773, GO:0005774, GO:0005794, GO:0005886, GO:0009507	2	GO:0016820, GO:0046961	20	GO:0000902, GO:0006007, GO:0006511, GO:0006816, GO:0007030, GO:0007033, GO:0009651, GO:0009809, GO:0009826, GO:0009853, GO:0009932, GO:0015991, GO:0016049, GO:0016051, GO:0030243, GO:0043255, GO:0048193, GO:0048765, GO:0051788, GO:0080129		3	V-ATPase_C | FAA_hydrolase | FAA_hydrolase	PF03223.10 | PF01557.13 | PF01557.13	V-ATPase subunit C | Fumarylacetoacetate (FAA) hydrolase family | Fumarylacetoacetate (FAA) hydrolase family	7.20E-122 | 3.00E-05 | 5.30E-11	406.8 | 23.6 | 42.3
	UN00428		---		AT2G27090.1	---	Protein of unknown function (DUF630 and DUF632)	1	47.75	779	0	573		evm_27.model.AmTr_v1.0_scaffold00101.54	1	41.01	829	1e-146	460		gi|255561286|ref|XP_002521654.1|	conserved hypothetical protein [Ricinus communis]	1	51.83	791	0	645		3	GO:0005634, GO:0005886, GO:0009506	---	NA	4	GO:0006486, GO:0006499, GO:0006635, GO:0016558		2	DUF632 | DUF630	PF04782.7 | PF04783.7	Protein of unknown function (DUF632) | Protein of unknown function (DUF630)	2.00E-96 | 3.40E-23	322.7 | 81.2
	UN00429		K00864		AT1G80460.1	NHO1, GLI1	Actin-like ATPase superfamily protein	1	71.94	531	0	726		evm_27.model.AmTr_v1.0_scaffold00033.159	1	66.6	494	0	610		gi|225463623|ref|XP_002273367.1|	PREDICTED: probable glycerol kinase isoform 1 [Vitis vinifera]	1	73.07	531	0	748		2	GO:0005739, GO:0005829	3	GO:0004370, GO:0016773, GO:0019200	8	GO:0002237, GO:0005975, GO:0006635, GO:0009617, GO:0010188, GO:0019563, GO:0042742, GO:0080167		3	FGGY_N | FGGY_C | Mo25	PF00370.16 | PF02782.11 | PF08569.6	FGGY family of carbohydrate kinases, N-terminal domain | FGGY family of carbohydrate kinases, C-terminal domain | Mo25-like	4.20E-67 | 1.60E-49 | 3.80E-118	226 | 168.2 | 394.3
	UN00430		---		AT3G43300.1	ATMIN7, BEN1	HOPM interactor 7	8	80.29 | 80.39 | 33.63 | 63.75 | 45 | 90.91 | 56.28 | 72.13	274 | 204 | 339 | 80 | 60 | 22 | 199 | 61	0 | 0 | 0 | 0 | 0 | 0 | 7E-45 | 5E-20	451 | 315 | 131 | 114 | 49.3 | 44.7 | 177 | 97.1		evm_27.model.AmTr_v1.0_scaffold00131.26	8	87.59 | 85.78 | 90.91 | 58.16 | 44.44 | 73.81 | 75.41 | 47.06	274 | 204 | 22 | 196 | 171 | 84 | 61 | 68	0 | 0 | 0 | 3E-146 | 3E-146 | 3E-146 | 3E-146 | 3E-146	480 | 337 | 44.7 | 187 | 134 | 132 | 101 | 48.1		gi|359484237|ref|XP_003633087.1|	PREDICTED: brefeldin A-inhibited guanine nucleotide-exchange protein 1-like [Vitis vinifera]	8	87.96 | 85.29 | 36.26 | 59.02 | 90.91 | 64.29 | 59.62 | 72.13	274 | 204 | 364 | 61 | 22 | 28 | 208 | 61	0 | 0 | 0 | 0 | 0 | 0 | 9E-51 | 9E-19	483 | 331 | 167 | 60.1 | 44.7 | 42.7 | 200 | 96.7		5	GO:0005622, GO:0005634, GO:0005769, GO:0005802, GO:0005829	3	GO:0005085, GO:0005086, GO:0005515	9	GO:0009887, GO:0009888, GO:0010638, GO:0016192, GO:0032012, GO:0033044, GO:0040007, GO:0042742, GO:0050790		1	DUF1981	PF09324.5	Domain of unknown function (DUF1981)	9.9e-24	82.6
	UN00431		---		AT1G80310.1	---	sulfate transmembrane transporters	2	56.82 | 37.23	359 | 188	7E-89 | 7E-08	294 | 56.6		evm_27.model.AmTr_v1.0_scaffold00002.148	2	49.06 | 58.38	371 | 173	2E-76 | 1E-36	269 | 149		gi|358344177|ref|XP_003636168.1|	Heterogeneous nuclear ribonucleoprotein Q [Medicago truncatula]	2	43.28 | 48.95	372 | 190	5E-102 | 5E-102	242 | 154		3	GO:0005773, GO:0009705, GO:0016021	3	GO:0005215, GO:0015098, GO:0015116	4	GO:0006810, GO:0015689, GO:0055085, GO:0090414		3	RRM_1 | RRM_6 | RRM_5	PF00076.17 | PF14259.1 | PF13893.1	RNA recognition motif. (a.k.a. RRM, RBD, or RNP domain) | RNA recognition motif (a.k.a. RRM, RBD, or RNP domain) | RNA recognition motif. (a.k.a. RRM, RBD, or RNP domain)	6.60E-19 | 9.00E-15 | 1.40E-10	67.3 | 54.4 | 40.8
	UN00432		---		AT2G16950.2	TRN1, ATTRN1	transportin 1	3	69.25 | 71.24 | 76.25	335 | 299 | 240	0 | 0 | 0	444 | 433 | 313		evm_27.model.AmTr_v1.0_scaffold00002.156	3	79.39 | 84.02 | 73.97	296 | 169 | 73	0 | 0 | 1E-26	486 | 249 | 115		gi|359475006|ref|XP_002280484.2|	PREDICTED: transportin-1-like [Vitis vinifera]	3	84.12 | 74.92 | 85	340 | 295 | 240	0 | 0 | 0	541 | 456 | 340		4	GO:0005634, GO:0005643, GO:0005737, GO:0005829	1	GO:0008565	7	GO:0000059, GO:0006486, GO:0006487, GO:0006886, GO:0051170, GO:0052541, GO:0052546		8	HEAT_EZ | HEAT | HEAT_2 | HEAT_EZ | HEAT | IBN_N | HEAT | HEAT_2	PF13513.1 | PF02985.17 | PF13646.1 | PF13513.1 | PF02985.17 | PF03810.14 | PF02985.17 | PF13646.1	HEAT-like repeat | HEAT repeat | HEAT repeats | HEAT-like repeat | HEAT repeat | Importin-beta N-terminal domain | HEAT repeat | HEAT repeats	2.00E-15 | 1.20E-10 | 3.00E-06 | 4.40E-05 | 8.70E-05 | 1.40E-10 | 1.70E-05 | 6.10E-04	56.7 | 40.4 | 27.4 | 23.8 | 22.2 | 40.8 | 24.4 | 20
	UN00433		---		AT4G26450.1	---	unknown protein; Has 614 Blast hits to 492 proteins in 137 species: Archae - 0; Bacteria - 94; Metazoa - 255; Fungi - 76; Plants - 69; Viruses - 0; Other Eukaryotes - 120 (source: NCBI BLink).	1	27.03	222	8e-07	53.5		evm_27.model.AmTr_v1.0_scaffold00138.47	4	26.77 | 89.47 | 47.73 | 34.26	310 | 19 | 44 | 108	7E-14 | 1E-06 | 1E-06 | 7E-06	75.9 | 37 | 34.7 | 49.7		gi|359494253|ref|XP_002265261.2|	PREDICTED: uncharacterized protein At4g26450-like isoform 1 [Vitis vinifera]	2	39.01 | 30.71	282 | 140	2E-51 | 2E-51	161 | 65.5		1	GO:0005634	---	NA	---	NA		---	---	---	---	---	---
	UN00434		K17398		AT5G27650.1	---	Tudor/PWWP/MBT superfamily protein	5	43.06 | 48.74 | 80.77 | 42.67 | 62.86	281 | 119 | 26 | 232 | 35	3E-51 | 2E-31 | 2E-31 | 1E-29 | 3E-06	197 | 97.8 | 58.5 | 127 | 52		evm_27.model.AmTr_v1.0_scaffold00057.251	3	40.62 | 40.49 | 52.24	352 | 284 | 67	2E-48 | 1E-44 | 9E-11	188 | 176 | 65.9		gi|224123554|ref|XP_002330150.1|	predicted protein [Populus trichocarpa]	3	46.06 | 40.3 | 40.62	393 | 330 | 64	1E-76 | 3E-44 | 9E-06	276 | 177 | 53.9		1	GO:0005634	1	GO:0003674	1	GO:0008150		1	PWWP	PF00855.12	PWWP domain	2.4e-07	30.8
	UN00435		---		AT2G35940.3	BLH1	BEL1-like homeodomain 1	2	53.97 | 36.05	252 | 86	9E-58 | 4E-05	212 | 48.1		evm_27.model.AmTr_v1.0_scaffold00030.108	4	51.75 | 50.59 | 48.39 | 58.33	257 | 85 | 62 | 48	1E-64 | 2E-11 | 2E-08 | 3E-05	232 | 67.4 | 58.2 | 45.8		gi|224088098|ref|XP_002308323.1|	predicted protein [Populus trichocarpa]	3	53.23 | 32.55 | 52.5	263 | 298 | 80	5E-66 | 7E-17 | 8E-11	235 | 89 | 69.7		2	GO:0005634, GO:0005737	5	GO:0003677, GO:0003700, GO:0042803, GO:0043565, GO:0046982	16	GO:0000303, GO:0006355, GO:0006612, GO:0009610, GO:0009651, GO:0009733, GO:0009737, GO:0009743, GO:0009862, GO:0009873, GO:0009963, GO:0010197, GO:0010201, GO:0010363, GO:0019344, GO:0048513		4	POX | POX | Homeobox_KN | POX	PF07526.6 | PF07526.6 | PF05920.6 | PF07526.6	Associated with HOX | Associated with HOX | Homeobox KN domain | Associated with HOX	1.00E-06 | 1.40E-08 | 1.70E-05 | 7.00E-06	29 | 35.1 | 24.4 | 26.3
	UN00436		---		AT3G28040.1	---	Leucine-rich receptor-like protein kinase family protein	14	60.66 | 43.65 | 34.35 | 32.11 | 49.02 | 32.68 | 40.21 | 44.83 | 30.49 | 38.32 | 33.33 | 34.83 | 35.09 | 31.25	694 | 252 | 262 | 299 | 153 | 257 | 97 | 29 | 223 | 107 | 120 | 89 | 114 | 112	0 | 1E-38 | 3E-31 | 2E-28 | 2E-27 | 1E-22 | 1E-14 | 1E-14 | 3E-11 | 3E-10 | 2E-09 | 9E-09 | 2E-08 | 1E-07	761 | 157 | 133 | 124 | 120 | 105 | 73.9 | 25.8 | 68.2 | 64.7 | 62.4 | 60.1 | 58.9 | 56.6		evm_27.model.AmTr_v1.0_scaffold00089.61	11	57.25 | 44.71 | 45.78 | 31.83 | 32.8 | 32.61 | 32.84 | 34.09 | 34.26 | 31.28 | 29.67	690 | 255 | 166 | 289 | 186 | 92 | 268 | 220 | 108 | 195 | 91	0 | 2E-39 | 2E-30 | 2E-29 | 2E-25 | 2E-25 | 2E-24 | 8E-17 | 2E-08 | 2E-06 | 6E-06	664 | 158 | 129 | 126 | 82.8 | 52.4 | 110 | 85.5 | 58.2 | 51.6 | 50.1		gi|225433686|ref|XP_002265846.1|	PREDICTED: probably inactive leucine-rich repeat receptor-like protein kinase At3g28040-like [Vitis vinifera]	16	71.72 | 33.09 | 39.74 | 46.38 | 51.57 | 33.96 | 33.09 | 35.64 | 37.1 | 32.1 | 28.5 | 30.62 | 38.71 | 34.46 | 35.87 | 34.88	693 | 272 | 78 | 235 | 159 | 265 | 275 | 188 | 186 | 162 | 214 | 160 | 31 | 148 | 92 | 86	0 | 1E-40 | 1E-40 | 2E-39 | 8E-32 | 2E-27 | 2E-26 | 1E-16 | 2E-12 | 4E-11 | 4E-08 | 4E-08 | 4E-08 | 5E-06 | 2E-04 | 2E-04	899 | 132 | 58.9 | 162 | 138 | 124 | 120 | 89.7 | 75.9 | 71.6 | 61.6 | 53.5 | 27.7 | 54.7 | 49.7 | 49.3		1	GO:0005886	5	GO:0004672, GO:0004674, GO:0005524, GO:0016301, GO:0016772	6	GO:0002237, GO:0006468, GO:0007165, GO:0007169, GO:0010103, GO:0048443		12	LRRNT_2 | LRR_4 | LRR_8 | LRR_1 | LRR_6 | Pkinase | Pkinase_Tyr | LRR_8 | LRR_4 | LRR_1 | LRR_6 | LRR_7	PF08263.7 | PF12799.2 | PF13855.1 | PF00560.28 | PF13516.1 | PF00069.20 | PF07714.12 | PF13855.1 | PF12799.2 | PF00560.28 | PF13516.1 | PF13504.1	Leucine rich repeat N-terminal domain | Leucine Rich repeats (2 copies) | Leucine rich repeat | Leucine Rich Repeat | Leucine Rich repeat | Protein kinase domain | Protein tyrosine kinase | Leucine rich repeat | Leucine Rich repeats (2 copies) | Leucine Rich Repeat | Leucine Rich repeat | Leucine rich repeat	3.30E-12 | 1.80E-16 | 2.10E-11 | 1.10E-08 | 5.10E-06 | 1.10E-40 | 2.50E-35 | 1.30E-26 | 3.60E-24 | 2.30E-21 | 1.70E-08 | 8.00E-04	46.1 | 59.3 | 43.4 | 33.9 | 26 | 139.5 | 121.8 | 92 | 83.8 | 72.5 | 33.7 | 19.2
	UN00437		---		AT3G07660.1	---	Kinase-related protein of unknown function (DUF1296)	4	32.05 | 44.9 | 53.49 | 50	621 | 245 | 43 | 104	9E-103 | 9E-103 | 9E-103 | 2E-16	211 | 164 | 41.2 | 84.7		evm_27.model.AmTr_v1.0_scaffold00061.215	4	46.5 | 54.13 | 66.67 | 44.72	628 | 242 | 39 | 161	0 | 0 | 0 | 2E-29	409 | 225 | 54.3 | 125		gi|225447492|ref|XP_002267265.1|	PREDICTED: uncharacterized protein LOC100245992 [Vitis vinifera]	4	42.13 | 54.1 | 47.27 | 52.24	629 | 244 | 165 | 67	2E-160 | 2E-160 | 5E-23 | 1E-07	361 | 229 | 110 | 60.1		1	GO:0005634	1	GO:0003674	1	GO:0008150		1	DUF1296	PF06972.6	Protein of unknown function (DUF1296)	9.5e-32	108.7
	UN00438		K09486		AT4G16660.1	---	heat shock protein 70 (Hsp 70) family protein	3	51.08 | 58.25 | 28.99	509 | 309 | 238	0 | 0 | 2E-13	441 | 324 | 75.5		evm_27.model.AmTr_v1.0_scaffold00155.16	4	59.18 | 60.6 | 33.94 | 31.68	490 | 302 | 218 | 262	0 | 0 | 5E-16 | 1E-10	501 | 320 | 82.8 | 65.5		gi|359483029|ref|XP_002272000.2|	PREDICTED: hypoxia up-regulated protein 1 [Vitis vinifera]	2	53.78 | 61.81	608 | 309	0 | 0	521 | 330		4	GO:0005774, GO:0005783, GO:0005794, GO:0009507	1	GO:0005524	9	GO:0006457, GO:0006857, GO:0009408, GO:0009627, GO:0009644, GO:0030244, GO:0034976, GO:0042542, GO:0048193		2	HSP70 | HSP70	PF00012.15 | PF00012.15	Hsp70 protein | Hsp70 protein	1.00E-32 | 7.90E-30	112.8 | 103.3
	UN00439		---		AT3G13300.2	VCS	Transducin/WD40 repeat-like superfamily protein	2	44.46 | 58.92	812 | 297	1E-176 | 4E-84	553 | 299		evm_27.model.AmTr_v1.0_scaffold00061.110	2	50.07 | 56.42	765 | 296	0 | 3E-84	607 | 299		gi|359496844|ref|XP_002269564.2|	PREDICTED: enhancer of mRNA-decapping protein 4-like [Vitis vinifera]	2	55.76 | 65.44	764 | 298	0 | 3E-95	756 | 335		3	GO:0000932, GO:0005634, GO:0005829	3	GO:0000166, GO:0005515, GO:0042803	7	GO:0006402, GO:0009791, GO:0009965, GO:0010071, GO:0010072, GO:0031087, GO:0071365		1	WD40	PF00400.27	WD domain, G-beta repeat	5.1e-06	26.1
	UN00440		---		AT1G10240.1	FRS11	FAR1-related sequence 11	3	49.12 | 34.38 | 43.02	511 | 317 | 86	6E-161 | 4E-47 | 4E-47	493 | 137 | 71.2		evm_27.model.AmTr_v1.0_scaffold00079.14	1	42.51	407	9e-100	322		gi|225437495|ref|XP_002269765.1|	PREDICTED: protein FAR1-RELATED SEQUENCE 11-like [Vitis vinifera]	1	57.73	757	0	800		1	GO:0005634	1	GO:0008270	1	GO:0009639		2	FAR1 | SWIM	PF03101.10 | PF04434.12	FAR1 DNA-binding domain | SWIM zinc finger	4.50E-18 | 1.10E-07	65.5 | 31.1
	UN00441		K01869		AT1G09620.1	---	ATP binding;leucine-tRNA ligases;aminoacyl-tRNA ligases;nucleotide binding;ATP binding;aminoacyl-tRNA ligases	3	67.23 | 45.92 | 40.91	653 | 294 | 198	0 | 1E-87 | 1E-87	869 | 229 | 114		evm_27.model.AmTr_v1.0_scaffold00078.157	3	65.51 | 48.3 | 50	751 | 294 | 188	0 | 2E-92 | 2E-92	929 | 228 | 131		gi|357129211|ref|XP_003566259.1|	PREDICTED: leucyl-tRNA synthetase, cytoplasmic [Brachypodium distachyon]	1	57.08	1088	0	1058		4	GO:0005737, GO:0005829, GO:0009506, GO:0009507	4	GO:0000166, GO:0004812, GO:0004823, GO:0005524	3	GO:0006418, GO:0006429, GO:0008295		3	Anticodon_1 | tRNA-synt_1 | tRNA-synt_1g	PF08264.8 | PF00133.17 | PF09334.6	Anticodon-binding domain of tRNA | tRNA synthetases class I (I, L, M and V) | tRNA synthetases class I (M)	2.30E-07 | 1.50E-29 | 1.50E-05	30.7 | 102.5 | 23.8
	UN00442		---		AT1G20780.1	PUB44, ATPUB44, SAUL1	senescence-associated E3 ubiquitin ligase 1	2	33.59 | 24.21	128 | 318	2E-19 | 2E-19	63.2 | 52.8		evm_27.model.AmTr_v1.0_scaffold00002.543	3	52.57 | 40.71 | 40.83	331 | 393 | 169	6E-78 | 3E-74 | 2E-18	276 | 266 | 90.5		gi|359477593|ref|XP_002283969.2|	PREDICTED: U-box domain-containing protein 43-like [Vitis vinifera]	3	40.19 | 44.67 | 36.59	525 | 394 | 246	1E-155 | 1E-155 | 3E-25	294 | 280 | 117		4	GO:0000151, GO:0005634, GO:0005737, GO:0005886	3	GO:0004842, GO:0005515, GO:0070696	6	GO:0010115, GO:0010150, GO:0010271, GO:0010380, GO:0016567, GO:0090359		2	U-box | Arm	PF04564.10 | PF00514.18	U-box domain | Armadillo/beta-catenin-like repeat	6.50E-14 | 7.00E-06	51.6 | 25.6
	UN00443		---		AT4G33650.1	ADL2, DRP3A	dynamin-related protein 3A	4	68.21 | 46.13 | 42.5 | 48.15	302 | 323 | 80 | 324	2E-169 | 2E-169 | 2E-169 | 1E-52	360 | 225 | 53.5 | 199		evm_27.model.AmTr_v1.0_scaffold00033.191	4	73.51 | 50.76 | 56.57 | 50.47	302 | 327 | 99 | 317	0 | 0 | 0 | 5E-60	385 | 256 | 111 | 221		gi|255584037|ref|XP_002532763.1|	dynamin, putative [Ricinus communis]	4	68.81 | 51.12 | 62.24 | 47.76	311 | 313 | 98 | 312	0 | 0 | 0 | 2E-51	385 | 248 | 119 | 199		6	GO:0005739, GO:0005777, GO:0005829, GO:0009507, GO:0009941, GO:0016020	5	GO:0003924, GO:0005515, GO:0005525, GO:0035091, GO:0042802	17	GO:0000266, GO:0006626, GO:0009640, GO:0009658, GO:0009791, GO:0009793, GO:0009845, GO:0009909, GO:0009933, GO:0010162, GO:0010182, GO:0010228, GO:0016559, GO:0016567, GO:0019915, GO:0044375, GO:0050826		5	Dynamin_M | GED | Dynamin_N | Dynamin_M | Dynamin_N	PF01031.15 | PF02212.13 | PF00350.18 | PF01031.15 | PF00350.18	Dynamin central region | Dynamin GTPase effector domain | Dynamin family | Dynamin central region | Dynamin family	4.30E-37 | 6.90E-31 | 1.30E-23 | 5.90E-21 | 4.50E-07	127.4 | 106 | 83.6 | 74.5 | 29.8
	UN00444		K10597		AT5G15400.1	---	U-box domain-containing protein	1	72.94	1020	0	1427		evm_27.model.AmTr_v1.0_scaffold00177.25	1	74.24	819	0	1207		gi|359488959|ref|XP_003633847.1|	PREDICTED: probable ubiquitin conjugation factor E4-like [Vitis vinifera]	1	79.43	1021	0	1539		2	GO:0000151, GO:0005829	2	GO:0004842, GO:0034450	4	GO:0006511, GO:0010413, GO:0016567, GO:0045492		2	Ufd2P_core | U-box	PF10408.4 | PF04564.10	Ubiquitin elongating factor core | U-box domain	1.40E-190 | 9.20E-32	634.7 | 108.8
	UN00445		K05546		AT5G63840.1	RSW3, PSL5	Glycosyl hydrolases family 31 protein	3	75.64 | 40.57 | 66.67	706 | 212 | 51	0 | 6E-29 | 5E-16	1140 | 125 | 83.6		evm_27.model.AmTr_v1.0_scaffold00065.158	3	72.79 | 41.78 | 57.89	702 | 213 | 57	0 | 3E-32 | 1E-15	1074 | 135 | 81.6		gi|225433575|ref|XP_002270200.1|	PREDICTED: neutral alpha-glucosidase AB-like [Vitis vinifera]	3	80.14 | 44.93 | 62.96	705 | 207 | 54	0 | 1E-33 | 4E-11	1189 | 144 | 71.2		3	GO:0005576, GO:0005783, GO:0009507	2	GO:0004553, GO:0015926	---	NA		2	Glyco_hydro_31 | Gal_mutarotas_2	PF01055.21 | PF13802.1	Glycosyl hydrolases family 31 | Galactose mutarotase-like	1.60E-148 | 7.00E-15	495.1 | 54.6
	UN00446		---		AT2G46520.1	---	cellular apoptosis susceptibility protein, putative / importin-alpha re-exporter, putative	2	59.98 | 34.57	967 | 188	0 | 3E-10	1102 | 64.7		evm_27.model.AmTr_v1.0_scaffold00022.277	2	64.05 | 32.42	954 | 182	0 | 1E-10	1137 | 65.5		gi|359489740|ref|XP_002264036.2|	PREDICTED: exportin-2-like [Vitis vinifera]	2	66.26 | 34.92	972 | 189	0 | 9E-08	1196 | 60.5		7	GO:0005634, GO:0005643, GO:0005737, GO:0005829, GO:0009506, GO:0009507, GO:0016020	1	GO:0008565	10	GO:0000059, GO:0006094, GO:0006886, GO:0007010, GO:0009611, GO:0009620, GO:0009694, GO:0009695, GO:0009753, GO:0010498		4	Cse1 | CAS_CSE1 | IBN_N | Xpo1	PF08506.5 | PF03378.10 | PF03810.14 | PF08389.7	Cse1 | CAS/CSE protein, C-terminus | Importin-beta N-terminal domain | Exportin 1-like protein	3.70E-143 | 2.40E-102 | 1.20E-11 | 4.10E-04	476.5 | 342.4 | 44.3 | 20.2
	UN00447		---		AT4G31480.2	---	Coatomer, beta subunit	4	48.69 | 67.66 | 88.24 | 59.8	766 | 167 | 51 | 204	2E-170 | 1E-69 | 1E-69 | 5E-62	526 | 197 | 87.4 | 229		evm_27.model.AmTr_v1.0_scaffold00022.334	4	48.85 | 66.47 | 86 | 61.76	786 | 173 | 50 | 204	8E-170 | 6E-72 | 6E-72 | 6E-63	525 | 205 | 85.5 | 231		gi|224143423|ref|XP_002324951.1|	predicted protein [Populus trichocarpa]	4	56.45 | 63.37 | 67.66 | 92.16	620 | 202 | 167 | 51	0 | 0 | 5E-70 | 5E-70	515 | 234 | 197 | 91.7		6	GO:0005634, GO:0005737, GO:0005829, GO:0009506, GO:0030117, GO:0030126	2	GO:0005198, GO:0030276	2	GO:0006886, GO:0016192		7	Coatamer_beta_C | Adaptin_N | Adaptin_N | Coatomer_b_Cpla | Coatamer_beta_C | Coatomer_b_Cpla | Coatamer_beta_C	PF07718.7 | PF01602.15 | PF01602.15 | PF14806.1 | PF07718.7 | PF14806.1 | PF07718.7	Coatomer beta C-terminal region | Adaptin N terminal region | Adaptin N terminal region | Coatomer beta subunit appendage platform | Coatomer beta C-terminal region | Coatomer beta subunit appendage platform | Coatomer beta C-terminal region	1.70E-25 | 6.80E-17 | 1.50E-22 | 4.30E-17 | 1.20E-05 | 3.60E-40 | 3.40E-04	89.3 | 60.9 | 79.6 | 62 | 24.9 | 136.7 | 20.2
	UN00448		K03236		AT1G04080.1	PRP39	Tetratricopeptide repeat (TPR)-like superfamily protein	1	53.99	676	0	672		evm_27.model.AmTr_v1.0_scaffold00039.208	1	55.98	736	0	733		gi|225437987|ref|XP_002272685.1|	PREDICTED: pre-mRNA-processing factor 39-like [Vitis vinifera]	2	64.12 | 33.5	733 | 200	0 | 9E-13	875 | 76.6		3	GO:0005622, GO:0005634, GO:0005829	---	NA	3	GO:0006396, GO:0006397, GO:0048510		5	eIF-1a | TPR_16 | NRDE-2 | TPR_14 | Suf	PF01176.14 | PF13432.1 | PF08424.5 | PF13428.1 | PF05843.9	Translation initiation factor 1A / IF-1 | Tetratricopeptide repeat | NRDE-2, necessary for RNA interference | Tetratricopeptide repeat | Suppressor of forked protein (Suf)	1.20E-25 | 1.10E-06 | 7.20E-06 | 2.20E-05 | 5.20E-05	88.6 | 29 | 25.1 | 24.6 | 23.1
	UN00449		---		AT3G63500.1	---	Protein of unknown function (DUF1423)	1	45.16	733	4e-176	540		evm_27.model.AmTr_v1.0_scaffold00103.58	1	52.81	784	0	660		gi|225450071|ref|XP_002274296.1|	PREDICTED: protein OBERON 4-like [Vitis vinifera]	1	56.41	764	0	752		1	GO:0005634	1	GO:0005515	3	GO:0001708, GO:0009880, GO:0090421		1	DUF1423	PF07227.6	Protein of unknown function (DUF1423)	2.5e-164	547.1
	UN00450		---		AT2G41790.1	---	Insulinase (Peptidase family M16) family protein	3	58.33 | 66.17 | 75.74	468 | 266 | 235	0 | 0 | 0	546 | 387 | 367		evm_27.model.AmTr_v1.0_scaffold00103.47	3	63.53 | 75.68 | 62.86	266 | 222 | 70	0 | 0 | 0	359 | 346 | 98.6		gi|350535204|ref|NP_001233926.1|	insulin degrading enzyme [Solanum lycopersicum]	3	60.71 | 70.94 | 76.19	476 | 265 | 231	0 | 0 | 0	573 | 409 | 360		1	GO:0005737	4	GO:0003824, GO:0004222, GO:0008270, GO:0046872	1	GO:0006508		3	Peptidase_M16 | Peptidase_M16_C | Peptidase_M16_C	PF00675.15 | PF05193.16 | PF05193.16	Insulinase (Peptidase family M16) | Peptidase M16 inactive domain | Peptidase M16 inactive domain	4.40E-39 | 8.30E-17 | 3.80E-06	133.6 | 61.4 | 26.7
	UN00451		---		AT5G44030.1	CESA4, IRX5, NWS2	cellulose synthase A4	3	74.26 | 52.77 | 40.52	470 | 506 | 153	0 | 2E-110 | 1E-21	669 | 369 | 102		evm_27.model.AmTr_v1.0_scaffold00067.212	3	78.32 | 55.11 | 50.4	452 | 499 | 125	0 | 4E-117 | 5E-24	697 | 386 | 108		gi|168001214|ref|XP_001753310.1|	putative cellulose synthase 3, glycosyltransferase family 2 [Physcomitrella patens subsp. patens]	3	55.08 | 49.87 | 37.36	541 | 375 | 174	0 | 0 | 0	534 | 300 | 94		2	GO:0005886, GO:0016020	3	GO:0016757, GO:0016759, GO:0016760	9	GO:0009832, GO:0009834, GO:0010413, GO:0030244, GO:0042546, GO:0042742, GO:0044036, GO:0045492, GO:0050832		5	Cellulose_synt | zf-UDP | zf-RING_4 | Cellulose_synt | Cellulose_synt	PF03552.9 | PF14569.1 | PF14570.1 | PF03552.9 | PF03552.9	Cellulose synthase | Zinc-binding RING-finger | RING/Ubox like zinc-binding domain | Cellulose synthase | Cellulose synthase	3.10E-225 | 7.80E-34 | 7.50E-05 | 1.20E-53 | 2.50E-40	749.8 | 115.2 | 22.2 | 182.5 | 138.4
	UN00452		K11855		AT4G24560.1	UBP16	ubiquitin-specific protease 16	1	41.64	927	1e-179	553		evm_27.model.AmTr_v1.0_scaffold00135.4	1	48.04	943	0	697		gi|255545936|ref|XP_002514028.1|	conserved hypothetical protein [Ricinus communis]	1	51.31	875	0	693		1	GO:0005576	3	GO:0004221, GO:0004843, GO:0005515	11	GO:0000956, GO:0006486, GO:0006487, GO:0008283, GO:0009651, GO:0009908, GO:0016579, GO:0048364, GO:0048366, GO:0048367, GO:1901000		3	UCH | UCH_1 | zf-MYND	PF00443.24 | PF13423.1 | PF01753.13	Ubiquitin carboxyl-terminal hydrolase | Ubiquitin carboxyl-terminal hydrolase | MYND finger	6.60E-51 | 4.80E-29 | 1.20E-08	172.9 | 101.7 | 34.7
	UN00453		---		AT1G04790.1	---	RING/U-box superfamily protein	1	40.91	330	4e-61	221		evm_27.model.AmTr_v1.0_scaffold00039.200	1	31.12	993	2e-88	305		gi|359477850|ref|XP_002283247.2|	PREDICTED: uncharacterized protein LOC100247656 [Vitis vinifera]	1	53.59	362	2e-99	322		1	GO:0005634	1	GO:0008270	2	GO:0006635, GO:0016558		6	zf-RING_2 | zf-C3HC4_2 | zf-rbx1 | zf-C3HC4 | zf-C3HC4_3 | zf-RING_5	PF13639.1 | PF13923.1 | PF12678.2 | PF00097.20 | PF13920.1 | PF14634.1	Ring finger domain | Zinc finger, C3HC4 type (RING finger) | RING-H2 zinc finger | Zinc finger, C3HC4 type (RING finger) | Zinc finger, C3HC4 type (RING finger) | zinc-RING finger domain	3.70E-14 | 1.20E-08 | 5.80E-08 | 1.10E-07 | 3.40E-07 | 1.30E-05	52.2 | 34.8 | 32.7 | 31.3 | 29.8 | 24.8
	UN00454		K00924		AT5G25930.1	---	Protein kinase family protein with leucine-rich repeat domain	4	56.38 | 31.88 | 31.25 | 30.65	674 | 276 | 304 | 248	0 | 1E-23 | 6E-19 | 1E-14	690 | 108 | 93.2 | 79		evm_27.model.AmTr_v1.0_scaffold00056.124	4	49.29 | 31.02 | 35.8 | 28.93	700 | 274 | 257 | 242	0 | 2E-21 | 9E-20 | 8E-12	591 | 100 | 95.1 | 69.3		gi|224142854|ref|XP_002324752.1|	predicted protein [Populus trichocarpa]	5	60.86 | 29.19 | 30.95 | 29.17 | 29.08	677 | 298 | 252 | 240 | 141	0 | 1E-17 | 3E-13 | 1E-10 | 3E-08	768 | 92.4 | 78.2 | 70.1 | 62		2	GO:0005886, GO:0016020	5	GO:0004672, GO:0004674, GO:0005524, GO:0016301, GO:0016772	11	GO:0002679, GO:0006468, GO:0006612, GO:0006944, GO:0009723, GO:0009738, GO:0010200, GO:0010363, GO:0035556, GO:0043069, GO:0052542		7	Pkinase | Pkinase_Tyr | LRR_4 | LRR_1 | LRR_8 | LRR_6 | zf-RVT	PF00069.20 | PF07714.12 | PF12799.2 | PF00560.28 | PF13855.1 | PF13516.1 | PF13966.1	Protein kinase domain | Protein tyrosine kinase | Leucine Rich repeats (2 copies) | Leucine Rich Repeat | Leucine rich repeat | Leucine Rich repeat | zinc-binding in reverse transcriptase	8.50E-46 | 4.40E-40 | 7.10E-17 | 9.20E-13 | 4.70E-11 | 9.40E-09 | 3.10E-08	156.2 | 137.3 | 60.6 | 46.3 | 42.2 | 34.4 | 33.8
	UN00455		K01955		AT1G29900.1	CARB	carbamoyl phosphate synthetase B	2	82.09 | 34.92	737 | 398	0 | 2E-60	1236 | 226		evm_27.model.AmTr_v1.0_scaffold00013.171	2	82.1 | 34.67	754 | 398	0 | 6E-59	1241 | 221		gi|225435213|ref|XP_002282042.1|	PREDICTED: carbamoyl-phosphate synthase large chain-like [Vitis vinifera]	2	86.07 | 35.43	754 | 398	0 | 6E-60	1296 | 229		5	GO:0005739, GO:0005951, GO:0009507, GO:0009570, GO:0016020	5	GO:0003824, GO:0004088, GO:0005524, GO:0016874, GO:0046872	9	GO:0006094, GO:0006342, GO:0006526, GO:0006807, GO:0007010, GO:0008152, GO:0010498, GO:0016036, GO:0051567		15	CPSase_L_D3 | CPSase_L_D2 | ATP-grasp_4 | CPSase_L_chain | MGS | Dala_Dala_lig_C | ATPgrasp_Ter | ATP-grasp | zf-C3HC4_2 | zf-C3HC4_3 | zf-RING_5 | zf-RING_2 | zf-C3HC4 | zf-RING_UBOX | zf-C3HC4_4	PF02787.14 | PF02786.12 | PF13535.1 | PF00289.17 | PF02142.17 | PF07478.8 | PF15632.1 | PF02222.17 | PF13923.1 | PF13920.1 | PF14634.1 | PF13639.1 | PF00097.20 | PF13445.1 | PF15227.1	Carbamoyl-phosphate synthetase large chain, oligomerisation domain | Carbamoyl-phosphate synthase L chain, ATP binding domain | ATP-grasp domain | Carbamoyl-phosphate synthase L chain, N-terminal domain | MGS-like domain | D-ala D-ala ligase C-terminus | ATP-grasp in the biosynthetic pathway with Ter operon | ATP-grasp domain | Zinc finger, C3HC4 type (RING finger) | Zinc finger, C3HC4 type (RING…	1.30E-42 | 2.80E-35 | 1.10E-20 | 3.00E-19 | 1.10E-17 | 2.40E-06 | 2.30E-05 | 2.60E-04 | 1.70E-09 | 1.20E-08 | 1.70E-08 | 2.40E-08 | 5.40E-08 | 1.30E-05 | 7.30E-05	144.4 | 121.5 | 74.1 | 69.1 | 63.7 | 27 | 23.3 | 20.4 | 37.5 | 34.4 | 34 | 33.6 | 32.3 | 24.7 | 22.5
	UN00456		---		AT1G23870.1	ATTPS9, TPS9	trehalose-phosphatase/synthase 9	4	68.78 | 68.59 | 83.33 | 54.29	615 | 191 | 18 | 35	0 | 0 | 1E-05 | 1E-05	863 | 276 | 38.5 | 30.8		evm_27.model.AmTr_v1.0_scaffold00006.323	3	74.41 | 62.09 | 95	555 | 211 | 20	0 | 0 | 0	842 | 261 | 43.5		gi|255540727|ref|XP_002511428.1|	trehalose-6-phosphate synthase, putative [Ricinus communis]	4	72.15 | 71.73 | 90 | 45.16	614 | 191 | 20 | 31	0 | 0 | 8E-05 | 8E-05	885 | 288 | 43.9 | 26.2		1	GO:0005634	3	GO:0003824, GO:0004805, GO:0016757	4	GO:0005992, GO:0008152, GO:0009744, GO:0009750		3	Glyco_transf_20 | Trehalose_PPase | Hydrolase_3	PF00982.16 | PF02358.11 | PF08282.7	Glycosyltransferase family 20 | Trehalose-phosphatase | haloacid dehalogenase-like hydrolase	2.80E-167 | 4.40E-63 | 1.40E-06	556.9 | 212.3 | 28
	UN00457		---		AT1G17230.1	---	Leucine-rich receptor-like protein kinase family protein	1	65.83	995	0	1132		evm_27.model.AmTr_v1.0_scaffold00092.78	1	72.19	996	0	1249		gi|225470798|ref|XP_002263001.1|	PREDICTED: leucine-rich repeat receptor-like serine/threonine-protein kinase At1g17230-like [Vitis vinifera]	1	72.12	997	0	1241		1	GO:0005576	5	GO:0004672, GO:0004674, GO:0004713, GO:0005524, GO:0016772	5	GO:0002237, GO:0006468, GO:0007165, GO:0010103, GO:0048443		8	LRR_4 | Pkinase | Pkinase_Tyr | LRR_8 | LRR_1 | LRR_6 | LRR_7 | LRRNT_2	PF12799.2 | PF00069.20 | PF07714.12 | PF13855.1 | PF00560.28 | PF13516.1 | PF13504.1 | PF08263.7	Leucine Rich repeats (2 copies) | Protein kinase domain | Protein tyrosine kinase | Leucine rich repeat | Leucine Rich Repeat | Leucine Rich repeat | Leucine rich repeat | Leucine rich repeat N-terminal domain	1.50E-51 | 2.00E-48 | 4.20E-43 | 7.90E-41 | 2.10E-36 | 1.00E-15 | 9.00E-12 | 3.60E-09	171.2 | 164.7 | 147.2 | 137.6 | 118.3 | 55.9 | 43.1 | 36.4
	UN00458		K17302		AT3G15980.3	---	Coatomer, beta' subunit	1	80.22	920	0	1462		evm_27.model.AmTr_v1.0_scaffold00142.4	1	81.28	935	0	1456		gi|255574556|ref|XP_002528189.1|	coatomer beta subunit, putative [Ricinus communis]	1	84.75	918	0	1527		4	GO:0005737, GO:0005829, GO:0030117, GO:0030126	1	GO:0005198	5	GO:0006094, GO:0006886, GO:0007010, GO:0010498, GO:0016192		2	Coatomer_WDAD | WD40	PF04053.9 | PF00400.27	Coatomer WD associated region | WD domain, G-beta repeat	3.10E-165 | 3.00E-51	550.2 | 169.5
	UN00459		K14293		AT5G53480.1	---	ARM repeat superfamily protein	1	80.36	840	0	1341		evm_27.model.AmTr_v1.0_scaffold00058.135	1	79.05	845	0	1311		gi|225455336|ref|XP_002276600.1|	PREDICTED: importin subunit beta-1-like [Vitis vinifera]	1	88.21	840	0	1462		4	GO:0005634, GO:0005643, GO:0005737, GO:0009507	2	GO:0005515, GO:0008565	4	GO:0000059, GO:0006606, GO:0052541, GO:0052546		5	HEAT | HEAT_EZ | IBN_N | HEAT_2 | Vac14_Fab1_bd	PF02985.17 | PF13513.1 | PF03810.14 | PF13646.1 | PF12755.2	HEAT repeat | HEAT-like repeat | Importin-beta N-terminal domain | HEAT repeats | Vacuolar 14 Fab1-binding region	1.20E-18 | 4.00E-16 | 1.00E-14 | 7.80E-14 | 6.60E-07	65.3 | 58.9 | 54.1 | 51.7 | 29.6
	UN00460		---		AT3G26810.1	AFB2	auxin signaling F-box 2	2	42.49 | 59.52	466 | 126	1E-127 | 1E-127	315 | 162		evm_27.model.AmTr_v1.0_scaffold00003.426	4	61.51 | 71.01 | 48.47 | 86.84	304 | 138 | 163 | 38	7E-114 | 8E-99 | 8E-99 | 8E-99	365 | 214 | 119 | 68.6		gi|359495481|ref|XP_002271412.2|	PREDICTED: protein TRANSPORT INHIBITOR RESPONSE 1 [Vitis vinifera]	2	56.18 | 81.75	461 | 137	0 | 0	441 | 232		2	GO:0005634, GO:0005774	2	GO:0004842, GO:0010011	5	GO:0002237, GO:0007165, GO:0010103, GO:0010152, GO:0048443		3	LRR_6 | LRR_4 | F-box-like	PF13516.1 | PF12799.2 | PF12937.2	Leucine Rich repeat | Leucine Rich repeats (2 copies) | F-box-like	4.20E-07 | 1.80E-05 | 2.10E-06	29.3 | 24.2 | 27.3
	UN00461		K12169		AT2G22010.1	RKP	related to KPC1	1	57.23	1017	0	1061		evm_27.model.AmTr_v1.0_scaffold00010.305	1	59.22	1025	0	1115		gi|359480715|ref|XP_002276278.2|	PREDICTED: E3 ubiquitin-protein ligase RKP-like [Vitis vinifera]	1	64.7	1017	0	1209		1	GO:0005737	2	GO:0004842, GO:0008270	6	GO:0009615, GO:0016567, GO:0030163, GO:0051603, GO:0051726, GO:0060154		2	zf-C3HC4_3 | Ufd2P_core	PF13920.1 | PF10408.4	Zinc finger, C3HC4 type (RING finger) | Ubiquitin elongating factor core	4.60E-06 | 1.10E-05	26.1 | 23.9
	UN00462		K00924		AT1G28440.1	HSL1	HAESA-like 1	1	64.77	982	0	1179		evm_27.model.AmTr_v1.0_scaffold00021.186	1	61.85	983	0	1119		gi|225443594|ref|XP_002278698.1|	PREDICTED: receptor-like protein kinase HSL1-like [Vitis vinifera]	1	70.59	976	0	1307		1	GO:0005886	5	GO:0004672, GO:0004674, GO:0005524, GO:0016301, GO:0016772	19	GO:0000271, GO:0006468, GO:0007020, GO:0007169, GO:0007389, GO:0008361, GO:0009664, GO:0009825, GO:0009832, GO:0009926, GO:0009932, GO:0010015, GO:0010075, GO:0010817, GO:0040007, GO:0043481, GO:0048653, GO:0048767, GO:0071555		8	Pkinase | LRR_4 | Pkinase_Tyr | LRR_8 | LRR_1 | LRRNT_2 | LRR_6 | LRR_7	PF00069.20 | PF12799.2 | PF07714.12 | PF13855.1 | PF00560.28 | PF08263.7 | PF13516.1 | PF13504.1	Protein kinase domain | Leucine Rich repeats (2 copies) | Protein tyrosine kinase | Leucine rich repeat | Leucine Rich Repeat | Leucine rich repeat N-terminal domain | Leucine Rich repeat | Leucine rich repeat	1.30E-45 | 1.40E-40 | 8.00E-38 | 5.60E-32 | 2.30E-25 | 1.40E-12 | 7.70E-08 | 2.20E-04	155.6 | 136.2 | 129.9 | 109.2 | 84.7 | 47.3 | 31.6 | 20.8
	UN00463		---		AT4G28650.1	---	Leucine-rich repeat transmembrane protein kinase family protein	23	44.44 | 59.71 | 35.84 | 43.15 | 30.71 | 30.82 | 32.83 | 38.64 | 34.25 | 27.87 | 35.62 | 28.5 | 35.56 | 37.01 | 31.29 | 28.4 | 31.06 | 33.77 | 28.97 | 27.86 | 62.5 | 30.33 | 43.18	243 | 139 | 279 | 146 | 254 | 159 | 265 | 44 | 254 | 61 | 160 | 200 | 45 | 154 | 163 | 162 | 161 | 154 | 145 | 201 | 40 | 122 | 44	1E-160 | 1E-160 | 1E-160 | 1E-160 | 1E-44 | 1E-44 | 2E-36 | 2E-36 | 2E-31 | 2E-31 | 9E-22 | 2E-21 | 2E-21 | 3E-21 | 2E-17 | 4E-17 | 1E-16 | 4E-15 | 1E-11 | 1E-09 | 1E-09 | 4E-07 | 3E-04	192 | 174 | 139 | 125 | 116 | 84.3 | 138 | 35 | 122 | 34.7 | 102 | 84 | 38.9 | 100 | 88.2 | 87.4 | 85.9 | 80.9 | 69.7 | 63.2 | 63.2 | 54.7 | 45.4		evm_27.model.AmTr_v1.0_scaffold00111.2	22	49.12 | 90.71 | 56.6 | 65.41 | 92.5 | 39.62 | 66.67 | 31.82 | 29.47 | 30.35 | 29.61 | 34.5 | 28.69 | 31.43 | 30.81 | 30.97 | 35.71 | 28.12 | 28.85 | 30.94 | 26.67 | 24.44	397 | 140 | 159 | 133 | 40 | 106 | 18 | 264 | 95 | 257 | 233 | 171 | 244 | 175 | 172 | 155 | 154 | 160 | 156 | 139 | 120 | 45	0 | 0 | 0 | 0 | 0 | 0 | 0 | 6E-38 | 6E-38 | 1E-21 | 2E-21 | 1E-19 | 7E-18 | 2E-17 | 4E-17 | 4E-16 | 5E-16 | 6E-15 | 1E-14 | 6E-13 | 1E-07 | 1E-07	313 | 252 | 172 | 171 | 80.9 | 53.1 | 30 | 129 | 48.1 | 101 | 100 | 93.6 | 89 | 87.4 | 86.7 | 83.2 | 82.8 | 79.3 | 78.2 | 72.8 | 44.3 | 30.8		gi|297797107|ref|XP_002866438.1|	hypothetical protein ARALYDRAFT_496307 [Arabidopsis lyrata subsp. lyrata]	24	58.68 | 78.26 | 46.24 | 58.75 | 90 | 45.36 | 58.82 | 75 | 35.66 | 29 | 34.09 | 28.92 | 30.38 | 31.54 | 29.03 | 27.7 | 37.63 | 27.33 | 43.59 | 35.06 | 26.82 | 30.87 | 34.43 | 26.11	242 | 138 | 279 | 160 | 40 | 97 | 17 | 16 | 244 | 100 | 44 | 204 | 158 | 279 | 279 | 148 | 93 | 161 | 39 | 154 | 179 | 149 | 122 | 180	0 | 0 | 0 | 0 | 0 | 0 | 0 | 0 | 7E-43 | 7E-43 | 7E-43 | 2E-38 | 2E-38 | 4E-26 | 5E-20 | 6E-19 | 6E-19 | 4E-15 | 4E-15 | 1E-14 | 6E-13 | 2E-12 | 7E-10 | 7E-06	276 | 224 | 222 | 203 | 81.6 | 58.9 | 28.5 | 27.7 | 140 | 46.6 | 32 | 95.9 | 87.8 | 120 | 100 | 68.6 | 49.7 | 68.9 | 36.2 | 83.2 | 75.1 | 75.1 | 67.4 | 54.3		1	GO:0005886	4	GO:0004672, GO:0004674, GO:0005524, GO:0016772	7	GO:0002237, GO:0006468, GO:0007165, GO:0007169, GO:0010067, GO:0010103, GO:0048443		14	LRR_4 | Pkinase_Tyr | Pkinase | LRR_8 | LRR_1 | LRR_6 | Pkinase | Pkinase_Tyr | LRR_4 | LRR_8 | LRR_1 | Pkinase | LRR_7 | LRR_6	PF12799.2 | PF07714.12 | PF00069.20 | PF13855.1 | PF00560.28 | PF13516.1 | PF00069.20 | PF07714.12 | PF12799.2 | PF13855.1 | PF00560.28 | PF00069.20 | PF13504.1 | PF13516.1	Leucine Rich repeats (2 copies) | Protein tyrosine kinase | Protein kinase domain | Leucine rich repeat | Leucine Rich Repeat | Leucine Rich repeat | Protein kinase domain | Protein tyrosine kinase | Leucine Rich repeats (2 copies) | Leucine rich repeat | Leucine Rich Repeat | Protein kinase domain | Leucine rich repeat | Leucine Rich repeat	5.00E-18 | 2.20E-13 | 3.40E-13 | 5.20E-13 | 1.80E-11 | 5.50E-05 | 1.30E-12 | 2.50E-09 | 1.00E-23 | 2.00E-16 | 2.80E-12 | 2.50E-06 | 8.70E-05 | 1.40E-04	64.3 | 49.8 | 49.3 | 48.5 | 42.4 | 22.8 | 47.4 | 36.5 | 82.4 | 59.4 | 44.8 | 26.8 | 22.1 | 21.5
	UN00464		K03254		AT4G11420.1	EIF3A, ATEIF3A-1, EIF3A-1, ATTIF3A1, TIF3A1	eukaryotic translation initiation factor 3A	2	77.03 | 50.7	740 | 71	0 | 2E-14	934 | 78.6		evm_27.model.AmTr_v1.0_scaffold00111.21	2	84.19 | 45.07	740 | 71	0 | 5E-11	1001 | 66.6		gi|225450669|ref|XP_002283093.1|	PREDICTED: eukaryotic translation initiation factor 3 subunit A [Vitis vinifera]	3	85.81 | 52.49 | 60	740 | 181 | 35	0 | 6E-26 | 6E-26	1021 | 96.3 | 45.4		4	GO:0005737, GO:0005829, GO:0005852, GO:0005886	1	GO:0003743	1	GO:0006413		1	PCI	PF01399.22	PCI domain	8.4e-18	64.6
	UN00465		---		AT1G18270.1	---	ketose-bisphosphate aldolase class-II family protein	6	47.23 | 50.88 | 53.17 | 50.39 | 90 | 44.78	631 | 283 | 205 | 127 | 20 | 67	2E-124 | 1E-57 | 4E-39 | 2E-27 | 2E-27 | 1E-12	414 | 218 | 159 | 103 | 39.3 | 72.8		evm_27.model.AmTr_v1.0_scaffold00091.13	2	46.4 | 49.82	625 | 281	2E-125 | 8E-54	402 | 202		gi|359491523|ref|XP_002278967.2|	PREDICTED: uncharacterized protein LOC100262718 [Vitis vinifera]	6	49 | 53.79 | 52.71 | 54.76 | 90 | 43.37	653 | 290 | 203 | 126 | 20 | 83	6E-133 | 2E-61 | 9E-38 | 9E-31 | 9E-31 | 3E-13	441 | 233 | 158 | 117 | 40.8 | 78.6		2	GO:0005634, GO:0005739	10	GO:0000166, GO:0003824, GO:0004332, GO:0004616, GO:0008270, GO:0008442, GO:0016491, GO:0016616, GO:0016832, GO:0050662	5	GO:0005975, GO:0006096, GO:0006098, GO:0006573, GO:0055114		5	NAD_binding_11 | F_bP_aldolase | NAD_binding_2 | F_bP_aldolase | DUF1537	PF14833.1 | PF01116.15 | PF03446.10 | PF01116.15 | PF07005.6	NAD-binding of NADP-dependent 3-hydroxyisobutyrate dehydrogenase | Fructose-bisphosphate aldolase class-II | NAD binding domain of 6-phosphogluconate dehydrogenase | Fructose-bisphosphate aldolase class-II | Protein of unknown function, DUF1537	9.60E-22 | 1.30E-39 | 4.80E-08 | 2.50E-07 | 1.40E-05	77.3 | 136 | 33 | 30.1 | 24.9
	UN00466		---		AT2G47070.1	SPL1	squamosa promoter binding protein-like 1	2	54.93 | 40.95	588 | 337	0 | 4E-45	574 | 176		evm_27.model.AmTr_v1.0_scaffold00045.66	2	57.49 | 51.02	614 | 392	0 | 2E-81	605 | 287		gi|255556564|ref|XP_002519316.1|	Squamosa promoter-binding protein, putative [Ricinus communis]	2	59.63 | 51.7	597 | 441	0 | 0	668 | 310		1	GO:0005634	2	GO:0003677, GO:0003700	3	GO:0006355, GO:0032880, GO:0042744		3	Ank_5 | Ank | SBP	PF13857.1 | PF00023.25 | PF03110.9	Ankyrin repeats (many copies) | Ankyrin repeat | SBP domain	1.10E-05 | 8.50E-04 | 2.30E-38	25.5 | 19 | 130.3
	UN00467		---		AT1G67560.1	LOX6	PLAT/LH2 domain-containing lipoxygenase family protein	5	50.86 | 71.73 | 80.28 | 50.42 | 78.95	466 | 237 | 71 | 119 | 19	0 | 0 | 0 | 0 | 0	427 | 366 | 127 | 114 | 38.1		evm_27.model.AmTr_v1.0_scaffold00049.220	2	68.93 | 55.36	457 | 466	0 | 0	629 | 478		gi|225425842|ref|XP_002265505.1|	PREDICTED: lipoxygenase 6, choloroplastic [Vitis vinifera]	4	70.68 | 78.72 | 80.28 | 57.5	457 | 235 | 71 | 120	0 | 0 | 0 | 5E-30	647 | 400 | 127 | 132		2	GO:0005886, GO:0009507	1	GO:0016165	4	GO:0009611, GO:0009695, GO:0034440, GO:0040007		4	Lipoxygenase | PLAT | Lipoxygenase | Lipoxygenase	PF00305.14 | PF01477.18 | PF00305.14 | PF00305.14	Lipoxygenase | PLAT/LH2 domain | Lipoxygenase | Lipoxygenase	9.50E-81 | 1.10E-07 | 3.70E-27 | 1.70E-116	271.7 | 32.1 | 94.6 | 389.8
	UN00469		---		AT5G12440.3	---	CCCH-type zinc fingerfamily protein with RNA-binding domain	1	36.73	686	5e-94	314		evm_27.model.AmTr_v1.0_scaffold00119.5	2	48.81 | 85.48	588 | 62	4E-136 | 1E-23	429 | 107		gi|356542909|ref|XP_003539907.1|	PREDICTED: zinc finger CCCH domain-containing protein 53-like [Glycine max]	1	54.34	738	0	626		1	GO:0005634	3	GO:0000166, GO:0003676, GO:0008270	1	GO:0008150		4	RRM_6 | RRM_1 | zf-CCCH | RRM_5	PF14259.1 | PF00076.17 | PF00642.19 | PF13893.1	RNA recognition motif (a.k.a. RRM, RBD, or RNP domain) | RNA recognition motif. (a.k.a. RRM, RBD, or RNP domain) | Zinc finger C-x8-C-x5-C-x3-H type (and similar) | RNA recognition motif. (a.k.a. RRM, RBD, or RNP domain)	1.70E-07 | 1.00E-06 | 2.00E-05 | 9.50E-04	31 | 28.2 | 24.1 | 18.9
	UN00470		K12619		AT1G75660.1	XRN3, AtXRN3	5'-3' exoribonuclease 3	1	54.43	869	0	832		evm_27.model.AmTr_v1.0_scaffold00004.29	1	54.9	816	0	822		gi|359490022|ref|XP_002275560.2|	PREDICTED: 5'-3' exoribonuclease 4-like [Vitis vinifera]	1	68.31	792	0	1045		1	GO:0005634	4	GO:0003676, GO:0004527, GO:0004534, GO:0008270	18	GO:0006139, GO:0006310, GO:0006635, GO:0007062, GO:0007126, GO:0007131, GO:0009887, GO:0009888, GO:0010332, GO:0010587, GO:0010638, GO:0016558, GO:0031048, GO:0032204, GO:0033044, GO:0042138, GO:0043247, GO:0045132		1	XRN_N	PF03159.13	XRN 5'-3' exonuclease N-terminus	2.4e-107	357.7
	UN00471		---		AT3G56760.1	---	Protein kinase superfamily protein	4	62.06 | 40.36 | 89.47 | 76.19	253 | 166 | 19 | 21	6E-116 | 6E-116 | 6E-116 | 6E-116	286 | 112 | 41.2 | 40.4		evm_27.model.AmTr_v1.0_scaffold00073.66	3	57.78 | 38.38 | 94.74	334 | 284 | 19	3E-96 | 6E-40 | 6E-40	318 | 141 | 42.4		gi|357482999|ref|XP_003611786.1|	CDPK-related protein kinase [Medicago truncatula]	5	63.35 | 42.86 | 65.38 | 94.74 | 75	251 | 182 | 26 | 19 | 16	9E-120 | 9E-120 | 9E-120 | 9E-120 | 9E-120	291 | 114 | 43.5 | 42.4 | 27.3		2	GO:0005886, GO:0016020	7	GO:0004672, GO:0004674, GO:0004723, GO:0005509, GO:0005524, GO:0016301, GO:0016772	2	GO:0006468, GO:0006499		3	Pkinase | Pkinase_Tyr | Kdo	PF00069.20 | PF07714.12 | PF06293.9	Protein kinase domain | Protein tyrosine kinase | Lipopolysaccharide kinase (Kdo/WaaP) family	4.90E-40 | 1.30E-20 | 2.00E-04	137.3 | 73.5 | 20.5
	UN00472		K12617		AT1G79090.2	---	FUNCTIONS IN: molecular_function unknown; INVOLVED IN: biological_process unknown; LOCATED IN: cellular_component unknown; EXPRESSED IN: 25 plant structures; EXPRESSED DURING: 15 growth stages; CONTAINS InterPro DOMAIN/s: Topoisomerase II-associated protein PAT1 (InterPro:IPR019167); BEST Arabidopsis thaliana protein match is: Topoisomerase II-associated protein PAT1 (TAIR:AT3G22270.1); Has 1260 …	1	49.69	809	0	607		evm_27.model.AmTr_v1.0_scaffold00155.12	1	58.06	825	0	746		gi|225465743|ref|XP_002264820.1|	PREDICTED: uncharacterized protein LOC100255521 [Vitis vinifera]	1	63	808	0	851		1	GO:0005737	1	GO:0003674	2	GO:0006486, GO:0008150		1	PAT1	PF09770.4	Topoisomerase II-associated protein PAT1	1.6e-12	46.5
	UN00473		---		AT3G15470.1	---	Transducin/WD40 repeat-like superfamily protein	3	60.24 | 44.74 | 76.92	425 | 409 | 13	0 | 0 | 0	475 | 249 | 26.6		evm_27.model.AmTr_v1.0_scaffold00009.426	2	56.95 | 39.8	453 | 495	0 | 0	464 | 239		gi|224117222|ref|XP_002317512.1|	predicted protein [Populus trichocarpa]	3	67.06 | 46.21 | 69.23	419 | 435 | 13	0 | 0 | 0	529 | 274 | 26.2		2	GO:0005737, GO:0005834	1	GO:0004871	1	GO:0007165		2	WD40 | WD40	PF00400.27 | PF00400.27	WD domain, G-beta repeat | WD domain, G-beta repeat	7.00E-22 | 4.20E-09	76.4 | 35.9
	UN00474		---		AT1G79830.3	GC5	golgin candidate 5	1	70.82	682	0	726		evm_27.model.AmTr_v1.0_scaffold00109.75	3	75.11 | 47.62 | 29.61	683 | 63 | 179	0 | 2E-08 | 2E-08	786 | 47.4 | 30.4		gi|225455135|ref|XP_002267350.1|	PREDICTED: golgin candidate 5-like isoform 1 [Vitis vinifera]	2	75.62 | 29.63	685 | 189	0 | 1E-06	791 | 57		4	GO:0005576, GO:0005634, GO:0005737, GO:0005794	1	GO:0005515	4	GO:0000911, GO:0006944, GO:0008150, GO:0048193		2	TMF_TATA_bd | TMF_DNA_bd	PF12325.3 | PF12329.3	TATA element modulatory factor 1 TATA binding | TATA element modulatory factor 1 DNA binding	9.20E-36 | 1.50E-15	122.2 | 56.7
	UN00475		K12397		AT3G55480.2	PAT2	protein affected traf&#64257;cking 2	1	54.21	1081	0	1014		evm_27.model.AmTr_v1.0_scaffold00012.176	1	59.13	1084	0	1112		gi|359486795|ref|XP_002278568.2|	PREDICTED: AP3-complex subunit beta-A-like [Vitis vinifera]	1	64.84	1075	0	1214		3	GO:0005634, GO:0005794, GO:0030117	1	GO:0008565	3	GO:0006896, GO:0051453, GO:0080171		6	Adaptin_N | HEAT_2 | AP3B1_C | HEAT | Cnd1 | Vac14_Fab1_bd	PF01602.15 | PF13646.1 | PF14796.1 | PF02985.17 | PF12717.2 | PF12755.2	Adaptin N terminal region | HEAT repeats | Clathrin-adaptor complex-3 beta-1 subunit C-terminal | HEAT repeat | non-SMC mitotic condensation complex subunit 1 | Vacuolar 14 Fab1-binding region	1.80E-97 | 1.00E-09 | 2.50E-09 | 8.50E-09 | 1.60E-06 | 1.40E-05	326.8 | 38.5 | 36.9 | 34.7 | 28 | 25.4
	UN00476		---		AT1G07200.1	---	Double Clp-N motif-containing P-loop nucleoside triphosphate hydrolases superfamily protein	1	28.79	389	1e-31	129		evm_27.model.AmTr_v1.0_scaffold00007.53	4	39.85 | 34.75 | 32.91 | 36.21	394 | 141 | 158 | 116	6E-59 | 6E-14 | 1E-08 | 2E-07	220 | 76.3 | 58.5 | 50.1		gi|225434576|ref|XP_002279036.1|	PREDICTED: uncharacterized protein LOC100241532 [Vitis vinifera]	6	42.55 | 33.57 | 34.45 | 52.78 | 33.56 | 32.17	416 | 283 | 299 | 36 | 146 | 143	1E-66 | 4E-25 | 9E-24 | 9E-24 | 7E-10 | 3E-07	248 | 117 | 101 | 32.7 | 67.4 | 58.9		1	GO:0005737	1	GO:0005524	1	GO:0008150		---	---	---	---	---	---
	UN00477		K08825		AT5G35980.1	YAK1	yeast YAK1-related gene 1	1	53.24	958	0	907		evm_27.model.AmTr_v1.0_scaffold00011.217	1	56.88	967	0	972		gi|225454595|ref|XP_002267912.1|	PREDICTED: uncharacterized protein LOC100240775 [Vitis vinifera]	1	60.36	956	0	1054		3	GO:0005737, GO:0005829, GO:0009506	5	GO:0004672, GO:0004674, GO:0005524, GO:0016301, GO:0016772	2	GO:0006468, GO:0009737		3	Pkinase | Pkinase_Tyr | APH	PF00069.20 | PF07714.12 | PF01636.18	Protein kinase domain | Protein tyrosine kinase | Phosphotransferase enzyme family	1.00E-50 | 1.90E-20 | 1.00E-04	172.3 | 73 | 22.1
	UN00478		K01723		AT5G16150.3	GLT1, PGLCT	plastidic GLC translocator	1	87.87	437	0	646		evm_27.model.AmTr_v1.0_scaffold00079.88	1	87.33	434	0	641		gi|225458434|ref|XP_002283780.1|	PREDICTED: allene oxide synthase, chloroplastic [Vitis vinifera]	1	71.25	480	0	657		4	GO:0005886, GO:0009941, GO:0016020, GO:0016021	5	GO:0005215, GO:0005351, GO:0015144, GO:0022857, GO:0022891	3	GO:0006810, GO:0010353, GO:0055085		3	p450 | Sugar_tr | MFS_1	PF00067.17 | PF00083.19 | PF07690.11	Cytochrome P450 | Sugar (and other) transporter | Major Facilitator Superfamily	3.00E-14 | 2.20E-99 | 3.70E-25	52.3 | 333 | 88.3
	UN00479		---		AT1G21630.1	---	Calcium-binding EF hand family protein	2	43.01 | 33.08	944 | 130	0 | 5E-05	582 | 47.8		evm_27.model.AmTr_v1.0_scaffold00044.153	3	56.05 | 30 | 41.94	942 | 140 | 93	0 | 3E-09 | 6E-04	828 | 60.8 | 43.5		gi|224081495|ref|XP_002306434.1|	predicted protein [Populus trichocarpa]	2	52.32 | 32.31	883 | 130	0 | 3E-05	714 | 52.4		3	GO:0005737, GO:0005829, GO:0005886	1	GO:0005509	4	GO:0030048, GO:0051645, GO:0051646, GO:0060151		4	EF-hand_4 | EF-hand_7 | EF-hand_1 | EF-hand_6	PF12763.2 | PF13499.1 | PF00036.27 | PF13405.1	Cytoskeletal-regulatory complex EF hand | EF-hand domain pair | EF hand | EF-hand domain	9.50E-11 | 9.30E-07 | 1.50E-06 | 7.50E-04	41.3 | 28.8 | 27.1 | 19.1
	UN00480		K01408		AT2G41790.1	---	Insulinase (Peptidase family M16) family protein	1	67.92	932	0	1336		evm_27.model.AmTr_v1.0_scaffold00103.49	1	71.77	882	0	1300		gi|225441825|ref|XP_002283993.1|	PREDICTED: zinc-metallopeptidase, peroxisomal [Vitis vinifera]	1	74.87	935	0	1457		1	GO:0005737	4	GO:0003824, GO:0004222, GO:0008270, GO:0046872	1	GO:0006508		2	Peptidase_M16 | Peptidase_M16_C	PF00675.15 | PF05193.16	Insulinase (Peptidase family M16) | Peptidase M16 inactive domain	2.40E-36 | 1.30E-30	124.7 | 106.4
	UN00481		---		AT3G02930.2	---	Plant protein of unknown function (DUF827)	1	39.66	774	7e-115	375		evm_27.model.AmTr_v1.0_scaffold00002.243	1	41.75	867	3e-142	448		gi|359489869|ref|XP_002270776.2|	PREDICTED: uncharacterized protein LOC100249386 [Vitis vinifera]	1	45.15	866	6e-164	509		1	GO:0005783	---	NA	---	NA		1	WEMBL	PF05701.6	Weak chloroplast movement under blue light	1.1e-20	73.5
[truncated: 65,052 more rows]
