# Supplementary material for: Deep sequencing of the Mexican avocado transcriptome, an ancient angiosperm with a high content of fatty acids
Source: BMC Genomics. 2015 Aug 13;16(1):599. doi: 10.1186/s12864-015-1775-y (PMC4533766; doi:10.1186/s12864-015-1775-y)
Supplement: Additional file 2: — P. americana unigenes (ZIP 20363 kb) [file 12864_2015_1775_MOESM2_ESM.zip]

Archive with 1 entries (1 files):
- 5.Additional File 4 (Avocado Unigenes).fasta
