# Supplementary material for: Deep sequencing of the Mexican avocado transcriptome, an ancient angiosperm with a high content of fatty acids
Source: BMC Genomics. 2015 Aug 13;16(1):599. doi: 10.1186/s12864-015-1775-y (PMC4533766; doi:10.1186/s12864-015-1775-y)
Supplement: Additional file 4: Table S4. — Detailed information for unigenes mapping to KEGG pathways in P. americana. Table S5. Total number of reads mapped by BioScopeTM software (LifeTechnologies) against the P. americana unigene set. Table S6 . Expression profile matrix of P. americana unigenes. Table S7 . Preferentially expressed unigenes in P. americana by organ. Table S8 . P. americana unigenes selected as organ-specifc. Table S9 . P. americana unigenes selected as preferentially expresed in the fruit/flower comparison. Table S10 . Differentially expressed genes during avocado fruit ripening. Table S11 . Association of specific GO terms to preferentially expressed genes involved in the avocado ripening process. Table S12 . Identity percent between avocado (Persea americana var. drymifolia) and tomato (Solanum lycopersicum) genes involved in the ripening process. Table S13 . List of avocado unigenes annotated as homologous to Arabidopsis genes known or suspected to be involved in acyl-lipid metabolism. Table S14 . P. americana unigenes annotated as homologous to Arabidopsis genes involved in the fatty acid biosynthetic pathway. Table S15 . Primers employed in real-time PCR assay. (XLSX 15767 kb) [file 12864_2015_1775_MOESM4_ESM.xlsx]

## Sheet: Table S5
	Table S5. Detailed information for unignenes mapping KEGG pathways in P. americana
				# of Unigenes	Unigenes ID's	KEGG Orthology (KO)	Name
	Energy metabolism	Carbon fixation	[M00165] Reductive pentose phosphate cycle (Calvin cycle)	1	UN11839	K00855	PRK, prkB; phosphoribulokinase [EC:2.7.1.19]
				1	UN06871	K01601	rbcL; ribulose-bisphosphate carboxylase large chain [EC:4.1.1.39]
				8	UN23971 | UN24179 | UN25933 | UN28783 | UN30431 | UN30551 | UN31212 | UN35658	K01602	rbcS; ribulose-bisphosphate carboxylase small chain [EC:4.1.1.39]
				6	UN02485 | UN04132 | UN04384 | UN05339 | UN08842 | UN09323	K00927	PGK, pgk; phosphoglycerate kinase [EC:2.7.2.3]
				3	UN03335 | UN07906 | UN09900	K05298	GAPA; glyceraldehyde-3-phosphate dehydrogenase (NADP+) (phosphorylating) [EC:1.2.1.13]
				5	UN06858 | UN07435 | UN08004 | UN12159 | UN12200	K00134	GAPDH, gapA; glyceraldehyde 3-phosphate dehydrogenase [EC:1.2.1.12]
				11	UN00903 | UN01838 | UN05542 | UN09041 | UN09346 | UN09843 | UN10770 | UN12466 | UN12626 | UN14355 | UN27001	K01623	ALDO; fructose-bisphosphate aldolase, class I [EC:4.1.2.13]
				2	UN14723 | UN15213	K01624	FBA, fbaA; fructose-bisphosphate aldolase, class II [EC:4.1.2.13]
				5	UN07482 | UN09502 | UN09811 | UN10715 | UN11611	K03841	FBP, fbp; fructose-1,6-bisphosphatase I [EC:3.1.3.11]
				2	UN08249 | UN10639	K00615	E2.2.1.1, tktA, tktB; transketolase [EC:2.2.1.1]
				3	UN13024 | UN13758 | UN17079	K01807	rpiA; ribose 5-phosphate isomerase A [EC:5.3.1.6]
			[M00166] Reductive pentose phosphate cycle, ribulose-5P => glyceraldehyde-3P	1	UN11839	K00855	PRK, prkB; phosphoribulokinase [EC:2.7.1.19]
				1	UN06871	K01601	rbcL; ribulose-bisphosphate carboxylase large chain [EC:4.1.1.39]
				8	UN23971 | UN24179 | UN25933 | UN28783 | UN30431 | UN30551 | UN31212 | UN35658	K01602	rbcS; ribulose-bisphosphate carboxylase small chain [EC:4.1.1.39]
				6	UN02485 | UN04132 | UN04384 | UN05339 | UN08842 | UN09323	K00927	PGK, pgk; phosphoglycerate kinase [EC:2.7.2.3]
				3	UN03335 | UN07906 | UN09900	K05298	GAPA; glyceraldehyde-3-phosphate dehydrogenase (NADP+) (phosphorylating) [EC:1.2.1.13]
				5	UN06858 | UN07435 | UN08004 | UN12159 | UN12200	K00134	GAPDH, gapA; glyceraldehyde 3-phosphate dehydrogenase [EC:1.2.1.12]
			[M00167] Reductive pentose phosphate cycle, glyceraldehyde-3P => ribulose-5P	11	UN00903 | UN01838 | UN05542 | UN09041 | UN09346 | UN09843 | UN10770 | UN12466 | UN12626 | UN14355 | UN27001	K01623	ALDO; fructose-bisphosphate aldolase, class I [EC:4.1.2.13]
				2	UN14723 | UN15213	K01624	FBA, fbaA; fructose-bisphosphate aldolase, class II [EC:4.1.2.13]
				5	UN07482 | UN09502 | UN09811 | UN10715 | UN11611	K03841	FBP, fbp; fructose-1,6-bisphosphatase I [EC:3.1.3.11]
				2	UN08249 | UN10639	K00615	E2.2.1.1, tktA, tktB; transketolase [EC:2.2.1.1]
				3	UN13024 | UN13758 | UN17079	K01807	rpiA; ribose 5-phosphate isomerase A [EC:5.3.1.6]
			[M00168] CAM (Crassulacean acid metabolism), dark	2	UN00138 | UN00351	K01595	ppc; phosphoenolpyruvate carboxylase [EC:4.1.1.31]
				2	UN08186 | UN12659	K00025	MDH1; malate dehydrogenase [EC:1.1.1.37]
				6	UN08206 | UN10102 | UN11358 | UN13955 | UN14396 | UN15261	K00026	MDH2; malate dehydrogenase [EC:1.1.1.37]
			[M00169] CAM (Crassulacean acid metabolism), light	3	UN01392 | UN01863 | UN02005	K00029	E1.1.1.40, maeB; malate dehydrogenase (oxaloacetate-decarboxylating)(NADP+) [EC:1.1.1.40]
				1	UN15604	K01006	ppdK; pyruvate,orthophosphate dikinase [EC:2.7.9.1]
			[M00172] C4-dicarboxylic acid cycle, NADP - malic enzyme type	2	UN00138 | UN00351	K01595	ppc; phosphoenolpyruvate carboxylase [EC:4.1.1.31]
				1	UN29205	K00051	E1.1.1.82; malate dehydrogenase (NADP+) [EC:1.1.1.82]
				3	UN01392 | UN01863 | UN02005	K00029	E1.1.1.40, maeB; malate dehydrogenase (oxaloacetate-decarboxylating)(NADP+) [EC:1.1.1.40]
				1	UN15604	K01006	ppdK; pyruvate,orthophosphate dikinase [EC:2.7.9.1]
			[M00171] C4-dicarboxylic acid cycle, NAD - malic enzyme type	2	UN00138 | UN00351	K01595	ppc; phosphoenolpyruvate carboxylase [EC:4.1.1.31]
				1	UN18040	K14454	GOT1; aspartate aminotransferase, cytoplasmic [EC:2.6.1.1]
				1	UN08034	K14455	GOT2; aspartate aminotransferase, mitochondrial [EC:2.6.1.1]
				2	UN08186 | UN12659	K00025	MDH1; malate dehydrogenase [EC:1.1.1.37]
				6	UN08206 | UN10102 | UN11358 | UN13955 | UN14396 | UN15261	K00026	MDH2; malate dehydrogenase [EC:1.1.1.37]
				1	UN02773	K00028	E1.1.1.39; malate dehydrogenase (decarboxylating) [EC:1.1.1.39]
				1	UN06358	K00814	GPT, ALT; alanine transaminase [EC:2.6.1.2]
				1	UN03542	K14272	GGAT; glutamate--glyoxylate aminotransferase [EC:2.6.1.4 2.6.1.2 2.6.1.44 2.6.1.-]
				1	UN15604	K01006	ppdK; pyruvate,orthophosphate dikinase [EC:2.7.9.1]
			[M00170] C4-dicarboxylic acid cycle, phosphoenolpyruvate carboxykinase type	2	UN00138 | UN00351	K01595	ppc; phosphoenolpyruvate carboxylase [EC:4.1.1.31]
				1	UN18040	K14454	GOT1; aspartate aminotransferase, cytoplasmic [EC:2.6.1.1]
				1	UN08034	K14455	GOT2; aspartate aminotransferase, mitochondrial [EC:2.6.1.1]
				2	UN12290 | UN25204	K01610	E4.1.1.49, pckA; phosphoenolpyruvate carboxykinase (ATP) [EC:4.1.1.49]
		Nitrogen metabolism	[M00531] Assimilatory nitrate reduction, nitrate => ammonia	2	UN10537 | UN19704	K10534	NR; nitrate reductase (NAD(P)H) [EC:1.7.1.1 1.7.1.2 1.7.1.3]
				1	UN03546	K00366	nirA; ferredoxin-nitrite reductase [EC:1.7.7.1]
		Methane metabolism	[M00345] Formaldehyde assimilation, ribulose monophosphate pathway	8	UN01676 | UN02627 | UN03194 | UN03238 | UN03311 | UN03827 | UN04696 | UN04760	K00850	pfkA, PFK; 6-phosphofructokinase 1 [EC:2.7.1.11]
				2	UN14723 | UN15213	K01624	FBA, fbaA; fructose-bisphosphate aldolase, class II [EC:4.1.2.13]
			[M00344] Formaldehyde assimilation, xylulose monophosphate pathway	2	UN14723 | UN15213	K01624	FBA, fbaA; fructose-bisphosphate aldolase, class II [EC:4.1.2.13]
				5	UN07482 | UN09502 | UN09811 | UN10715 | UN11611	K03841	FBP, fbp; fructose-1,6-bisphosphatase I [EC:3.1.3.11]
		Sulfur metabolism	[M00176] Assimilatory sulfate reduction, sulfate => H2S	2	UN00484 | UN07601	K13811	PAPSS; 3'-phosphoadenosine 5'-phosphosulfate synthase [EC:2.7.7.4 2.7.1.25]
				2	UN00484 | UN07601	K13811	PAPSS; 3'-phosphoadenosine 5'-phosphosulfate synthase [EC:2.7.7.4 2.7.1.25]
				2	UN13316 | UN21816	K00860	cysC; adenylylsulfate kinase [EC:2.7.1.25]
				1	UN01596	K00392	sir; sulfite reductase (ferredoxin) [EC:1.8.7.1]
			[M00595] Thiosulfate oxidation by SOX complex, thiosulfate => sulfate	4	UN23041 | UN27956 | UN28634 | UN39219	K08738	CYC; cytochrome c
	Carbohydrate and lipid metabolism	Central carbohydrate metabolism	[M00001] Glycolysis (Embden-Meyerhof pathway), glucose => pyruvate	5	UN02885 | UN03054 | UN03475 | UN04699 | UN06538	K00844	HK; hexokinase [EC:2.7.1.1]
				3	UN03402 | UN09581 | UN10810	K01810	GPI, pgi; glucose-6-phosphate isomerase [EC:5.3.1.9]
				8	UN01676 | UN02627 | UN03194 | UN03238 | UN03311 | UN03827 | UN04696 | UN04760	K00850	pfkA, PFK; 6-phosphofructokinase 1 [EC:2.7.1.11]
				11	UN00903 | UN01838 | UN05542 | UN09041 | UN09346 | UN09843 | UN10770 | UN12466 | UN12626 | UN14355 | UN27001	K01623	ALDO; fructose-bisphosphate aldolase, class I [EC:4.1.2.13]
				2	UN14723 | UN15213	K01624	FBA, fbaA; fructose-bisphosphate aldolase, class II [EC:4.1.2.13]
				6	UN11252 | UN12813 | UN12913 | UN20526 | UN21748 | UN23126	K01803	TPI, tpiA; triosephosphate isomerase (TIM) [EC:5.3.1.1]
				5	UN06858 | UN07435 | UN08004 | UN12159 | UN12200	K00134	GAPDH, gapA; glyceraldehyde 3-phosphate dehydrogenase [EC:1.2.1.12]
				6	UN02485 | UN04132 | UN04384 | UN05339 | UN08842 | UN09323	K00927	PGK, pgk; phosphoglycerate kinase [EC:2.7.2.3]
				1	UN09437	K01834	PGAM, gpmA; 2,3-bisphosphoglycerate-dependent phosphoglycerate mutase [EC:5.4.2.11]
				2	UN13858 | UN57431	K15633	gpmI; 2,3-bisphosphoglycerate-independent phosphoglycerate mutase [EC:5.4.2.12]
				3	UN07282 | UN11343 | UN30825	K15634	gpmB; probable phosphoglycerate mutase [EC:5.4.2.12]
				2	UN04713 | UN05967	K01689	ENO, eno; enolase [EC:4.2.1.11]
				8	UN01183 | UN03151 | UN03989 | UN04611 | UN05165 | UN12219 | UN13803 | UN15685	K00873	PK, pyk; pyruvate kinase [EC:2.7.1.40]
			[M00002] Glycolysis, core module involving three-carbon compounds	6	UN11252 | UN12813 | UN12913 | UN20526 | UN21748 | UN23126	K01803	TPI, tpiA; triosephosphate isomerase (TIM) [EC:5.3.1.1]
				5	UN06858 | UN07435 | UN08004 | UN12159 | UN12200	K00134	GAPDH, gapA; glyceraldehyde 3-phosphate dehydrogenase [EC:1.2.1.12]
				6	UN02485 | UN04132 | UN04384 | UN05339 | UN08842 | UN09323	K00927	PGK, pgk; phosphoglycerate kinase [EC:2.7.2.3]
				1	UN09437	K01834	PGAM, gpmA; 2,3-bisphosphoglycerate-dependent phosphoglycerate mutase [EC:5.4.2.11]
				2	UN13858 | UN57431	K15633	gpmI; 2,3-bisphosphoglycerate-independent phosphoglycerate mutase [EC:5.4.2.12]
				3	UN07282 | UN11343 | UN30825	K15634	gpmB; probable phosphoglycerate mutase [EC:5.4.2.12]
				2	UN04713 | UN05967	K01689	ENO, eno; enolase [EC:4.2.1.11]
				8	UN01183 | UN03151 | UN03989 | UN04611 | UN05165 | UN12219 | UN13803 | UN15685	K00873	PK, pyk; pyruvate kinase [EC:2.7.1.40]
			[M00003] Gluconeogenesis, oxaloacetate => fructose-6P	2	UN12290 | UN25204	K01610	E4.1.1.49, pckA; phosphoenolpyruvate carboxykinase (ATP) [EC:4.1.1.49]
				2	UN04713 | UN05967	K01689	ENO, eno; enolase [EC:4.2.1.11]
				1	UN09437	K01834	PGAM, gpmA; 2,3-bisphosphoglycerate-dependent phosphoglycerate mutase [EC:5.4.2.11]
				6	UN02485 | UN04132 | UN04384 | UN05339 | UN08842 | UN09323	K00927	PGK, pgk; phosphoglycerate kinase [EC:2.7.2.3]
				5	UN06858 | UN07435 | UN08004 | UN12159 | UN12200	K00134	GAPDH, gapA; glyceraldehyde 3-phosphate dehydrogenase [EC:1.2.1.12]
				6	UN11252 | UN12813 | UN12913 | UN20526 | UN21748 | UN23126	K01803	TPI, tpiA; triosephosphate isomerase (TIM) [EC:5.3.1.1]
				11	UN00903 | UN01838 | UN05542 | UN09041 | UN09346 | UN09843 | UN10770 | UN12466 | UN12626 | UN14355 | UN27001	K01623	ALDO; fructose-bisphosphate aldolase, class I [EC:4.1.2.13]
				2	UN14723 | UN15213	K01624	FBA, fbaA; fructose-bisphosphate aldolase, class II [EC:4.1.2.13]
				5	UN07482 | UN09502 | UN09811 | UN10715 | UN11611	K03841	FBP, fbp; fructose-1,6-bisphosphatase I [EC:3.1.3.11]
			[M00307] Pyruvate oxidation, pyruvate => acetyl-CoA	5	UN04297 | UN09084 | UN09440 | UN09518 | UN12180	K00161	PDHA, pdhA; pyruvate dehydrogenase E1 component subunit alpha [EC:1.2.4.1]
				4	UN06761 | UN06995 | UN10295 | UN10391	K00162	PDHB, pdhB; pyruvate dehydrogenase E1 component subunit beta [EC:1.2.4.1]
				4	UN03708 | UN04682 | UN05180 | UN05316	K00627	DLAT, aceF, pdhC; pyruvate dehydrogenase E2 component (dihydrolipoamide acetyltransferase) [EC:2.3.1.12]
				3	UN00218 | UN01019 | UN09081	K00382	DLD, lpd, pdhD; dihydrolipoamide dehydrogenase [EC:1.8.1.4]
			[M00009] Citrate cycle (TCA cycle, Krebs cycle)	5	UN00773 | UN02512 | UN02665 | UN06244 | UN08547	K01647	CS, gltA; citrate synthase [EC:2.3.3.1]
				2	UN00285 | UN00541	K01681	ACO, acnA; aconitate hydratase [EC:4.2.1.3]
				4	UN06634 | UN07804 | UN08299 | UN08366	K00031	IDH1, IDH2, icd; isocitrate dehydrogenase [EC:1.1.1.42]
				1	UN08259	K00030	IDH3; isocitrate dehydrogenase (NAD+) [EC:1.1.1.41]
				1	UN00364	K00164	OGDH, sucA; 2-oxoglutarate dehydrogenase E1 component [EC:1.2.4.2]
				2	UN07060 | UN16535	K00658	DLST, sucB; 2-oxoglutarate dehydrogenase E2 component (dihydrolipoamide succinyltransferase) [EC:2.3.1.61]
				3	UN00218 | UN01019 | UN09081	K00382	DLD, lpd, pdhD; dihydrolipoamide dehydrogenase [EC:1.8.1.4]
				5	UN10030 | UN13124 | UN19893 | UN20297 | UN25717	K01899	LSC1; succinyl-CoA synthetase alpha subunit [EC:6.2.1.4 6.2.1.5]
				1	UN08530	K01900	LSC2; succinyl-CoA synthetase beta subunit [EC:6.2.1.4 6.2.1.5]
				2	UN02495 | UN16176	K00234	SDHA, SDH1; succinate dehydrogenase (ubiquinone) flavoprotein subunit [EC:1.3.5.1]
				2	UN14831 | UN17322	K00235	SDHB, SDH2; succinate dehydrogenase (ubiquinone) iron-sulfur subunit [EC:1.3.5.1]
				1	UN04160	K01679	E4.2.1.2B, fumC; fumarate hydratase, class II [EC:4.2.1.2]
				6	UN08206 | UN10102 | UN11358 | UN13955 | UN14396 | UN15261	K00026	MDH2; malate dehydrogenase [EC:1.1.1.37]
				2	UN08186 | UN12659	K00025	MDH1; malate dehydrogenase [EC:1.1.1.37]
			[M00010] Citrate cycle, first carbon oxidation, oxaloacetate => 2-oxoglutarate	5	UN00773 | UN02512 | UN02665 | UN06244 | UN08547	K01647	CS, gltA; citrate synthase [EC:2.3.3.1]
				2	UN00285 | UN00541	K01681	ACO, acnA; aconitate hydratase [EC:4.2.1.3]
				4	UN06634 | UN07804 | UN08299 | UN08366	K00031	IDH1, IDH2, icd; isocitrate dehydrogenase [EC:1.1.1.42]
				1	UN08259	K00030	IDH3; isocitrate dehydrogenase (NAD+) [EC:1.1.1.41]
			[M00011] Citrate cycle, second carbon oxidation, 2-oxoglutarate => oxaloacetate	1	UN00364	K00164	OGDH, sucA; 2-oxoglutarate dehydrogenase E1 component [EC:1.2.4.2]
				2	UN07060 | UN16535	K00658	DLST, sucB; 2-oxoglutarate dehydrogenase E2 component (dihydrolipoamide succinyltransferase) [EC:2.3.1.61]
				3	UN00218 | UN01019 | UN09081	K00382	DLD, lpd, pdhD; dihydrolipoamide dehydrogenase [EC:1.8.1.4]
				5	UN10030 | UN13124 | UN19893 | UN20297 | UN25717	K01899	LSC1; succinyl-CoA synthetase alpha subunit [EC:6.2.1.4 6.2.1.5]
				1	UN08530	K01900	LSC2; succinyl-CoA synthetase beta subunit [EC:6.2.1.4 6.2.1.5]
				2	UN02495 | UN16176	K00234	SDHA, SDH1; succinate dehydrogenase (ubiquinone) flavoprotein subunit [EC:1.3.5.1]
				2	UN14831 | UN17322	K00235	SDHB, SDH2; succinate dehydrogenase (ubiquinone) iron-sulfur subunit [EC:1.3.5.1]
				1	UN04160	K01679	E4.2.1.2B, fumC; fumarate hydratase, class II [EC:4.2.1.2]
				6	UN08206 | UN10102 | UN11358 | UN13955 | UN14396 | UN15261	K00026	MDH2; malate dehydrogenase [EC:1.1.1.37]
				2	UN08186 | UN12659	K00025	MDH1; malate dehydrogenase [EC:1.1.1.37]
			[M00004] Pentose phosphate pathway (Pentose phosphate cycle)	2	UN01826 | UN05236	K00036	G6PD, zwf; glucose-6-phosphate 1-dehydrogenase [EC:1.1.1.49]
				4	UN09520 | UN14852 | UN15095 | UN15221	K01057	PGLS, pgl, devB; 6-phosphogluconolactonase [EC:3.1.1.31]
				2	UN04826 | UN06479	K00033	PGD, gnd; 6-phosphogluconate dehydrogenase [EC:1.1.1.44]
				2	UN20197 | UN80301	K01783	rpe, RPE; ribulose-phosphate 3-epimerase [EC:5.1.3.1]
				3	UN13024 | UN13758 | UN17079	K01807	rpiA; ribose 5-phosphate isomerase A [EC:5.3.1.6]
				2	UN08249 | UN10639	K00615	E2.2.1.1, tktA, tktB; transketolase [EC:2.2.1.1]
				5	UN03359 | UN07469 | UN10059 | UN11796 | UN12679	K00616	E2.2.1.2, talA, talB; transaldolase [EC:2.2.1.2]
				3	UN03402 | UN09581 | UN10810	K01810	GPI, pgi; glucose-6-phosphate isomerase [EC:5.3.1.9]
			[M00006] Pentose phosphate pathway, oxidative phase, glucose 6P => ribulose 5P	2	UN01826 | UN05236	K00036	G6PD, zwf; glucose-6-phosphate 1-dehydrogenase [EC:1.1.1.49]
				4	UN09520 | UN14852 | UN15095 | UN15221	K01057	PGLS, pgl, devB; 6-phosphogluconolactonase [EC:3.1.1.31]
				2	UN04826 | UN06479	K00033	PGD, gnd; 6-phosphogluconate dehydrogenase [EC:1.1.1.44]
			[M00007] Pentose phosphate pathway, non-oxidative phase, fructose 6P => ribose 5P	2	UN08249 | UN10639	K00615	E2.2.1.1, tktA, tktB; transketolase [EC:2.2.1.1]
				5	UN03359 | UN07469 | UN10059 | UN11796 | UN12679	K00616	E2.2.1.2, talA, talB; transaldolase [EC:2.2.1.2]
				2	UN20197 | UN80301	K01783	rpe, RPE; ribulose-phosphate 3-epimerase [EC:5.1.3.1]
				3	UN13024 | UN13758 | UN17079	K01807	rpiA; ribose 5-phosphate isomerase A [EC:5.3.1.6]
			[M00005] PRPP biosynthesis, ribose 5P => PRPP	1	UN09687	K00948	PRPS, prsA; ribose-phosphate pyrophosphokinase [EC:2.7.6.1]
		Other carbohydrate metabolism	[M00012] Glyoxylate cycle	5	UN00773 | UN02512 | UN02665 | UN06244 | UN08547	K01647	CS, gltA; citrate synthase [EC:2.3.3.1]
				2	UN00285 | UN00541	K01681	ACO, acnA; aconitate hydratase [EC:4.2.1.3]
				1	UN54695	K01637	E4.1.3.1, aceA; isocitrate lyase [EC:4.1.3.1]
				1	UN56179	K01638	E2.3.3.9, aceB, glcB; malate synthase [EC:2.3.3.9]
				6	UN08206 | UN10102 | UN11358 | UN13955 | UN14396 | UN15261	K00026	MDH2; malate dehydrogenase [EC:1.1.1.37]
				2	UN08186 | UN12659	K00025	MDH1; malate dehydrogenase [EC:1.1.1.37]
			[M00532] Photorespiration	1	UN06871	K01601	rbcL; ribulose-bisphosphate carboxylase large chain [EC:4.1.1.39]
				8	UN23971 | UN24179 | UN25933 | UN28783 | UN30431 | UN30551 | UN31212 | UN35658	K01602	rbcS; ribulose-bisphosphate carboxylase small chain [EC:4.1.1.39]
				1	UN24089	K01091	E3.1.3.18, gph; phosphoglycolate phosphatase [EC:3.1.3.18]
				3	UN07635 | UN09579 | UN09952	K11517	HAO; (S)-2-hydroxy-acid oxidase [EC:1.1.3.15]
				4	UN02430 | UN02436 | UN04071 | UN06228	K03781	katE, CAT, catB, srpA; catalase [EC:1.11.1.6]
				1	UN03542	K14272	GGAT; glutamate--glyoxylate aminotransferase [EC:2.6.1.4 2.6.1.2 2.6.1.44 2.6.1.-]
				4	UN01840 | UN02913 | UN05006 | UN14406	K00600	glyA, SHMT; glycine hydroxymethyltransferase [EC:2.1.2.1]
				2	UN09070 | UN27072	K00830	AGXT; alanine-glyoxylate transaminase / serine-glyoxylate transaminase / serine-pyruvate transaminase [EC:2.6.1.44 2.6.1.45 2.6.1.51]
				1	UN01348	K15893	HPR1; hydroxypyruvate reductase 1
				1	UN15408	K15919	HPR2; hydroxypyruvate reductase 2
				1	UN10203	K15918	GLYK; D-glycerate 3-kinase [EC:2.7.1.31]
				5	UN17841 | UN28639 | UN43311 | UN44902 | UN47075	K02437	gcvH, GCSH; glycine cleavage system H protein
			[M00013] Malonate semialdehyde pathway, propanoyl-CoA => Acetyl-CoA	1	UN00927	K00249	ACADM, acd; acyl-CoA dehydrogenase [EC:1.3.8.7]
				6	UN09477 | UN10605 | UN10917 | UN12317 | UN13801 | UN39754	K05605	HIBCH; 3-hydroxyisobutyryl-CoA hydrolase [EC:3.1.2.4]
				1	UN04103	K00140	mmsA, iolA, ALDH6A1; malonate-semialdehyde dehydrogenase (acetylating) / methylmalonate-semialdehyde dehydrogenase [EC:1.2.1.18 1.2.1.27]
		Fatty acid metabolism	[M00082] Fatty acid biosynthesis, initiation	1	UN01548	K01962	accA; acetyl-CoA carboxylase carboxyl transferase subunit alpha [EC:6.4.1.2]
				1	UN13866	K01963	accD; acetyl-CoA carboxylase carboxyl transferase subunit beta [EC:6.4.1.2]
				3	UN08914 | UN14571 | UN27227	K02160	accB, bccP; acetyl-CoA carboxylase biotin carboxyl carrier protein
				2	UN03966 | UN04391	K01961	accC; acetyl-CoA carboxylase, biotin carboxylase subunit [EC:6.4.1.2 6.3.4.14]
				1	UN00329	K11262	ACAC; acetyl-CoA carboxylase / biotin carboxylase [EC:6.4.1.2 6.3.4.14]
				1	UN07684	K00645	fabD; [acyl-carrier-protein] S-malonyltransferase [EC:2.3.1.39]
				1	UN05856	K00648	fabH; 3-oxoacyl-[acyl-carrier-protein] synthase III [EC:2.3.1.180]
			[M00083] Fatty acid biosynthesis, elongation	6	UN01333 | UN02429 | UN02460 | UN07790 | UN09375 | UN14343	K09458	fabF; 3-oxoacyl-[acyl-carrier-protein] synthase II [EC:2.3.1.179]
				1	UN05856	K00648	fabH; 3-oxoacyl-[acyl-carrier-protein] synthase III [EC:2.3.1.180]
				8	UN01554 | UN13041 | UN13636 | UN13928 | UN17083 | UN20804 | UN22378 | UN25998	K00059	fabG; 3-oxoacyl-[acyl-carrier protein] reductase [EC:1.1.1.100]
				1	UN21955	K02372	fabZ; 3-hydroxyacyl-[acyl-carrier-protein] dehydratase [EC:4.2.1.59]
				2	UN05619 | UN08504	K00208	fabI; enoyl-[acyl-carrier protein] reductase I [EC:1.3.1.9 1.3.1.10]
			[M00085] Fatty acid biosynthesis, elongation, mitochondria	1	UN14926	K07512	MECR, NRBF1; mitochondrial trans-2-enoyl-CoA reductase [EC:1.3.1.38]
			[M00415] Fatty acid biosynthesis, elongation, endoplasmic reticulum	7	UN02214 | UN03096 | UN03411 | UN05575 | UN05796 | UN06430 | UN12421	K15397	KCS; 3-ketoacyl-CoA synthase [EC:2.3.1.199]
				1	UN11342	K10251	HSD17B12, KAR, IFA38; 17beta-estradiol 17-dehydrogenase / very-long-chain 3-oxoacyl-CoA reductase [EC:1.1.1.62 1.1.1.330]
				6	UN14796 | UN16230 | UN17206 | UN18214 | UN24377 | UN24612	K10703	PHS1, PAS2; very-long-chain (3R)-3-hydroxyacyl-[acyl-carrier protein] dehydratase [EC:4.2.1.134]
				1	UN10858	K10258	TER, TSC13, CER10; very-long-chain enoyl-CoA reductase [EC:1.3.1.93]
			[M00113] Jasmonic acid biosynthesis	2	UN00495 | UN09181	K00454	LOX2S; lipoxygenase [EC:1.13.11.12]
				3	UN00478 | UN06217 | UN07272	K01723	AOS; hydroperoxide dehydratase [EC:4.2.1.92]
				2	UN08889 | UN13943	K10525	E5.3.99.6, aoc; allene oxide cyclase [EC:5.3.99.6]
				4	UN07066 | UN07395 | UN08460 | UN20828	K05894	E1.3.1.42; 12-oxophytodienoic acid reductase [EC:1.3.1.42]
				2	UN04640 | UN12237	K10526	OPCL1; OPC-8:0 CoA ligase 1 [EC:6.2.1.-]
				6	UN01851 | UN01980 | UN02125 | UN02796 | UN03005 | UN03711	K00232	E1.3.3.6, ACOX1, ACOX3; acyl-CoA oxidase [EC:1.3.3.6]
				1	UN01960	K10527	MFP2; enoyl-CoA hydratase/3-hydroxyacyl-CoA dehydrogenase [EC:4.2.1.17 1.1.1.35 1.1.1.211]
				1	UN03164	K07513	ACAA1; acetyl-CoA acyltransferase 1 [EC:2.3.1.16]
			[M00086] beta-Oxidation, acyl-CoA synthesis	6	UN01501 | UN01606 | UN01897 | UN01981 | UN02228 | UN02236	K01897	ACSL, fadD; long-chain acyl-CoA synthetase [EC:6.2.1.3]
			[M00087] beta-Oxidation	6	UN01851 | UN01980 | UN02125 | UN02796 | UN03005 | UN03711	K00232	E1.3.3.6, ACOX1, ACOX3; acyl-CoA oxidase [EC:1.3.3.6]
				1	UN00927	K00249	ACADM, acd; acyl-CoA dehydrogenase [EC:1.3.8.7]
				1	UN01960	K10527	MFP2; enoyl-CoA hydratase/3-hydroxyacyl-CoA dehydrogenase [EC:4.2.1.17 1.1.1.35 1.1.1.211]
				1	UN03164	K07513	ACAA1; acetyl-CoA acyltransferase 1 [EC:2.3.1.16]
			[M00088] Ketone body biosynthesis, acetyl-CoA => acetoacetate/3-hydroxybutyrate/acetone	1	UN09379	K00626	E2.3.1.9, atoB; acetyl-CoA C-acetyltransferase [EC:2.3.1.9]
				1	UN01843	K01641	E2.3.3.10; hydroxymethylglutaryl-CoA synthase [EC:2.3.3.10]
				1	UN06434	K01640	E4.1.3.4, HMGCL, hmgL; hydroxymethylglutaryl-CoA lyase [EC:4.1.3.4]
		Lipid metabolism	[M00089] Triacylglycerol biosynthesis	3	UN10905 | UN11058 | UN11625	K13506	GPAT3_4, AGPAT9, AGPAT6; glycerol-3-phosphate O-acyltransferase 3/4 [EC:2.3.1.15]
				2	UN14135 | UN28756	K00630	ATS1; glycerol-3-phosphate O-acyltransferase [EC:2.3.1.15]
				6	UN00048 | UN05391 | UN06591 | UN09179 | UN11158 | UN11771	K13508	GPAT; glycerol-3-phosphate acyltransferase [EC:2.3.1.15]
				2	UN07642 | UN08385	K00655	plsC; 1-acyl-sn-glycerol-3-phosphate acyltransferase [EC:2.3.1.51]
				3	UN07666 | UN07800 | UN09275	K13513	LCLAT1, AGPAT8; lysocardiolipin and lysophospholipid acyltransferase [EC:2.3.1.- 2.3.1.51]
				2	UN27976 | UN31417	K13519	LPT1, ALE1; lysophospholipid acyltransferase [EC:2.3.1.51 2.3.1.23 2.3.1.-]
				2	UN13441 | UN13802	K13523	AGPAT3_4; lysophosphatidic acid acyltransferase / lysophosphatidylinositol acyltransferase [EC:2.3.1.51 2.3.1.-]
				1	UN15285	K14674	TGL4; TAG lipase / steryl ester hydrolase / phospholipase A2 / LPA acyltransferase [EC:3.1.1.3 3.1.1.13 3.1.1.4 2.3.1.51]
				1	UN03982	K11155	DGAT1; diacylglycerol O-acyltransferase 1 [EC:2.3.1.20 2.3.1.75 2.3.1.76]
			[M00098] Acylglycerol degradation	1	UN15285	K14674	TGL4; TAG lipase / steryl ester hydrolase / phospholipase A2 / LPA acyltransferase [EC:3.1.1.3 3.1.1.13 3.1.1.4 2.3.1.51]
			[M00090] Phosphatidylcholine (PC) biosynthesis, choline => PC	1	UN10796	K14156	CHK; choline/ethanolamine kinase [EC:2.7.1.32 2.7.1.82]
				3	UN15995 | UN16129 | UN18037	K00968	PCYT1; choline-phosphate cytidylyltransferase [EC:2.7.7.15]
			[M00091] Phosphatidylcholine (PC) biosynthesis, PE => PC	1	UN36568	K00550	OPI3; methylene-fatty-acyl-phospholipid synthase [EC:2.1.1.16]
			[M00092] Phosphatidylethanolamine (PE) biosynthesis, ethanolamine => PE	1	UN09042	K00894	ETNK, EKI; ethanolamine kinase [EC:2.7.1.82]
				1	UN10796	K14156	CHK; choline/ethanolamine kinase [EC:2.7.1.32 2.7.1.82]
				2	UN05063 | UN08256	K00967	PCYT2; ethanolamine-phosphate cytidylyltransferase [EC:2.7.7.14]
				1	UN00171	K00993	EPT1; ethanolaminephosphotransferase [EC:2.7.8.1]
			[M00093] Phosphatidylethanolamine (PE) biosynthesis, PA => PS => PE	3	UN07051 | UN07612 | UN07639	K00981	E2.7.7.41, CDS1, CDS2, cdsA; phosphatidate cytidylyltransferase [EC:2.7.7.41]
				3	UN07424 | UN35061 | UN47015	K01613	psd, PISD; phosphatidylserine decarboxylase [EC:4.1.1.65]
			[M00130] Inositol phosphate metabolism, PI=> PIP2 => Ins(1,4,5)P3 => Ins(1,3,4,5)P4	3	UN01087 | UN01772 | UN03297	K00888	PI4K; phosphatidylinositol 4-kinase [EC:2.7.1.67]
				2	UN01078 | UN01925	K00889	E2.7.1.68, PIP5K; 1-phosphatidylinositol-4-phosphate 5-kinase [EC:2.7.1.68]
				3	UN04270 | UN04580 | UN05326	K05857	PLCD; phosphatidylinositol phospholipase C, delta [EC:3.1.4.11]
			[M00132] Inositol phosphate metabolism, Ins(1,3,4)P3 => phytate	6	UN07379 | UN08617 | UN12958 | UN14509 | UN33672 | UN39814	K00913	ITPK1; inositol-1,3,4-trisphosphate 5/6-kinase / inositol-tetrakisphosphate 1-kinase [EC:2.7.1.159 2.7.1.134]
				1	UN16214	K00915	IPK2; 1D-myo-Inositol-tetrakisphosphate 5-kinase / inositol-polyphosphate multikinase [EC:2.7.1.140 2.7.1.151]
				1	UN07122	K10572	IPPK; inositol-pentakisphosphate 2-kinase [EC:2.7.1.158]
			[M00094] Ceramide biosynthesis	2	UN08245 | UN10771	K00654	E2.3.1.50; serine palmitoyltransferase [EC:2.3.1.50]
				3	UN13106 | UN14748 | UN22856	K04708	E1.1.1.102; 3-dehydrosphinganine reductase [EC:1.1.1.102]
				1	UN13181	K04712	DEGS; sphingolipid delta-4 desaturase [EC:1.14.-.-]
			[M00099] Sphingosine biosynthesis	2	UN08245 | UN10771	K00654	E2.3.1.50; serine palmitoyltransferase [EC:2.3.1.50]
				3	UN13106 | UN14748 | UN22856	K04708	E1.1.1.102; 3-dehydrosphinganine reductase [EC:1.1.1.102]
				1	UN13181	K04712	DEGS; sphingolipid delta-4 desaturase [EC:1.14.-.-]
				1	UN15932	K12349	ASAH2; neutral ceramidase [EC:3.5.1.23]
			[M00100] Sphingosine degradation	1	UN12356	K04718	SPHK; sphingosine kinase [EC:2.7.1.91]
				1	UN06220	K01634	E4.1.2.27; sphinganine-1-phosphate aldolase [EC:4.1.2.27]
		Lipopolysaccharide metabolism	[M00063] CMP-KDO biosynthesis	1	UN16328	K01627	kdsA; 2-dehydro-3-deoxyphosphooctonate aldolase (KDO 8-P synthase) [EC:2.5.1.55]
				2	UN14841 | UN15678	K00979	kdsB; 3-deoxy-manno-octulosonate cytidylyltransferase (CMP-KDO synthetase) [EC:2.7.7.38]
		Sugar metabolism	[M00549] Nucleotide sugar biosynthesis, glucose => UDP-glucose	5	UN02885 | UN03054 | UN03475 | UN04699 | UN06538	K00844	HK; hexokinase [EC:2.7.1.1]
				2	UN03904 | UN04464	K01835	pgm; phosphoglucomutase [EC:5.4.2.2]
				1	UN30416	K00963	UGP2, galU, galF; UTP--glucose-1-phosphate uridylyltransferase [EC:2.7.7.9]
				1	UN14804	K00965	galT, GALT; UDPglucose--hexose-1-phosphate uridylyltransferase [EC:2.7.7.12]
			[M00554] Nucleotide sugar biosynthesis, galactose => UDP-galactose	3	UN10047 | UN11176 | UN24243	K00849	galK; galactokinase [EC:2.7.1.6]
				1	UN14804	K00965	galT, GALT; UDPglucose--hexose-1-phosphate uridylyltransferase [EC:2.7.7.12]
			[M00565] Trehalose biosynthesis, D-glucose 1P => trehalose	2	UN05270 | UN23045	K00975	glgC; glucose-1-phosphate adenylyltransferase [EC:2.7.7.27]
				2	UN15296 | UN23416	K00703	E2.4.1.21, glgA; starch synthase [EC:2.4.1.21]
				2	UN00722 | UN00789	K00700	glgB; 1,4-alpha-glucan branching enzyme [EC:2.4.1.18]
				3	UN00756 | UN01233 | UN04227	K02438	treX, glgX; glycogen operon protein [EC:3.2.1.-]
		Glycan metabolism	[M00055] N-glycan precursor biosynthesis	4	UN08187 | UN09245 | UN10131 | UN11957	K01001	ALG7; UDP-N-acetylglucosamine--dolichyl-phosphate N-acetylglucosaminephosphotransferase [EC:2.7.8.15]
				2	UN24013 | UN38978	K07432	ALG13; beta-1,4-N-acetylglucosaminyltransferase [EC:2.4.1.141]
				1	UN27913	K07441	ALG14; beta-1,4-N-acetylglucosaminyltransferase [EC:2.4.1.141]
				1	UN06733	K03842	ALG1; beta-1,4-mannosyltransferase [EC:2.4.1.142]
				1	UN06714	K03843	ALG2; alpha-1,3/alpha-1,6-mannosyltransferase [EC:2.4.1.132 2.4.1.257]
				1	UN05195	K03844	ALG11; alpha-1,2-mannosyltransferase [EC:2.4.1.131]
				2	UN11871 | UN34267	K03845	ALG3; alpha-1,3-mannosyltransferase [EC:2.4.1.258]
				1	UN04087	K03846	ALG9; alpha-1,2-mannosyltransferase [EC:2.4.1.259 2.4.1.261]
				1	UN21928	K03847	ALG12; alpha-1,6-mannosyltransferase [EC:2.4.1.260]
				1	UN04087	K03846	ALG9; alpha-1,2-mannosyltransferase [EC:2.4.1.259 2.4.1.261]
				2	UN09335 | UN09847	K00729	ALG5; dolichyl-phosphate beta-glucosyltransferase [EC:2.4.1.117]
				1	UN10246	K03848	ALG6; alpha-1,3-glucosyltransferase [EC:2.4.1.267]
				1	UN35264	K03849	ALG8; alpha-1,3-glucosyltransferase [EC:2.4.1.265]
				1	UN27722	K03850	ALG10; alpha-1,2-glucosyltransferase [EC:2.4.1.256]
			[M00073] N-glycan precursor trimming	2	UN21339 | UN63236	K01228	GCS1; mannosyl-oligosaccharide glucosidase [EC:3.2.1.106]
				1	UN00445	K05546	GANAB; alpha 1,3-glucosidase [EC:3.2.1.84]
				6	UN01382 | UN01679 | UN01962 | UN02884 | UN03039 | UN03206	K01230	MAN1; mannosyl-oligosaccharide alpha-1,2-mannosidase [EC:3.2.1.113]
			[M00068] Glycosphingolipid biosynthesis, globo-series, LacCer => Gb4Cer	1	UN23766	K01988	A4GALT; lactosylceramide 4-alpha-galactosyltransferase [EC:2.4.1.228]
			[M00065] GPI-anchor biosynthesis, core oligosaccharide	2	UN09306 | UN42707	K03857	PIGA, GPI3; phosphatidylinositol glycan, class A [EC:2.4.1.198]
				2	UN16590 | UN20273	K03434	PIGL; N-acetylglucosaminylphosphatidylinositol deacetylase [EC:3.5.1.89]
				1	UN09328	K05283	PIGW; phosphatidylinositol glycan, class W [EC:2.3.-.-]
				1	UN25051	K05284	PIGM; phosphatidylinositol glycan, class M [EC:2.4.1.-]
				1	UN54207	K05285	PIGN; phosphatidylinositol glycan, class N [EC:2.7.-.-]
				1	UN37623	K07542	PIGV; phosphatidylinositol glycan, class V [EC:2.4.1.-]
				1	UN38707	K05286	PIGB; phosphatidylinositol glycan, class B [EC:2.4.1.-]
				1	UN36057	K05287	PIGF; phosphatidylinositol glycan, class F [EC:2.7.-.-]
		Glycosaminoglycan metabolism	[M00079] Keratan sulfate degradation	1	UN02269	K12309	GLB1, ELNR1; beta-galactosidase [EC:3.2.1.23]
				4	UN03208 | UN05333 | UN56265 | UN63380	K12373	HEXA_B; hexosaminidase [EC:3.2.1.52]
		Terpenoid backbone biosynthesis	[M00095] C5 isoprenoid biosynthesis, mevalonate pathway	1	UN09379	K00626	E2.3.1.9, atoB; acetyl-CoA C-acetyltransferase [EC:2.3.1.9]
				1	UN01843	K01641	E2.3.3.10; hydroxymethylglutaryl-CoA synthase [EC:2.3.3.10]
				1	UN03094	K00021	E1.1.1.34; hydroxymethylglutaryl-CoA reductase (NADPH) [EC:1.1.1.34]
				2	UN10053 | UN14296	K00869	E2.7.1.36, MVK, mvaK1; mevalonate kinase [EC:2.7.1.36]
				3	UN03445 | UN05793 | UN06700	K00938	E2.7.4.2, mvaK2; phosphomevalonate kinase [EC:2.7.4.2]
				3	UN05380 | UN07158 | UN07446	K01597	MVD, mvaD; diphosphomevalonate decarboxylase [EC:4.1.1.33]
				1	UN16659	K01823	idi, IDI; isopentenyl-diphosphate delta-isomerase [EC:5.3.3.2]
			[M00096] C5 isoprenoid biosynthesis, non-mevalonate pathway	3	UN01262 | UN01799 | UN15655	K01662	dxs; 1-deoxy-D-xylulose-5-phosphate synthase [EC:2.2.1.7]
				2	UN15398 | UN20675	K00099	dxr; 1-deoxy-D-xylulose-5-phosphate reductoisomerase [EC:1.1.1.267]
				1	UN01110	K00991	ispD; 2-C-methyl-D-erythritol 4-phosphate cytidylyltransferase [EC:2.7.7.60]
				1	UN09292	K00919	ispE; 4-diphosphocytidyl-2-C-methyl-D-erythritol kinase [EC:2.7.1.148]
				1	UN22533	K01770	ispF; 2-C-methyl-D-erythritol 2,4-cyclodiphosphate synthase [EC:4.6.1.12]
				2	UN01052 | UN01286	K03526	E1.17.7.1, gcpE, ispG; (E)-4-hydroxy-3-methylbut-2-enyl-diphosphate synthase [EC:1.17.7.1]
				1	UN05797	K03527	E1.17.1.2, lytB, ispH; 4-hydroxy-3-methylbut-2-enyl diphosphate reductase [EC:1.17.1.2]
				1	UN16659	K01823	idi, IDI; isopentenyl-diphosphate delta-isomerase [EC:5.3.3.2]
			[M00366] C10-C20 isoprenoid biosynthesis, plants	1	UN16659	K01823	idi, IDI; isopentenyl-diphosphate delta-isomerase [EC:5.3.3.2]
				2	UN03921 | UN08124	K14066	GPS; geranyl diphosphate synthase [EC:2.5.1.1]
				2	UN12523 | UN12698	K00787	FDPS; farnesyl diphosphate synthase [EC:2.5.1.1 2.5.1.10]
				2	UN05707 | UN08554	K13789	GGPS; geranylgeranyl diphosphate synthase, type II [EC:2.5.1.1 2.5.1.10 2.5.1.29]
		Other terpenoid biosynthesis	[M00097] beta-Carotene biosynthesis, GGAP => beta-carotene	1	UN14586	K02291	crtB; phytoene synthase [EC:2.5.1.32]
				1	UN03024	K02293	PDS, crtP; 15-cis-phytoene desaturase [EC:1.3.5.5]
				2	UN13244 | UN22406	K15744	Z-ISO; zeta-carotene isomerase [EC:5.2.1.12]
				1	UN03684	K00514	ZDS, crtQ; zeta-carotene desaturase [EC:1.3.5.6]
				1	UN02845	K09835	crtISO, crtH; prolycopene isomerase [EC:5.2.1.13]
				1	UN04295	K06443	lcyB, crtL1, crtY; lycopene beta-cyclase [EC:5.5.1.19]
			[M00372] Abscisic acid biosynthesis, beta-carotene => abscisic acid	5	UN14768 | UN15232 | UN16155 | UN22913 | UN43398	K15746	crtZ; beta-carotene 3-hydroxylase [EC:1.14.13.129]
				2	UN02287 | UN02372	K15747	LUT5, CYP97A3; beta-ring hydroxylase [EC:1.14.-.-]
				1	UN01607	K09838	ZEP, ABA1; zeaxanthin epoxidase [EC:1.14.13.90]
				1	UN01222	K09840	NCED; 9-cis-epoxycarotenoid dioxygenase [EC:1.13.11.51]
				2	UN20438 | UN23750	K09841	ABA2; xanthoxin dehydrogenase [EC:1.1.1.288]
			[M00371] Castasterone biosynthesis, campesterol => castasterone	2	UN04182 | UN07407	K09588	CYP90A1, CPD; cytochrome P450, family 90, subfamily A, polypeptide 1 [EC:1.14.-.-]
				1	UN20486	K09591	DET2; steroid 5-alpha-reductase [EC:1.3.1.22]
				1	UN28502	K12637	CYP90C1, ROT3; 3-epi-6-deoxocathasterone 23-monooxygenase [EC:1.14.13.112]
				2	UN10559 | UN11471	K12640	CYP85A2, BR6OX2; brassinosteroid-6-oxidase 2 [EC:1.14.-.-]
		Glycan metabolism	[M00072] Oligosaccharyltransferase	2	UN00846 | UN01195	K07151	STT3; dolichyl-diphosphooligosaccharide--protein glycosyltransferase [EC:2.4.99.18]
				1	UN14162	K12666	OST1, RPN1; oligosaccharyltransferase complex subunit alpha (ribophorin I)
				1	UN01482	K12667	SWP1, RPN2; oligosaccharyltransferase complex subunit delta (ribophorin II)
				1	UN34899	K12668	OST2, DAD1; oligosaccharyltransferase complex subunit epsilon
				2	UN11424 | UN47616	K12669	OST3, OST6; oligosaccharyltransferase complex subunit gamma
				3	UN08704 | UN10978 | UN13198	K12670	WBP1; oligosaccharyltransferase complex subunit beta
	Nucleotide and amino acid metabolism	Purine metabolism	[M00048] Inosine monophosphate biosynthesis, PRPP + glutamine => IMP	2	UN02727 | UN03211	K00764	purF, PPAT; amidophosphoribosyltransferase [EC:2.4.2.14]
				1	UN04131	K01945	purD; phosphoribosylamine--glycine ligase [EC:6.3.4.13]
				1	UN14188	K00601	E2.1.2.2; phosphoribosylglycinamide formyltransferase [EC:2.1.2.2]
				1	UN00126	K01952	purL, PFAS; phosphoribosylformylglycinamidine synthase [EC:6.3.5.3]
				2	UN13915 | UN14254	K01933	purM; phosphoribosylformylglycinamidine cyclo-ligase [EC:6.3.3.1]
				1	UN09480	K11808	ADE2; phosphoribosylaminoimidazole carboxylase [EC:4.1.1.21]
				1	UN14720	K01923	purC; phosphoribosylaminoimidazole-succinocarboxamide synthase [EC:6.3.2.6]
				2	UN01890 | UN02900	K01756	purB, ADSL; adenylosuccinate lyase [EC:4.3.2.2]
				1	UN04559	K00602	purH; phosphoribosylaminoimidazolecarboxamide formyltransferase / IMP cyclohydrolase [EC:2.1.2.3 3.5.4.10]
			[M00049] Adenine ribonucleotide biosynthesis, IMP => ADP,ATP	1	UN15440	K01939	E6.3.4.4, purA; adenylosuccinate synthase [EC:6.3.4.4]
				2	UN01890 | UN02900	K01756	purB, ADSL; adenylosuccinate lyase [EC:4.3.2.2]
				7	UN05803 | UN11523 | UN16787 | UN17039 | UN23708 | UN27601 | UN40465	K00939	E2.7.4.3, adk; adenylate kinase [EC:2.7.4.3]
				13	UN00802 | UN12871 | UN19883 | UN21503 | UN31242 | UN32414 | UN33071 | UN33165 | UN33277 | UN33335 | UN37994 | UN38512 | UN50005	K00940	E2.7.4.6, ndk; nucleoside-diphosphate kinase [EC:2.7.4.6]
				8	UN01183 | UN03151 | UN03989 | UN04611 | UN05165 | UN12219 | UN13803 | UN15685	K00873	PK, pyk; pyruvate kinase [EC:2.7.1.40]
			[M00050] Guanine ribonucleotide biosynthesis IMP => GDP,GTP	2	UN05292 | UN06632	K00088	guaB; IMP dehydrogenase [EC:1.1.1.205]
				1	UN05304	K01951	guaA, GMPS; GMP synthase (glutamine-hydrolysing) [EC:6.3.5.2]
				2	UN19524 | UN20094	K00942	E2.7.4.8, gmk; guanylate kinase [EC:2.7.4.8]
				13	UN00802 | UN12871 | UN19883 | UN21503 | UN31242 | UN32414 | UN33071 | UN33165 | UN33277 | UN33335 | UN37994 | UN38512 | UN50005	K00940	E2.7.4.6, ndk; nucleoside-diphosphate kinase [EC:2.7.4.6]
				8	UN01183 | UN03151 | UN03989 | UN04611 | UN05165 | UN12219 | UN13803 | UN15685	K00873	PK, pyk; pyruvate kinase [EC:2.7.1.40]
			[M00546] Purine degradation, xanthine => urea	1	UN02491	K00106	XDH; xanthine dehydrogenase/oxidase [EC:1.17.1.4 1.17.3.2]
				2	UN12232 | UN13702	K00365	E1.7.3.3; urate oxidase [EC:1.7.3.3]
				1	UN20852	K13484	TTHL; 5-hydroxyisourate hydrolase / 2-oxo-4-hydroxy-4-carboxy-5-ureidoimidazoline decarboxylase [EC:3.5.2.17 4.1.1.-]
				1	UN06216	K01466	allB; allantoinase [EC:3.5.2.5]
		Pyrimidine metabolism	[M00051] Uridine monophosphate biosynthesis, glutamine (+ PRPP) => UMP	1	UN00455	K01955	carB, CPA2; carbamoyl-phosphate synthase large subunit [EC:6.3.5.5]
				1	UN08148	K01956	carA, CPA1; carbamoyl-phosphate synthase small subunit [EC:6.3.5.5]
				1	UN08856	K00609	pyrB, PYR2; aspartate carbamoyltransferase catalytic subunit [EC:2.1.3.2]
				1	UN13077	K01465	URA4, pyrC; dihydroorotase [EC:3.5.2.3]
				1	UN09683	K00254	DHODH, pyrD; dihydroorotate dehydrogenase [EC:1.3.5.2]
				1	UN05133	K13421	UMPS; uridine monophosphate synthetase [EC:2.4.2.10 4.1.1.23]
				1	UN05133	K13421	UMPS; uridine monophosphate synthetase [EC:2.4.2.10 4.1.1.23]
			[M00052] Pyrimidine ribonucleotide biosynthesis, UMP => UDP/UTP,CDP/CTP	2	UN14126 | UN18524	K13800	CMPK1, UMPK; UMP-CMP kinase [EC:2.7.4.- 2.7.4.14]
				13	UN00802 | UN12871 | UN19883 | UN21503 | UN31242 | UN32414 | UN33071 | UN33165 | UN33277 | UN33335 | UN37994 | UN38512 | UN50005	K00940	E2.7.4.6, ndk; nucleoside-diphosphate kinase [EC:2.7.4.6]
				1	UN07001	K01937	E6.3.4.2, pyrG; CTP synthase [EC:6.3.4.2]
			[M00053] Pyrimidine deoxyribonuleotide biosynthesis, CDP/CTP => dCDP/dCTP,dTDP/dTTP	1	UN16616	K10807	RRM1; ribonucleoside-diphosphate reductase subunit M1 [EC:1.17.4.1]
				3	UN09883 | UN14325 | UN19623	K10808	RRM2; ribonucleoside-diphosphate reductase subunit M2 [EC:1.17.4.1]
				13	UN00802 | UN12871 | UN19883 | UN21503 | UN31242 | UN32414 | UN33071 | UN33165 | UN33277 | UN33335 | UN37994 | UN38512 | UN50005	K00940	E2.7.4.6, ndk; nucleoside-diphosphate kinase [EC:2.7.4.6]
				1	UN32639	K01520	dut, DUT; dUTP pyrophosphatase [EC:3.6.1.23]
				1	UN03257	K13998	DHFR-TS; dihydrofolate reductase / thymidylate synthase [EC:1.5.1.3 2.1.1.45]
				3	UN13528 | UN15597 | UN18431	K00943	E2.7.4.9, tmk; dTMP kinase [EC:2.7.4.9]
			[M00046] Pyrimidine degradation, uracil => beta-alanine, thymine => 3-aminoisobutanoate	2	UN07887 | UN08835	K00207	DPYD; dihydropyrimidine dehydrogenase (NADP+) [EC:1.3.1.2]
				1	UN10312	K01464	DPYS, dht, hydA; dihydropyrimidinase [EC:3.5.2.2]
				1	UN18794	K01431	UPB1; beta-ureidopropionase [EC:3.5.1.6]
		Serine and threonine metabolism	[M00020] Serine biosynthesis, glycerate-3P => serine	2	UN04030 | UN06339	K00058	serA, PHGDH; D-3-phosphoglycerate dehydrogenase [EC:1.1.1.95]
				1	UN10691	K00831	serC, PSAT1; phosphoserine aminotransferase [EC:2.6.1.52]
				1	UN14877	K01079	serB, PSPH; phosphoserine phosphatase [EC:3.1.3.3]
			[M00018] Threonine biosynthesis, aspartate => homoserine => threonine	1	UN03236	K00928	lysC; aspartate kinase [EC:2.7.2.4]
				1	UN00614	K12524	thrA; bifunctional aspartokinase / homoserine dehydrogenase 1 [EC:2.7.2.4 1.1.1.3]
				2	UN07908 | UN08886	K00133	asd; aspartate-semialdehyde dehydrogenase [EC:1.2.1.11]
				1	UN00614	K12524	thrA; bifunctional aspartokinase / homoserine dehydrogenase 1 [EC:2.7.2.4 1.1.1.3]
				2	UN12522 | UN17158	K00872	thrB1; homoserine kinase [EC:2.7.1.39]
				1	UN01688	K01733	thrC; threonine synthase [EC:4.2.3.1]
			[M00555] Betaine biosynthesis, choline => betaine	1	UN03028	K00108	E1.1.99.1, betA, CHDH; choline dehydrogenase [EC:1.1.99.1]
				1	UN12514	K00130	betB, gbsA; betaine-aldehyde dehydrogenase [EC:1.2.1.8]
		Cysteine and methionine metabolism	[M00021] Cysteine biosynthesis, serine => cysteine	6	UN08495 | UN11528 | UN12993 | UN17507 | UN17854 | UN18819	K00640	cysE; serine O-acetyltransferase [EC:2.3.1.30]
				5	UN11548 | UN11890 | UN12551 | UN14016 | UN15135	K01738	cysK; cysteine synthase A [EC:2.5.1.47]
				1	UN51155	K17069	MET17; O-acetylhomoserine/O-acetylserine sulfhydrylase [EC:2.5.1.49 2.5.1.47]
			[M00017] Methionine biosynthesis, apartate => homoserine => methionine	1	UN03236	K00928	lysC; aspartate kinase [EC:2.7.2.4]
				1	UN00614	K12524	thrA; bifunctional aspartokinase / homoserine dehydrogenase 1 [EC:2.7.2.4 1.1.1.3]
				2	UN07908 | UN08886	K00133	asd; aspartate-semialdehyde dehydrogenase [EC:1.2.1.11]
				1	UN00614	K12524	thrA; bifunctional aspartokinase / homoserine dehydrogenase 1 [EC:2.7.2.4 1.1.1.3]
				2	UN14558 | UN14847	K01739	metB; cystathionine gamma-synthase [EC:2.5.1.48]
				2	UN06723 | UN08666	K01760	metC; cystathionine beta-lyase [EC:4.4.1.8]
				1	UN01411	K00549	metE; 5-methyltetrahydropteroyltriglutamate--homocysteine methyltransferase [EC:2.1.1.14]
			[M00034] Methionine salvage pathway	7	UN04572 | UN06051 | UN06267 | UN07528 | UN08481 | UN10941 | UN11714	K00789	metK; S-adenosylmethionine synthetase [EC:2.5.1.6]
				3	UN03184 | UN04966 | UN10993	K01611	speD, AMD1; S-adenosylmethionine decarboxylase [EC:4.1.1.50]
				4	UN12091 | UN13049 | UN13060 | UN14874	K00797	speE, SRM; spermidine synthase [EC:2.5.1.16]
				1	UN21678	K01244	MTN; 5'-methylthioadenosine nucleosidase [EC:3.2.2.16]
				1	UN13260	K00899	mtnK; 5-methylthioribose kinase [EC:2.7.1.100]
				2	UN07805 | UN09396	K08963	mtnA; methylthioribose-1-phosphate isomerase [EC:5.3.1.23]
				2	UN03666 | UN07540	K16054	DEP1; methylthioribulose 1-phosphate dehydratase / enolase-phosphatase E1 [EC:4.2.1.109 3.1.3.77]
				2	UN03666 | UN07540	K16054	DEP1; methylthioribulose 1-phosphate dehydratase / enolase-phosphatase E1 [EC:4.2.1.109 3.1.3.77]
				3	UN20845 | UN22873 | UN29796	K08967	mtnD, mtnZ, ADI1; 1,2-dihydroxy-3-keto-5-methylthiopentene dioxygenase [EC:1.13.11.53 1.13.11.54]
			[M00035] Methionine degradation	7	UN04572 | UN06051 | UN06267 | UN07528 | UN08481 | UN10941 | UN11714	K00789	metK; S-adenosylmethionine synthetase [EC:2.5.1.6]
				3	UN07128 | UN11374 | UN41763	K00558	DNMT1, dcm; DNA (cytosine-5)-methyltransferase 1 [EC:2.1.1.37]
				2	UN00434 | UN12461	K17398	DNMT3A; DNA (cytosine-5)-methyltransferase 3A [EC:2.1.1.37]
				3	UN02751 | UN04144 | UN05252	K01251	E3.3.1.1, ahcY; adenosylhomocysteinase [EC:3.3.1.1]
			[M00368] Ethylene biosynthesis, methionine => ethylene	7	UN04572 | UN06051 | UN06267 | UN07528 | UN08481 | UN10941 | UN11714	K00789	metK; S-adenosylmethionine synthetase [EC:2.5.1.6]
				2	UN14652 | UN36185	K05933	E1.14.17.4; aminocyclopropanecarboxylate oxidase [EC:1.14.17.4]
		Branched-chain amino acid metabolism	[M00019] Valine/isoleucine biosynthesis, pyruvate => valine / 2-oxobutanoate => isoleucine	1	UN32507	K01652	E2.2.1.6L, ilvB, ilvG, ilvI; acetolactate synthase I/II/III large subunit [EC:2.2.1.6]
				2	UN07634 | UN13504	K01653	E2.2.1.6S, ilvH, ilvN; acetolactate synthase I/III small subunit [EC:2.2.1.6]
				1	UN03637	K00053	ilvC; ketol-acid reductoisomerase [EC:1.1.1.86]
				1	UN13003	K01687	ilvD; dihydroxy-acid dehydratase [EC:4.2.1.9]
				4	UN08928 | UN10433 | UN18670 | UN24157	K00826	E2.6.1.42, ilvE; branched-chain amino acid aminotransferase [EC:2.6.1.42]
			[M00535] Isoleucine biosynthesis, pyruvate => 2-oxobutanoate	2	UN05725 | UN19631	K01703	leuC; 3-isopropylmalate/(R)-2-methylmalate dehydratase large subunit [EC:4.2.1.33 4.2.1.35]
				1	UN24889	K01704	leuD; 3-isopropylmalate/(R)-2-methylmalate dehydratase small subunit [EC:4.2.1.33 4.2.1.35]
				2	UN04999 | UN10091	K00052	leuB; 3-isopropylmalate dehydrogenase [EC:1.1.1.85]
			[M00570] Isoleucine biosynthesis, threonine => 2-oxobutanoate => isoleucine	1	UN02345	K01754	E4.3.1.19, ilvA, tdcB; threonine dehydratase [EC:4.3.1.19]
				1	UN32507	K01652	E2.2.1.6L, ilvB, ilvG, ilvI; acetolactate synthase I/II/III large subunit [EC:2.2.1.6]
				2	UN07634 | UN13504	K01653	E2.2.1.6S, ilvH, ilvN; acetolactate synthase I/III small subunit [EC:2.2.1.6]
				1	UN03637	K00053	ilvC; ketol-acid reductoisomerase [EC:1.1.1.86]
				1	UN13003	K01687	ilvD; dihydroxy-acid dehydratase [EC:4.2.1.9]
				4	UN08928 | UN10433 | UN18670 | UN24157	K00826	E2.6.1.42, ilvE; branched-chain amino acid aminotransferase [EC:2.6.1.42]
			[M00432] Leucine biosynthesis, 2-oxoisovalerate => 2-oxoisocaproate	2	UN05422 | UN06497	K01649	leuA; 2-isopropylmalate synthase [EC:2.3.3.13]
				2	UN05725 | UN19631	K01703	leuC; 3-isopropylmalate/(R)-2-methylmalate dehydratase large subunit [EC:4.2.1.33 4.2.1.35]
				1	UN24889	K01704	leuD; 3-isopropylmalate/(R)-2-methylmalate dehydratase small subunit [EC:4.2.1.33 4.2.1.35]
				2	UN04999 | UN10091	K00052	leuB; 3-isopropylmalate dehydrogenase [EC:1.1.1.85]
			[M00036] Leucine degradation, leucine => acetoacetate + acetyl-CoA	4	UN08928 | UN10433 | UN18670 | UN24157	K00826	E2.6.1.42, ilvE; branched-chain amino acid aminotransferase [EC:2.6.1.42]
				1	UN05245	K00166	BCKDHA, bkdA1; 2-oxoisovalerate dehydrogenase E1 component, alpha subunit [EC:1.2.4.4]
				1	UN10342	K00167	E1.2.4.4B, bkdA2; 2-oxoisovalerate dehydrogenase E1 component, beta subunit [EC:1.2.4.4]
				1	UN15288	K09699	E2.3.1.168, bkdB; 2-oxoisovalerate dehydrogenase E2 component (dihydrolipoyl transacylase) [EC:2.3.1.168]
				3	UN00218 | UN01019 | UN09081	K00382	DLD, lpd, pdhD; dihydrolipoamide dehydrogenase [EC:1.8.1.4]
				3	UN05689 | UN18992 | UN19213	K00253	IVD, ivd; isovaleryl-CoA dehydrogenase [EC:1.3.8.4]
				1	UN00927	K00249	ACADM, acd; acyl-CoA dehydrogenase [EC:1.3.8.7]
				1	UN05416	K01968	E6.4.1.4A; 3-methylcrotonyl-CoA carboxylase alpha subunit [EC:6.4.1.4]
				1	UN05674	K01969	E6.4.1.4B; 3-methylcrotonyl-CoA carboxylase beta subunit [EC:6.4.1.4]
				1	UN29720	K05607	AUH; methylglutaconyl-CoA hydratase [EC:4.2.1.18]
				1	UN06434	K01640	E4.1.3.4, HMGCL, hmgL; hydroxymethylglutaryl-CoA lyase [EC:4.1.3.4]
		Lysine metabolism	[M00526] Lysine biosynthesis, DAP dehydrogenase pathway, aspartate => lysine	1	UN03236	K00928	lysC; aspartate kinase [EC:2.7.2.4]
				1	UN00614	K12524	thrA; bifunctional aspartokinase / homoserine dehydrogenase 1 [EC:2.7.2.4 1.1.1.3]
				2	UN07908 | UN08886	K00133	asd; aspartate-semialdehyde dehydrogenase [EC:1.2.1.11]
				4	UN07892 | UN09143 | UN10305 | UN13461	K01714	dapA; 4-hydroxy-tetrahydrodipicolinate synthase [EC:4.3.3.7]
				1	UN11769	K00215	dapB; 4-hydroxy-tetrahydrodipicolinate reductase [EC:1.17.1.8]
				2	UN06255 | UN07286	K01586	lysA; diaminopimelate decarboxylase [EC:4.1.1.20]
			[M00527] Lysine biosynthesis, DAP aminotransferase pathway, aspartate => lysine	1	UN03236	K00928	lysC; aspartate kinase [EC:2.7.2.4]
				1	UN00614	K12524	thrA; bifunctional aspartokinase / homoserine dehydrogenase 1 [EC:2.7.2.4 1.1.1.3]
				2	UN07908 | UN08886	K00133	asd; aspartate-semialdehyde dehydrogenase [EC:1.2.1.11]
				4	UN07892 | UN09143 | UN10305 | UN13461	K01714	dapA; 4-hydroxy-tetrahydrodipicolinate synthase [EC:4.3.3.7]
				1	UN11769	K00215	dapB; 4-hydroxy-tetrahydrodipicolinate reductase [EC:1.17.1.8]
				2	UN06816 | UN08676	K10206	E2.6.1.83; LL-diaminopimelate aminotransferase [EC:2.6.1.83]
				1	UN12311	K01778	dapF; diaminopimelate epimerase [EC:5.1.1.7]
				2	UN06255 | UN07286	K01586	lysA; diaminopimelate decarboxylase [EC:4.1.1.20]
		Arginine and proline metabolism	[M00015] Proline biosynthesis, glutamate => proline	1	UN01072	K12657	ALDH18A1, P5CS; delta-1-pyrroline-5-carboxylate synthetase [EC:2.7.2.11 1.2.1.41]
				1	UN13976	K00286	E1.5.1.2, proC; pyrroline-5-carboxylate reductase [EC:1.5.1.2]
			[M00028] Ornithine biosynthesis, glutamate => ornithine	1	UN04515	K14682	argAB; amino-acid N-acetyltransferase [EC:2.3.1.1]
				2	UN02549 | UN08660	K00930	argB; acetylglutamate kinase [EC:2.7.2.8]
				1	UN10526	K00145	argC; N-acetyl-gamma-glutamyl-phosphate reductase [EC:1.2.1.38]
				3	UN04314 | UN07283 | UN12737	K00818	E2.6.1.11, argD; acetylornithine aminotransferase [EC:2.6.1.11]
				1	UN18435	K01438	argE; acetylornithine deacetylase [EC:3.5.1.16]
				4	UN02102 | UN11337 | UN14595 | UN15800	K14677	ACY1; aminoacylase [EC:3.5.1.14]
				2	UN08484 | UN08534	K00620	argJ; glutamate N-acetyltransferase / amino-acid N-acetyltransferase [EC:2.3.1.35 2.3.1.1]
			[M00029] Urea cycle	1	UN13782	K00611	OTC, argF, argI; ornithine carbamoyltransferase [EC:2.1.3.3]
				2	UN06637 | UN09791	K01940	E6.3.4.5, argG; argininosuccinate synthase [EC:6.3.4.5]
				1	UN12530	K01755	argH, ASL; argininosuccinate lyase [EC:4.3.2.1]
				1	UN11278	K01476	E3.5.3.1, rocF, arg; arginase [EC:3.5.3.1]
		Histidine metabolism	[M00026] Histidine biosynthesis, PRPP => histidine	1	UN13607	K00765	hisG; ATP phosphoribosyltransferase [EC:2.4.2.17]
				2	UN16904 | UN19125	K11755	hisIE; phosphoribosyl-ATP pyrophosphohydrolase / phosphoribosyl-AMP cyclohydrolase [EC:3.6.1.31 3.5.4.19]
				2	UN34923 | UN38096	K01814	hisA; phosphoribosylformimino-5-aminoimidazole carboxamide ribotide isomerase [EC:5.3.1.16]
				1	UN28505	K01663	HIS7; glutamine amidotransferase / cyclase [EC:2.4.2.- 4.1.3.-]
				3	UN15154 | UN17210 | UN23171	K01693	E4.2.1.19, hisB; imidazoleglycerol-phosphate dehydratase [EC:4.2.1.19]
				1	UN09001	K00817	hisC; histidinol-phosphate aminotransferase [EC:2.6.1.9]
				1	UN04960	K00013	hisD; histidinol dehydrogenase [EC:1.1.1.23]
		Aromatic amino acid metabolism	[M00022] Shikimate pathway, phosphoenolpyruvate + erythrose-4P => chorismate	7	UN02177 | UN05108 | UN05189 | UN05453 | UN05485 | UN05985 | UN09278	K01626	E2.5.1.54, aroF, aroG, aroH; 3-deoxy-7-phosphoheptulonate synthase [EC:2.5.1.54]
				2	UN06131 | UN38121	K01735	aroB; 3-dehydroquinate synthase [EC:4.2.3.4]
				1	UN03357	K13832	aroDE, DHQ-SDH; 3-dehydroquinate dehydratase / shikimate dehydrogenase [EC:4.2.1.10 1.1.1.25]
				1	UN11350	K00891	E2.7.1.71, aroK, aroL; shikimate kinase [EC:2.7.1.71]
				1	UN05337	K00800	aroA; 3-phosphoshikimate 1-carboxyvinyltransferase [EC:2.5.1.19]
				1	UN09564	K01736	aroC; chorismate synthase [EC:4.2.3.5]
			[M00023] Tryptophan biosynthesis, chorismate => tryptophan	2	UN04135 | UN18495	K01657	trpE; anthranilate synthase component I [EC:4.1.3.27]
				1	UN21455	K01658	trpG; anthranilate synthase component II [EC:4.1.3.27]
				3	UN06196 | UN09310 | UN09350	K00766	trpD; anthranilate phosphoribosyltransferase [EC:2.4.2.18]
				2	UN21412 | UN30213	K01817	trpF; phosphoribosylanthranilate isomerase [EC:5.3.1.24]
				1	UN12512	K01609	trpC; indole-3-glycerol phosphate synthase [EC:4.1.1.48]
				2	UN12095 | UN14976	K01695	trpA; tryptophan synthase alpha chain [EC:4.2.1.20]
				3	UN06625 | UN08260 | UN08528	K01696	trpB; tryptophan synthase beta chain [EC:4.2.1.20]
				1	UN05499	K06001	K06001, trpB; tryptophan synthase beta chain [EC:4.2.1.20]
				2	UN10958 | UN14560	K01850	E5.4.99.5; chorismate mutase [EC:5.4.99.5]
				4	UN04360 | UN08636 | UN09197 | UN10619	K05359	ADT, PDT; arogenate/prephenate dehydratase [EC:4.2.1.91 4.2.1.51]
			[M00024] Phenylalanine biosynthesis, chorismate => phenylalanine	2	UN10958 | UN14560	K01850	E5.4.99.5; chorismate mutase [EC:5.4.99.5]
			[M00040] Tyrosine biosynthesis, prephanate => pretyrosine => tyrosine	1	UN06559	K15849	PAT, AAT; bifunctional aspartate aminotransferase and glutamate/aspartate-prephenate aminotransferase [EC:2.6.1.1 2.6.1.78 2.6.1.79]
				1	UN18540	K15227	TYRAAT; arogenate dehydrogenase (NADP+), plant [EC:1.3.1.78]
			[M00044] Tyrosine degradation, tyrosine => homogentisate	1	UN03830	K00457	HPD, hppD; 4-hydroxyphenylpyruvate dioxygenase [EC:1.13.11.27]
				1	UN06456	K00451	HGD, hmgA; homogentisate 1,2-dioxygenase [EC:1.13.11.5]
				3	UN14323 | UN24258 | UN27521	K01800	maiA, GSTZ1; maleylacetoacetate isomerase [EC:5.2.1.2]
				1	UN05723	K01555	FAH, fahA; fumarylacetoacetase [EC:3.7.1.2]
			[M00350] Capsaicin biosynthesis, L-Phenylalanine => Capsaicin	1	UN01988	K10775	E4.3.1.24; phenylalanine ammonia-lyase [EC:4.3.1.24]
				2	UN00699 | UN06144	K00487	CYP73A; trans-cinnamate 4-monooxygenase [EC:1.14.13.11]
				3	UN03251 | UN03372 | UN29267	K01904	E6.2.1.12; 4-coumarate--CoA ligase [EC:6.2.1.12]
				3	UN14848 | UN16116 | UN19849	K00588	E2.1.1.104; caffeoyl-CoA O-methyltransferase [EC:2.1.1.104]
		Other amino acid metabolism	[M00027] GABA (gamma-Aminobutyrate) shunt	1	UN05544	K01580	E4.1.1.15, gadB, gadA, GAD; glutamate decarboxylase [EC:4.1.1.15]
				1	UN04910	K16871	POP2; 4-aminobutyrate---pyruvate transaminase [EC:2.6.1.96]
		Cofactor and vitamin biosynthesis	[M00127] Thiamine biosynthesis, AIR => thiamine-P/thiamine-2P	1	UN00377	K03147	thiC; thiamine biosynthesis protein ThiC
				1	UN72831	K00941	thiD; hydroxymethylpyrimidine/phosphomethylpyrimidine kinase [EC:2.7.1.49 2.7.4.7]
				1	UN15197	K14153	thiDE; hydroxymethylpyrimidine kinase / phosphomethylpyrimidine kinase / thiamine-phosphate diphosphorylase [EC:2.7.1.49 2.7.4.7 2.5.1.3]
				1	UN23149	K00878	thiM; hydroxyethylthiazole kinase [EC:2.7.1.50]
				1	UN15197	K14153	thiDE; hydroxymethylpyrimidine kinase / phosphomethylpyrimidine kinase / thiamine-phosphate diphosphorylase [EC:2.7.1.49 2.7.4.7 2.5.1.3]
			[M00125] Riboflavin biosynthesis, GTP => riboflavin/FMN/FAD	3	UN03833 | UN04188 | UN06592	K14652	ribBA; 3,4-dihydroxy 2-butanone 4-phosphate synthase / GTP cyclohydrolase II [EC:4.1.99.12 3.5.4.25]
				1	UN30709	K11752	ribD; diaminohydroxyphosphoribosylaminopyrimidine deaminase / 5-amino-6-(5-phosphoribosylamino)uracil reductase [EC:3.5.4.26 1.1.1.193]
				3	UN03833 | UN04188 | UN06592	K14652	ribBA; 3,4-dihydroxy 2-butanone 4-phosphate synthase / GTP cyclohydrolase II [EC:4.1.99.12 3.5.4.25]
				3	UN19038 | UN22135 | UN32640	K00794	ribH, RIB4; 6,7-dimethyl-8-ribityllumazine synthase [EC:2.5.1.78]
				2	UN18057 | UN45155	K00793	ribE, RIB5; riboflavin synthase [EC:2.5.1.9]
				3	UN09336 | UN11555 | UN16779	K00861	RFK, FMN1; riboflavin kinase [EC:2.7.1.26]
				1	UN64898	K00953	FLAD1; FAD synthetase [EC:2.7.7.2]
			[M00115] NAD biosynthesis, aspartate => NAD	2	UN15782 | UN19903	K00278	nadB; L-aspartate oxidase [EC:1.4.3.16]
				1	UN04918	K03517	nadA; quinolinate synthase [EC:2.5.1.72]
				1	UN11776	K00767	nadC, QPRT; nicotinate-nucleotide pyrophosphorylase (carboxylating) [EC:2.4.2.19]
				1	UN20584	K06210	NMNAT; nicotinamide mononucleotide adenylyltransferase [EC:2.7.7.1 2.7.7.18]
				1	UN02369	K01950	E6.3.5.1, NADSYN1, QNS1, nadE; NAD+ synthase (glutamine-hydrolysing) [EC:6.3.5.1]
			[M00119] Pantothenate biosynthesis, valine/L-aspartate => pantothenate	4	UN08928 | UN10433 | UN18670 | UN24157	K00826	E2.6.1.42, ilvE; branched-chain amino acid aminotransferase [EC:2.6.1.42]
				2	UN05242 | UN11810	K00606	panB; 3-methyl-2-oxobutanoate hydroxymethyltransferase [EC:2.1.2.11]
				2	UN32533 | UN35031	K01918	panC; pantoate--beta-alanine ligase [EC:6.3.2.1]
			[M00120] Coenzyme A biosynthesis, pantothenate => CoA	1	UN01217	K09680	coaW; type II pantothenate kinase [EC:2.7.1.33]
				1	UN00390	K01922	PPCS, coaB; phosphopantothenate-cysteine ligase [EC:6.3.2.5]
				2	UN41282 | UN41381	K01598	PPCDC, coaC; phosphopantothenoylcysteine decarboxylase [EC:4.1.1.36]
				3	UN19652 | UN21750 | UN27904	K02201	E2.7.7.3B; pantetheine-phosphate adenylyltransferase [EC:2.7.7.3]
				3	UN21432 | UN21561 | UN23728	K00859	coaE; dephospho-CoA kinase [EC:2.7.1.24]
			[M00572] Pimeloyl-ACP biosynthesis, BioC-BioH pathway, malonyl-ACP => pimeloyl-ACP	6	UN01333 | UN02429 | UN02460 | UN07790 | UN09375 | UN14343	K09458	fabF; 3-oxoacyl-[acyl-carrier-protein] synthase II [EC:2.3.1.179]
				8	UN01554 | UN13041 | UN13636 | UN13928 | UN17083 | UN20804 | UN22378 | UN25998	K00059	fabG; 3-oxoacyl-[acyl-carrier protein] reductase [EC:1.1.1.100]
				1	UN21955	K02372	fabZ; 3-hydroxyacyl-[acyl-carrier-protein] dehydratase [EC:4.2.1.59]
				2	UN05619 | UN08504	K00208	fabI; enoyl-[acyl-carrier protein] reductase I [EC:1.3.1.9 1.3.1.10]
			[M00123] Biotin biosynthesis, pimeloyl-ACP/CoA => biotin	3	UN27972 | UN34676 | UN40376	K00652	bioF; 8-amino-7-oxononanoate synthase [EC:2.3.1.47]
				1	UN19904	K00833	bioA; adenosylmethionine-8-amino-7-oxononanoate aminotransferase [EC:2.6.1.62]
				1	UN18256	K01012	bioB; biotin synthase [EC:2.8.1.6]
				3	UN27972 | UN34676 | UN40376	K00652	bioF; 8-amino-7-oxononanoate synthase [EC:2.3.1.47]
				1	UN19904	K00833	bioA; adenosylmethionine-8-amino-7-oxononanoate aminotransferase [EC:2.6.1.62]
				1	UN18256	K01012	bioB; biotin synthase [EC:2.8.1.6]
			[M00573] Biotin biosynthesis, BioI pathway, long-chain-acyl-ACP => pimeloyl-ACP => biotin	3	UN27972 | UN34676 | UN40376	K00652	bioF; 8-amino-7-oxononanoate synthase [EC:2.3.1.47]
				1	UN19904	K00833	bioA; adenosylmethionine-8-amino-7-oxononanoate aminotransferase [EC:2.6.1.62]
				1	UN18256	K01012	bioB; biotin synthase [EC:2.8.1.6]
			[M00126] Tetrahydrofolate biosynthesis, GTP => THF	4	UN05294 | UN05720 | UN18946 | UN56386	K01495	GCH1, folE; GTP cyclohydrolase I [EC:3.5.4.16]
				1	UN06564	K01113	phoD; alkaline phosphatase D [EC:3.1.3.1]
				2	UN39859 | UN54235	K01633	folB; dihydroneopterin aldolase [EC:4.1.2.25]
				1	UN17777	K13941	folKP; 2-amino-4-hydroxy-6-hydroxymethyldihydropteridine diphosphokinase / dihydropteroate synthase [EC:2.7.6.3 2.5.1.15]
				1	UN17777	K13941	folKP; 2-amino-4-hydroxy-6-hydroxymethyldihydropteridine diphosphokinase / dihydropteroate synthase [EC:2.7.6.3 2.5.1.15]
				2	UN02822 | UN36440	K01930	FPGS; folylpolyglutamate synthase [EC:6.3.2.17]
				1	UN03257	K13998	DHFR-TS; dihydrofolate reductase / thymidylate synthase [EC:1.5.1.3 2.1.1.45]
			[M00121] Heme biosynthesis, glutamate => protoheme/siroheme	2	UN01709 | UN16167	K01885	EARS, gltX; glutamyl-tRNA synthetase [EC:6.1.1.17]
				1	UN02889	K02492	hemA; glutamyl-tRNA reductase [EC:1.2.1.70]
				2	UN08809 | UN15083	K01845	hemL; glutamate-1-semialdehyde 2,1-aminomutase [EC:5.4.3.8]
				1	UN21529	K01698	hemB, ALAD; porphobilinogen synthase [EC:4.2.1.24]
				1	UN09456	K01749	hemC, HMBS; hydroxymethylbilane synthase [EC:2.5.1.61]
				1	UN14634	K01719	hemD, UROS; uroporphyrinogen-III synthase [EC:4.2.1.75]
				2	UN08353 | UN11131	K01599	hemE, UROD; uroporphyrinogen decarboxylase [EC:4.1.1.37]
				1	UN20246	K00228	CPOX, hemF; coproporphyrinogen III oxidase [EC:1.3.3.3]
				2	UN70489 | UN71997	K02495	hemN, hemZ; oxygen-independent coproporphyrinogen III oxidase [EC:1.3.99.22]
				1	UN05999	K00231	PPOX, hemY; oxygen-dependent protoporphyrinogen oxidase [EC:1.3.3.4]
				1	UN04169	K01772	hemH, FECH; ferrochelatase [EC:4.99.1.1]
			[M00114] Ascorbate biosynthesis, plants, glucose-6P => ascorbate	3	UN03402 | UN09581 | UN10810	K01810	GPI, pgi; glucose-6-phosphate isomerase [EC:5.3.1.9]
				2	UN05705 | UN05975	K01809	E5.3.1.8, manA; mannose-6-phosphate isomerase [EC:5.3.1.8]
				1	UN13294	K17497	PMM; phosphomannomutase [EC:5.4.2.8]
				5	UN06650 | UN07174 | UN07667 | UN09495 | UN11360	K00966	GMPP; mannose-1-phosphate guanylyltransferase [EC:2.7.7.13]
				2	UN09031 | UN09993	K10046	GME; GDP-D-mannose 3', 5'-epimerase [EC:5.1.3.18 5.1.3.-]
				1	UN19013	K10047	VTC4; inositol-phosphate phosphatase / L-galactose 1-phosphate phosphatase [EC:3.1.3.25 3.1.3.-]
				1	UN09217	K17744	GalDH; L-galactose dehydrogenase [EC:1.1.1.316]
				1	UN16099	K00225	GLDH; L-galactono-1,4-lactone dehydrogenase [EC:1.3.2.3]
			[M00112] Tocopherol biosynthesis	1	UN07994	K09833	HPT, TPT; homogenitisate phytyltransferase
				1	UN05192	K12502	VTE3, APG1; MPBQ/MSBQ methyltransferase
				1	UN06468	K09834	VTE1, SXD1; tocopherol cyclase
				1	UN07227	K05928	E2.1.1.95; tocopherol O-methyltransferase [EC:2.1.1.95]
			[M00128] Ubiquinone biosynthesis, eukaryotes, chorismate => ubiquinone	1	UN28043	K06125	COQ2; 4-hydroxybenzoate hexaprenyltransferase [EC:2.5.1.-]
				1	UN32442	K00591	COQ3; hexaprenyldihydroxybenzoate methyltransferase [EC:2.1.1.114]
				1	UN02524	K06126	COQ6; ubiquinone biosynthesis monooxygenase Coq6 [EC:1.14.13.-]
				2	UN16897 | UN20536	K06127	COQ5; ubiquinone biosynthesis methyltransferase [EC:2.1.1.201]
				1	UN32442	K00591	COQ3; hexaprenyldihydroxybenzoate methyltransferase [EC:2.1.1.114]
			[M00118] Glutathione biosynthesis, glutamate => glutathione	3	UN04319 | UN04378 | UN08815	K01919	gshA; glutamate--cysteine ligase [EC:6.3.2.2]
				1	UN03718	K01920	E6.3.2.3, gshB; glutathione synthase [EC:6.3.2.3]
				4	UN01840 | UN02913 | UN05006 | UN14406	K00600	glyA, SHMT; glycine hydroxymethyltransferase [EC:2.1.2.1]
				1	UN02699	K01938	fhs; formate--tetrahydrofolate ligase [EC:6.3.4.3]
			[M00141] C1-unit interconversion, eukaryotes	4	UN01840 | UN02913 | UN05006 | UN14406	K00600	glyA, SHMT; glycine hydroxymethyltransferase [EC:2.1.2.1]
		Polyamine biosynthesis	[M00133] Polyamine biosynthesis, arginine => agmatine => putrescine => spermidine	1	UN00024	K01583	E4.1.1.19; arginine decarboxylase [EC:4.1.1.19]
				3	UN03184 | UN04966 | UN10993	K01611	speD, AMD1; S-adenosylmethionine decarboxylase [EC:4.1.1.50]
				4	UN12091 | UN13049 | UN13060 | UN14874	K00797	speE, SRM; spermidine synthase [EC:2.5.1.16]
			[M0013] Polyamine biosynthesis, arginine => ornithine => putrescine	1	UN11278	K01476	E3.5.3.1, rocF, arg; arginase [EC:3.5.3.1]
				1	UN13679	K01581	E4.1.1.17, ODC1, speC, speF; ornithine decarboxylase [EC:4.1.1.17]
			[M00135] GABA biosynthesis, eukaryotes, putrescine => GABA	4	UN04780 | UN05144 | UN06975 | UN08794	K00128	E1.2.1.3; aldehyde dehydrogenase (NAD+) [EC:1.2.1.3]
				1	UN02668	K14085	ALDH7A1; aldehyde dehydrogenase family 7 member A1 [EC:1.2.1.31 1.2.1.8 1.2.1.3]
		Phenylpropanoid and flavonoid biosynthesis	[M00039] Lignin biosynthesis, cinnamate => lignin	2	UN00699 | UN06144	K00487	CYP73A; trans-cinnamate 4-monooxygenase [EC:1.14.13.11]
				3	UN03251 | UN03372 | UN29267	K01904	E6.2.1.12; 4-coumarate--CoA ligase [EC:6.2.1.12]
				1	UN12929	K09753	CCR; cinnamoyl-CoA reductase [EC:1.2.1.44]
				5	UN09288 | UN10447 | UN10813 | UN11552 | UN13400	K00083	E1.1.1.195; cinnamyl-alcohol dehydrogenase [EC:1.1.1.195]
				27	UN07801 | UN09935 | UN10257 | UN10713 | UN12676 | UN12775 | UN13382 | UN13534 | UN13836 | UN14794 | UN15384 | UN16496 | UN16628 | UN16986 | UN17077 | UN17375 | UN17597 | UN17940 | UN18419 | UN18630 | UN18891 | UN22264 | UN23932 | UN24109 | UN25442 | UN27456 | UN50803	K00430	E1.11.1.7; peroxidase [EC:1.11.1.7]
				3	UN52253 | UN59373 | UN70143	K11188	PRDX6; peroxiredoxin 6, 1-Cys peroxiredoxin [EC:1.11.1.7 1.11.1.15 3.1.1.-]
			[M00137] Flavonoid biosynthesis, 4-coumaroyl-CoA => naringenin => apigenin	5	UN02126 | UN08916 | UN10480 | UN10629 | UN11439	K00660	CHS; chalcone synthase [EC:2.3.1.74]
				2	UN20597 | UN22139	K01859	E5.5.1.6; chalcone isomerase [EC:5.5.1.6]
			[M00138] Flavonoid biosynthesis, naringenin => pelargonidin	2	UN09735 | UN10523	K00475	E1.14.11.9; naringenin 3-dioxygenase [EC:1.14.11.9]
				1	UN14925	K13082	DFR; bifunctional dihydroflavonol 4-reductase/flavanone 4-reductase [EC:1.1.1.219 1.1.1.234]
				1	UN12037	K05277	E1.14.11.19; leucoanthocyanidin dioxygenase [EC:1.14.11.19]
	Genetic information processing	DNA polymerase	[M00261] DNA polymerase alpha / primase complex	1	UN55861	K02320	POLA1; DNA polymerase alpha subunit A [EC:2.7.7.7]
				1	UN16397	K02321	POLA2; DNA polymerase alpha subunit B
				2	UN26663 | UN79079	K02685	PRI2; DNA primase large subunit [EC:2.7.7.-]
				1	UN16693	K02684	PRI1; DNA primase small subunit [EC:2.7.7.-]
			[M00262] DNA polymerase delta complex	1	UN31438	K02327	POLD1; DNA polymerase delta subunit 1 [EC:2.7.7.7]
				1	UN16233	K02328	POLD2; DNA polymerase delta subunit 2
				2	UN55182 | UN55337	K03504	POLD3; DNA polymerase delta subunit 3
				2	UN47352 | UN51470	K03505	POLD4; DNA polymerase delta subunit 4
			[M00263] DNA polymerase epsilon complex	2	UN71828 | UN78029	K02324	POLE1; DNA polymerase epsilon subunit 1 [EC:2.7.7.7]
				1	UN55648	K02326	POLE3; DNA polymerase epsilon subunit 3 [EC:2.7.7.7]
			[M00293] DNA polymerase zeta complex	1	UN77904	K02350	POLZ1, rev3; DNA polymerase zeta [EC:2.7.7.7]
				1	UN14460	K13728	MAD2L2; mitotic spindle assembly checkpoint protein MAD2B
		Replication system	[M00284] Origin recognition complex	1	UN06806	K02603	ORC1; origin recognition complex subunit 1
				1	UN06966	K02604	ORC2; origin recognition complex subunit 2
				1	UN34940	K02605	ORC3; origin recognition complex subunit 3
				1	UN19493	K02606	ORC4; origin recognition complex subunit 4
				1	UN54556	K02607	ORC5; origin recognition complex subunit 5
				2	UN12864 | UN78655	K02608	ORC6; origin recognition complex subunit 6
			[M00285] MCM complex	1	UN08574	K02540	MCM2; DNA replication licensing factor MCM2 [EC:3.6.4.12]
				1	UN45432	K02541	MCM3; DNA replication licensing factor MCM3 [EC:3.6.4.12]
				2	UN35456 | UN37713	K02212	MCM4, CDC54; DNA replication licensing factor MCM4 [EC:3.6.4.12]
				1	UN19404	K02209	MCM5, CDC46; DNA replication licensing factor MCM5 [EC:3.6.4.12]
				1	UN27453	K02542	MCM6; DNA replication licensing factor MCM6 [EC:3.6.4.12]
				2	UN05115 | UN20481	K02210	MCM7, CDC47; DNA replication licensing factor MCM7 [EC:3.6.4.12]
			[M00286] GINS complex	2	UN71897 | UN78843	K10732	GINS1, PSF1; GINS complex subunit 1
				2	UN32941 | UN41196	K10733	GINS2, PSF2; GINS complex subunit 2
				2	UN78880 | UN81041	K10734	GINS3; GINS complex subunit 3
				1	UN27412	K10735	GINS4, SLD5; GINS complex subunit 4
			[M00288] RPA complex	8	UN00676 | UN09191 | UN16292 | UN22665 | UN27191 | UN28267 | UN30044 | UN32008	K07466	RFA1, RPA1, rpa; replication factor A1
				2	UN14239 | UN23804	K10739	RFA2, RPA2; replication factor A2
				1	UN32632	K10740	RPA3; replication factor A3
			[M00289] RF-C complex	1	UN00165	K10754	RFC1; replication factor C subunit 1
				3	UN11101 | UN12189 | UN13875	K10755	RFC2_4; replication factor C subunit 2/4
				3	UN12465 | UN15145 | UN38472	K10756	RFC3_5; replication factor C subunit 3/5
		Repair system	[M00296] BER complex	1	UN12162	K10803	XRCC1; DNA-repair protein XRCC1
				2	UN00559 | UN13901	K10798	PARP; poly [ADP-ribose] polymerase [EC:2.4.2.30]
				1	UN65380	K03512	POLL; DNA polymerase lambda [EC:2.7.7.7 4.2.99.-]
				1	UN71483	K10772	APEX2; AP endonuclease 2 [EC:4.2.99.18]
			[M00290] Holo-TFIIH complex	1	UN23342	K03141	TFIIH1, GTF2H1, TFB1; transcription initiation factor TFIIH subunit 1
				1	UN19275	K03142	TFIIH2, GTF2H2, SSL1; transcription initiation factor TFIIH subunit 2
				1	UN25825	K03143	TFIIH3, GTF2H3, TFB4; transcription initiation factor TFIIH subunit 3
				2	UN05489 | UN08737	K03144	TFIIH4, GTF2H4, TFB2; transcription initiation factor TFIIH subunit 4
				1	UN00921	K10843	ERCC3, XPB; DNA excision repair protein ERCC-3 [EC:3.6.4.12]
				2	UN06915 | UN13599	K10844	ERCC2, XPD; DNA excision repair protein ERCC-2 [EC:3.6.4.12]
				1	UN53791	K10845	TTDA, GTF2H5, TFB5; TFIIH basal transcription factor complex TTD-A subunit
				1	UN05477	K02202	CDK7; cyclin-dependent kinase 7 [EC:2.7.11.22 2.7.11.23]
				2	UN04090 | UN18884	K06634	CCNH; cyclin H
				3	UN13751 | UN24753 | UN25385	K10842	MNAT1; CDK-activating kinase assembly factor MAT1
			[M00291] MRN complex	2	UN57718 | UN66140	K10865	MRE11; double-strand break repair protein MRE11
				1	UN21237	K10866	RAD50; DNA repair protein RAD50 [EC:3.6.-.-]
				1	UN30209	K10867	NBN, NBS1; nijmegen breakage syndrome protein 1
			[M00292] MRX complex	2	UN57718 | UN66140	K10865	MRE11; double-strand break repair protein MRE11
				1	UN21237	K10866	RAD50; DNA repair protein RAD50 [EC:3.6.-.-]
			[M00297] DNA-PK complex	2	UN19086 | UN26158	K10884	XRCC6, KU70, G22P1; ATP-dependent DNA helicase 2 subunit 1
				1	UN25586	K10885	XRCC5, KU80, G22P2; ATP-dependent DNA helicase 2 subunit 2
			[M00295] BRCA1-associated genome surveillance complex (BASC)	2	UN21194 | UN32364	K08735	MSH2; DNA mismatch repair protein MSH2
				2	UN15689 | UN17593	K08737	MSH6; DNA mismatch repair protein MSH6
				2	UN04621 | UN51959	K08734	MLH1; DNA mismatch repair protein MLH1
				1	UN10624	K10858	PMS2; DNA mismatch repair protein PMS2
				1	UN00165	K10754	RFC1; replication factor C subunit 1
				3	UN11101 | UN12189 | UN13875	K10755	RFC2_4; replication factor C subunit 2/4
				3	UN12465 | UN15145 | UN38472	K10756	RFC3_5; replication factor C subunit 3/5
				1	UN17235	K04802	PCNA; proliferating cell nuclear antigen
				2	UN57718 | UN66140	K10865	MRE11; double-strand break repair protein MRE11
				1	UN21237	K10866	RAD50; DNA repair protein RAD50 [EC:3.6.-.-]
				1	UN30209	K10867	NBN, NBS1; nijmegen breakage syndrome protein 1
				4	UN28055 | UN56807 | UN57820 | UN64172	K10901	BLM, RECQL3, SGS1; bloom syndrome protein [EC:3.6.4.12]
			[M00414] Bloom's syndrome complex	4	UN28055 | UN56807 | UN57820 | UN64172	K10901	BLM, RECQL3, SGS1; bloom syndrome protein [EC:3.6.4.12]
				4	UN22840 | UN51723 | UN57729 | UN82617	K03165	TOP3; DNA topoisomerase III [EC:5.99.1.2]
				1	UN42614	K15365	RMI2; RecQ-mediated genome instability protein 2
		RNA polymerase	[M00182] RNA polymerase I, eukaryotes	1	UN13708	K02999	RPA1, POLR1A; DNA-directed RNA polymerase I subunit RPA1 [EC:2.7.7.6]
				1	UN48062	K03002	RPA2, POLR1B; DNA-directed RNA polymerase I subunit RPA2 [EC:2.7.7.6]
				1	UN23260	K03027	RPC40, POLR1C; DNA-directed RNA polymerases I and III subunit RPAC1
				1	UN40945	K03020	RPC19, POLR1D; DNA-directed RNA polymerases I and III subunit RPAC2
				1	UN27237	K03000	RPA12, ZNRD1; DNA-directed RNA polymerase I subunit RPA12
				1	UN08944	K03005	RPA49, POLR1E; DNA-directed RNA polymerase I subunit RPA49
				2	UN25961 | UN26925	K03013	RPB5, POLR2E; DNA-directed RNA polymerases I, II, and III subunit RPABC1
				1	UN38519	K03014	RPB6, POLR2F; DNA-directed RNA polymerases I, II, and III subunit RPABC2
				1	UN31296	K03016	RPB8, POLR2H; DNA-directed RNA polymerases I, II, and III subunit RPABC3
				1	UN51898	K03009	RPB12, POLR2K; DNA-directed RNA polymerases I, II, and III subunit RPABC4
				2	UN47528 | UN52236	K03007	RPB10, POLR2L; DNA-directed RNA polymerases I, II, and III subunit RPABC5
			[M00180] RNA polymerase II, eukaryotes	1	UN00104	K03006	RPB1, POLR2A; DNA-directed RNA polymerase II subunit RPB1 [EC:2.7.7.6]
				1	UN00095	K03010	RPB2, POLR2B; DNA-directed RNA polymerase II subunit RPB2 [EC:2.7.7.6]
				2	UN30147 | UN36962	K03011	RPB3, POLR2C; DNA-directed RNA polymerase II subunit RPB3
				1	UN28009	K03008	RPB11, POLR2J; DNA-directed RNA polymerase II subunit RPB11
				5	UN31727 | UN32390 | UN33685 | UN35923 | UN38282	K03012	RPB4, POLR2D; DNA-directed RNA polymerase II subunit RPB4
				3	UN25372 | UN28127 | UN28507	K03015	RPB7, POLR2G; DNA-directed RNA polymerase II subunit RPB7
				2	UN52551 | UN53956	K03017	RPB9, POLR2I; DNA-directed RNA polymerase II subunit RPB9
				2	UN25961 | UN26925	K03013	RPB5, POLR2E; DNA-directed RNA polymerases I, II, and III subunit RPABC1
				1	UN38519	K03014	RPB6, POLR2F; DNA-directed RNA polymerases I, II, and III subunit RPABC2
				1	UN31296	K03016	RPB8, POLR2H; DNA-directed RNA polymerases I, II, and III subunit RPABC3
				1	UN51898	K03009	RPB12, POLR2K; DNA-directed RNA polymerases I, II, and III subunit RPABC4
				2	UN47528 | UN52236	K03007	RPB10, POLR2L; DNA-directed RNA polymerases I, II, and III subunit RPABC5
			[M00181] RNA polymerase III, eukaryotes	1	UN23260	K03027	RPC40, POLR1C; DNA-directed RNA polymerases I and III subunit RPAC1
				1	UN40945	K03020	RPC19, POLR1D; DNA-directed RNA polymerases I and III subunit RPAC2
				1	UN12279	K03023	RPC82, POLR3C; DNA-directed RNA polymerase III subunit RPC3
				1	UN14792	K03026	RPC53, POLR3D; DNA-directed RNA polymerase III subunit RPC4
				1	UN04809	K14721	RPC37, POLR3E; DNA-directed RNA polymerase III subunit RPC5
				2	UN21749 | UN34920	K03025	RPC34, POLR3F; DNA-directed RNA polymerase III subunit RPC6
				1	UN30294	K03022	RPC25, POLR3H; DNA-directed RNA polymerase III subunit RPC8
				1	UN26886	K03019	RPC11, POLR3K; DNA-directed RNA polymerase III subunit RPC10
				2	UN25961 | UN26925	K03013	RPB5, POLR2E; DNA-directed RNA polymerases I, II, and III subunit RPABC1
				1	UN38519	K03014	RPB6, POLR2F; DNA-directed RNA polymerases I, II, and III subunit RPABC2
				1	UN31296	K03016	RPB8, POLR2H; DNA-directed RNA polymerases I, II, and III subunit RPABC3
				1	UN51898	K03009	RPB12, POLR2K; DNA-directed RNA polymerases I, II, and III subunit RPABC4
				2	UN47528 | UN52236	K03007	RPB10, POLR2L; DNA-directed RNA polymerases I, II, and III subunit RPABC5
		Spliceosome	[M00351] Spliceosome, U1-snRNP	2	UN10375 | UN10903	K11086	SNRPB, SMB; small nuclear ribonucleoprotein B and B'
				2	UN23609 | UN34746	K11087	SNRPD1, SMD1; small nuclear ribonucleoprotein D1
				2	UN26098 | UN26437	K11096	SNRPD2, SMD2; small nuclear ribonucleoprotein D2
				4	UN30058 | UN33397 | UN34645 | UN35838	K11088	SNRPD3, SMD3; small nuclear ribonucleoprotein D3
				1	UN38279	K11097	SNRPE, SME; small nuclear ribonucleoprotein E
				3	UN40547 | UN42536 | UN43201	K11098	SNRPF, SMF; small nuclear ribonucleoprotein F
				2	UN27004 | UN58734	K11099	SNRPG, SMG; small nuclear ribonucleoprotein G
				1	UN00693	K11093	SNRP70; U1 small nuclear ribonucleoprotein 70kDa
				2	UN24375 | UN24611	K11091	SNRPA; U1 small nuclear ribonucleoprotein A
				2	UN19739 | UN24815	K11095	SNRPC; U1 small nuclear ribonucleoprotein C
			[M00352] Spliceosome, U2-snRNP	2	UN10375 | UN10903	K11086	SNRPB, SMB; small nuclear ribonucleoprotein B and B'
				2	UN23609 | UN34746	K11087	SNRPD1, SMD1; small nuclear ribonucleoprotein D1
				2	UN26098 | UN26437	K11096	SNRPD2, SMD2; small nuclear ribonucleoprotein D2
				4	UN30058 | UN33397 | UN34645 | UN35838	K11088	SNRPD3, SMD3; small nuclear ribonucleoprotein D3
				1	UN38279	K11097	SNRPE, SME; small nuclear ribonucleoprotein E
				3	UN40547 | UN42536 | UN43201	K11098	SNRPF, SMF; small nuclear ribonucleoprotein F
				2	UN27004 | UN58734	K11099	SNRPG, SMG; small nuclear ribonucleoprotein G
				3	UN08601 | UN11609 | UN12667	K11092	SNRPA1; U2 small nuclear ribonucleoprotein A'
				2	UN22287 | UN22351	K11094	SNRPB2; U2 small nuclear ribonucleoprotein B''
				1	UN00680	K12825	SF3A1, SAP114; splicing factor 3A subunit 1
				1	UN29273	K12826	SF3A2, SAP62; splicing factor 3A subunit 2
				2	UN05352 | UN11686	K12827	SF3A3, SAP61, PRP9; splicing factor 3A subunit 3
				1	UN00070	K12828	SF3B1, SAP155; splicing factor 3B subunit 1
				1	UN03858	K12829	SF3B2, SAP145, CUS1; splicing factor 3B subunit 2
				3	UN00492 | UN01359 | UN77178	K12830	SF3B3, SAP130, RSE1; splicing factor 3B subunit 3
				3	UN16495 | UN17046 | UN25002	K12831	SF3B4, SAP49; splicing factor 3B subunit 4
				1	UN45592	K12832	SF3B5, SF3B10; splicing factor 3B subunit 5
				1	UN28637	K12833	SF3B14; pre-mRNA branch site protein p14
				2	UN01137 | UN01166	K12835	DDX42, SF3B125; ATP-dependent RNA helicase DDX42 [EC:3.6.4.13]
				1	UN32293	K12834	PHF5A; PHD finger-like domain-containing protein 5A
			[M00354] Spliceosome, U4/U6.U5 tri-snRNP	2	UN10375 | UN10903	K11086	SNRPB, SMB; small nuclear ribonucleoprotein B and B'
				2	UN23609 | UN34746	K11087	SNRPD1, SMD1; small nuclear ribonucleoprotein D1
				2	UN26098 | UN26437	K11096	SNRPD2, SMD2; small nuclear ribonucleoprotein D2
				4	UN30058 | UN33397 | UN34645 | UN35838	K11088	SNRPD3, SMD3; small nuclear ribonucleoprotein D3
				1	UN38279	K11097	SNRPE, SME; small nuclear ribonucleoprotein E
				3	UN40547 | UN42536 | UN43201	K11098	SNRPF, SMF; small nuclear ribonucleoprotein F
				2	UN27004 | UN58734	K11099	SNRPG, SMG; small nuclear ribonucleoprotein G
				2	UN47798 | UN56224	K12621	LSM2; U6 snRNA-associated Sm-like protein LSm2
				1	UN44018	K12622	LSM3; U6 snRNA-associated Sm-like protein LSm3
				1	UN27544	K12623	LSM4; U6 snRNA-associated Sm-like protein LSm4
				4	UN40706 | UN50994 | UN52397 | UN53592	K12624	LSM5; U6 snRNA-associated Sm-like protein LSm5
				1	UN47494	K12625	LSM6; U6 snRNA-associated Sm-like protein LSm6
				1	UN32127	K12626	LSM7; U6 snRNA-associated Sm-like protein LSm7
				3	UN19676 | UN39664 | UN39836	K12627	LSM8; U6 snRNA-associated Sm-like protein LSm8
				2	UN05427 | UN18809	K12843	PRPF3, PRP3; U4/U6 small nuclear ribonucleoprotein PRP3
				3	UN02561 | UN04105 | UN18205	K12662	PRPF4, PRP4; U4/U6 small nuclear ribonucleoprotein PRP4
				2	UN19577 | UN20010	K09567	PPIH, CYPH; peptidyl-prolyl isomerase H (cyclophilin H) [EC:5.2.1.8]
				1	UN04595	K12844	PRPF31; U4/U6 small nuclear ribonucleoprotein PRP31
				2	UN20790 | UN26955	K12845	SNU13, NHP2L; U4/U6 small nuclear ribonucleoprotein SNU13
				2	UN03329 | UN05263	K12852	EFTUD2; 116 kDa U5 small nuclear ribonucleoprotein component
				1	UN00333	K12855	PRPF6, PRP6; pre-mRNA-processing factor 6
				1	UN00153	K12856	PRPF8, PRP8; pre-mRNA-processing factor 8
				1	UN04258	K12857	SNRNP40, PRP8BP; Prp8 binding protein
				1	UN00050	K12854	SNRNP200, BRR2; pre-mRNA-splicing helicase BRR2 [EC:3.6.4.13]
				1	UN01272	K12858	DDX23, PRP28; ATP-dependent RNA helicase DDX23/PRP28 [EC:3.6.4.13]
				1	UN37788	K12859	TXNL4A, DIB1; U5 snRNP protein, DIM1 family
				1	UN09110	K13099	CD2BP2, PPP1R59; CD2 antigen cytoplasmic tail-binding protein 2
				2	UN01978 | UN02029	K11984	SART1, HAF, SNU66; U4/U6.U5 tri-snRNP-associated protein 1
				2	UN03590 | UN09090	K12847	USP39, SAD1; U4/U6.U5 tri-snRNP-associated protein 2
				2	UN21799 | UN47760	K12846	SNRNP27; U4/U6.U5 tri-snRNP-associated protein 3
			[M00355] Spliceosome, 35S U5-snRNP	2	UN10375 | UN10903	K11086	SNRPB, SMB; small nuclear ribonucleoprotein B and B'
				2	UN23609 | UN34746	K11087	SNRPD1, SMD1; small nuclear ribonucleoprotein D1
				2	UN26098 | UN26437	K11096	SNRPD2, SMD2; small nuclear ribonucleoprotein D2
				4	UN30058 | UN33397 | UN34645 | UN35838	K11088	SNRPD3, SMD3; small nuclear ribonucleoprotein D3
				1	UN38279	K11097	SNRPE, SME; small nuclear ribonucleoprotein E
				3	UN40547 | UN42536 | UN43201	K11098	SNRPF, SMF; small nuclear ribonucleoprotein F
				2	UN27004 | UN58734	K11099	SNRPG, SMG; small nuclear ribonucleoprotein G
				1	UN00153	K12856	PRPF8, PRP8; pre-mRNA-processing factor 8
				1	UN00050	K12854	SNRNP200, BRR2; pre-mRNA-splicing helicase BRR2 [EC:3.6.4.13]
				2	UN03329 | UN05263	K12852	EFTUD2; 116 kDa U5 small nuclear ribonucleoprotein component
				1	UN04258	K12857	SNRNP40, PRP8BP; Prp8 binding protein
				1	UN15078	K10599	PRPF19, PRP19; pre-mRNA-processing factor 19 [EC:6.3.2.19]
				1	UN00178	K12860	CDC5L, CDC5, CEF1; pre-mRNA-splicing factor CDC5/CEF1
				1	UN18696	K12861	BCAS2; pre-mRNA-splicing factor SPF27
				1	UN04483	K12862	PLRG1, PRL1, PRP46; pleiotropic regulator 1
				1	UN20291	K12863	CWC15; protein CWC15
				2	UN02934 | UN10546	K06063	SNW1, SKIIP, SKIP; SNW domain-containing protein 1
				1	UN02813	K12867	SYF1, XAB2; pre-mRNA-splicing factor SYF1
				1	UN12379	K12868	SYF2; pre-mRNA-splicing factor SYF2
				1	UN10161	K12869	CRN, CRNKL1, CLF1, SYF3; crooked neck
				2	UN17279 | UN42098	K12870	ISY1; pre-mRNA-splicing factor ISY1
				1	UN24384	K12871	CCDC12; coiled-coil domain-containing protein 12
				1	UN06315	K12872	RBM22, SLT11; pre-mRNA-splicing factor RBM22/SLT11
				1	UN29225	K12873	BUD31, G10; bud site selection protein 31
				1	UN01861	K12874	AQR; intron-binding protein aquarius
				1	UN43465	K12733	PPIL1; peptidyl-prolyl cis-trans isomerase-like 1 [EC:5.2.1.8]
				1	UN02379	K12816	CDC40, PRP17; pre-mRNA-processing factor 17
				1	UN03862	K13117	DHX35; ATP-dependent RNA helicase DDX35 [EC:3.6.4.13]
				4	UN01732 | UN02086 | UN03144 | UN03247	K03283	HSPA1_8; heat shock 70kDa protein 1/8
				1	UN18532	K13123	GPATCH1; G patch domain-containing protein 1
			[M00353] Spliceosome, Prp19/CDC5L complex	1	UN15078	K10599	PRPF19, PRP19; pre-mRNA-processing factor 19 [EC:6.3.2.19]
				1	UN00178	K12860	CDC5L, CDC5, CEF1; pre-mRNA-splicing factor CDC5/CEF1
				1	UN18696	K12861	BCAS2; pre-mRNA-splicing factor SPF27
				1	UN04483	K12862	PLRG1, PRL1, PRP46; pleiotropic regulator 1
				1	UN20291	K12863	CWC15; protein CWC15
				1	UN05257	K12864	CTNNBL1; beta-catenin-like protein 1
				4	UN01732 | UN02086 | UN03144 | UN03247	K03283	HSPA1_8; heat shock 70kDa protein 1/8
				1	UN12122	K12865	PQBP1, NPW38; polyglutamine-binding protein 1
			[M00396] Lsm 2-8 complex	2	UN47798 | UN56224	K12621	LSM2; U6 snRNA-associated Sm-like protein LSm2
				1	UN44018	K12622	LSM3; U6 snRNA-associated Sm-like protein LSm3
				1	UN27544	K12623	LSM4; U6 snRNA-associated Sm-like protein LSm4
				4	UN40706 | UN50994 | UN52397 | UN53592	K12624	LSM5; U6 snRNA-associated Sm-like protein LSm5
				1	UN47494	K12625	LSM6; U6 snRNA-associated Sm-like protein LSm6
				1	UN32127	K12626	LSM7; U6 snRNA-associated Sm-like protein LSm7
				3	UN19676 | UN39664 | UN39836	K12627	LSM8; U6 snRNA-associated Sm-like protein LSm8
			[M00397] Lsm 1-7 complex	3	UN20490 | UN24631 | UN24722	K12620	LSM1; U6 snRNA-associated Sm-like protein LSm1
				2	UN47798 | UN56224	K12621	LSM2; U6 snRNA-associated Sm-like protein LSm2
				1	UN44018	K12622	LSM3; U6 snRNA-associated Sm-like protein LSm3
				1	UN27544	K12623	LSM4; U6 snRNA-associated Sm-like protein LSm4
				4	UN40706 | UN50994 | UN52397 | UN53592	K12624	LSM5; U6 snRNA-associated Sm-like protein LSm5
				1	UN47494	K12625	LSM6; U6 snRNA-associated Sm-like protein LSm6
				1	UN32127	K12626	LSM7; U6 snRNA-associated Sm-like protein LSm7
			[M00398] Sm core complex	2	UN10375 | UN10903	K11086	SNRPB, SMB; small nuclear ribonucleoprotein B and B'
				2	UN23609 | UN34746	K11087	SNRPD1, SMD1; small nuclear ribonucleoprotein D1
				2	UN26098 | UN26437	K11096	SNRPD2, SMD2; small nuclear ribonucleoprotein D2
				4	UN30058 | UN33397 | UN34645 | UN35838	K11088	SNRPD3, SMD3; small nuclear ribonucleoprotein D3
				1	UN38279	K11097	SNRPE, SME; small nuclear ribonucleoprotein E
				3	UN40547 | UN42536 | UN43201	K11098	SNRPF, SMF; small nuclear ribonucleoprotein F
				2	UN27004 | UN58734	K11099	SNRPG, SMG; small nuclear ribonucleoprotein G
			[M00399] Cap binding complex	1	UN01422	K12882	NCBP1, CBP80; nuclear cap-binding protein subunit 1
				1	UN17547	K12883	NCBP2, CBP20; nuclear cap-binding protein subunit 2
		RNA processing	[M00425] H/ACA ribonucleoprotein complex	1	UN23904	K11128	GAR1, NOLA1; H/ACA ribonucleoprotein complex subunit 1
				1	UN33705	K11129	NHP2, NOLA2; H/ACA ribonucleoprotein complex subunit 2
				3	UN36989 | UN51121 | UN54750	K11130	NOP10, NOLA3; H/ACA ribonucleoprotein complex subunit 3
				1	UN03264	K11131	DKC1, NOLA4, CBF5; H/ACA ribonucleoprotein complex subunit 4 [EC:5.4.99.-]
			[M00426] Survival motor neuron (SMN) complex	2	UN12521 | UN16149	K13130	SIP1, GEMIN2; survival of motor neuron protein-interacting protein 1
				3	UN11971 | UN13157 | UN13274	K13137	STRAP, UNRIP; serine-threonine kinase receptor-associated protein
			[M00427] Nuclear pore complex	1	UN00947	K09291	TPR; nucleoprotein TPR
				2	UN00305 | UN00925	K14297	NUP98, ADAR2; nuclear pore complex protein Nup98-Nup96
				2	UN12532 | UN15994	K14298	RAE1; mRNA export factor
				1	UN10326	K14004	SEC13; protein transport protein SEC13
				2	UN14536 | UN15042	K14299	SEH1; nucleoporin SEH1
				1	UN03608	K14300	NUP133; nuclear pore complex protein Nup133
				2	UN10586 | UN51874	K14301	NUP107; nuclear pore complex protein Nup107
				2	UN02764 | UN06404	K14303	NUP160; nuclear pore complex protein Nup160
				1	UN01496	K14304	NUP85; nuclear pore complex protein Nup85
				1	UN04166	K14306	NUP62; nuclear pore complex protein Nup62
				1	UN06386	K14307	NUPL1; nucleoporin p58/p45
				1	UN32491	K14308	NUP54; nuclear pore complex protein Nup54
				1	UN02438	K14309	NUP93; nuclear pore complex protein Nup93
				1	UN36767	K14310	NUP205; nuclear pore complex protein Nup205
				1	UN04062	K14312	NUP155; nuclear pore complex protein Nup155
				2	UN13823 | UN15170	K14313	NUP35, NUP53; nuclear pore complex protein Nup53
				1	UN07766	K14314	NUP210, GP210; nuclear pore complex protein Nup210
				1	UN01322	K14318	NUP88; nuclear pore complex protein Nup88
				2	UN03176 | UN05347	K14319	RANGAP1; Ran GTPase-activating protein 1
				6	UN05898 | UN06755 | UN12049 | UN13361 | UN31165 | UN34492	K10577	UBE2I, UBC9; ubiquitin-conjugating enzyme E2 I [EC:6.3.2.19]
				6	UN29756 | UN31316 | UN31998 | UN37951 | UN43128 | UN59705	K12160	SUMO, SMT3; small ubiquitin-related modifier
				1	UN09277	K14320	AAAS; aladin
			[M00428] eIF4F complex	3	UN19530 | UN20089 | UN37408	K03259	EIF4E; translation initiation factor 4E
				4	UN00027 | UN00045 | UN00082 | UN11933	K03260	EIF4G; translation initiation factor 4G
				1	UN09040	K03257	EIF4A; translation initiation factor 4A
			[M00430] Exon junction complex (EJC)	1	UN17299	K12876	RBM8A, Y14; RNA-binding protein 8A
				2	UN30359 | UN36510	K12877	MAGOH; protein mago nashi
				1	UN09576	K13025	EIF4A3, FAL1; ATP-dependent RNA helicase [EC:3.6.4.13]
				3	UN03897 | UN03906 | UN34053	K14324	SAP18; histone deacetylase complex subunit SAP18
				1	UN32489	K13114	PNN; pinin
				3	UN01164 | UN01334 | UN01604	K12875	ACIN1, ACINUS; apoptotic chromatin condensation inducer in the nucleus
				2	UN03936 | UN07143	K14325	RNPS1; RNA-binding protein with serine-rich domain 1
				8	UN09513 | UN10527 | UN15466 | UN15881 | UN17097 | UN21005 | UN26692 | UN41472	K12881	THOC4, ALY; THO complex subunit 4
				1	UN05277	K12812	UAP56, BAT1, SUB2; ATP-dependent RNA helicase UAP56/SUB2 [EC:3.6.4.13]
				1	UN11518	K13171	SRRM1, SRM160; serine/arginine repetitive matrix protein 1
				3	UN01385 | UN02475 | UN23318	K14326	UPF1, RENT1; regulator of nonsense transcripts 1 [EC:3.6.4.-]
				1	UN01029	K14327	UPF2, RENT2; regulator of nonsense transcripts 2
				2	UN00779 | UN00946	K14328	UPF3, RENT3; regulator of nonsense transcripts 3
			[M00405] THC complex	3	UN02427 | UN02577 | UN05324	K12878	THOC1; THO complex subunit 1
				3	UN00918 | UN33972 | UN37068	K12879	THOC2; THO complex subunit 2
				1	UN07774	K13174	THOC5; THO complex subunit 5
				1	UN10313	K13175	THOC6; THO complex subunit 6
				4	UN09499 | UN14567 | UN18420 | UN20651	K13176	THOC7; THO complex subunit 7
			[M00406] TREX complex	3	UN02427 | UN02577 | UN05324	K12878	THOC1; THO complex subunit 1
				3	UN00918 | UN33972 | UN37068	K12879	THOC2; THO complex subunit 2
				1	UN07774	K13174	THOC5; THO complex subunit 5
				1	UN10313	K13175	THOC6; THO complex subunit 6
				4	UN09499 | UN14567 | UN18420 | UN20651	K13176	THOC7; THO complex subunit 7
				2	UN11112 | UN11238	K12880	THOC3; THO complex subunit 3
				8	UN09513 | UN10527 | UN15466 | UN15881 | UN17097 | UN21005 | UN26692 | UN41472	K12881	THOC4, ALY; THO complex subunit 4
				1	UN05277	K12812	UAP56, BAT1, SUB2; ATP-dependent RNA helicase UAP56/SUB2 [EC:3.6.4.13]
			[M00391] Exosome, eukaryotes	1	UN24797	K07573	CSL4, EXOSC1; exosome complex component CSL4
				2	UN21128 | UN44823	K12587	MTR3, EXOSC6; exosome complex component MTR3
				1	UN10730	K03679	RRP4, EXOSC2; exosome complex component RRP4
				2	UN18545 | UN22583	K03681	RRP40, EXOSC3; exosome complex component RRP40
				2	UN18934 | UN20630	K11600	RRP41, EXOSC4, SKI6; exosome complex component RRP41
				2	UN21919 | UN27255	K12589	RRP42, EXOSC7; exosome complex component RRP42
				1	UN16976	K12586	RRP43, EXOSC8, OIP2; exosome complex component RRP43
				1	UN04659	K12585	DIS3, RRP44; exosome complex exonuclease DIS3/RRP44 [EC:3.1.13.-]
				1	UN18312	K03678	RRP45, EXOSC9; exosome complex component RRP45
				1	UN17208	K12590	RRP46, EXOSC5; exosome complex component RRP46
			[M00392] Ski complex	5	UN03130 | UN13580 | UN18391 | UN20140 | UN43532	K12599	SKI2, SKIV2L; antiviral helicase SKI2 [EC:3.6.4.-]
				1	UN34744	K12600	SKI3, TTC37; superkiller protein 3
				1	UN14750	K12602	WDR61, REC14, SKI8; WD repeat-containing protein 61
			[M00393] TRAMP complex	1	UN04424	K03514	POLS, TRF4; DNA polymerase sigma [EC:2.7.7.7]
				3	UN02518 | UN06511 | UN64900	K12598	MTR4, SKIV2L2; ATP-dependent RNA helicase DOB1 [EC:3.6.4.13]
			[M00394] RNA degradosome	2	UN04713 | UN05967	K01689	ENO, eno; enolase [EC:4.2.1.11]
				3	UN61217 | UN69620 | UN70925	K00962	pnp, PNPT1; polyribonucleotide nucleotidyltransferase [EC:2.7.7.8]
			[M00395] Decapping complex	3	UN12459 | UN12931 | UN29685	K12611	DCP1B; mRNA-decapping enzyme 1B [EC:3.-.-.-]
				1	UN18874	K12613	DCP2; mRNA-decapping enzyme subunit 2 [EC:3.6.1.62]
				2	UN02563 | UN02933	K12614	DDX6, RCK, DHH1; ATP-dependent RNA helicase DDX6/DHH1 [EC:3.6.4.13]
				2	UN00472 | UN00538	K12617	PATL1, PAT1; DNA topoisomerase 2-associated protein PAT1
		Ribosome	[M00177] Ribosome, eukaryotes	2	UN14206 | UN22778	K02981	RP-S2e, RPS2; small subunit ribosomal protein S2e
				6	UN02106 | UN07714 | UN11201 | UN19601 | UN21990 | UN23259	K02985	RP-S3e, RPS3; small subunit ribosomal protein S3e
				2	UN11199 | UN14980	K02984	RP-S3Ae, RPS3A; small subunit ribosomal protein S3Ae
				4	UN18386 | UN19101 | UN20859 | UN21853	K02987	RP-S4e, RPS4; small subunit ribosomal protein S4e
				6	UN20662 | UN21394 | UN21495 | UN22408 | UN23699 | UN25152	K02989	RP-S5e, RPS5; small subunit ribosomal protein S5e
				4	UN02288 | UN06848 | UN20847 | UN21463	K02991	RP-S6e, RPS6; small subunit ribosomal protein S6e
				4	UN23365 | UN26312 | UN26660 | UN26676	K02993	RP-S7e, RPS7; small subunit ribosomal protein S7e
				3	UN26022 | UN26679 | UN28565	K02995	RP-S8e, RPS8; small subunit ribosomal protein S8e
				5	UN22148 | UN26245 | UN26939 | UN27803 | UN33258	K02997	RP-S9e, RPS9; small subunit ribosomal protein S9e
				5	UN26608 | UN30303 | UN33587 | UN37192 | UN37719	K02947	RP-S10e, RPS10; small subunit ribosomal protein S10e
				7	UN07507 | UN09320 | UN30609 | UN31741 | UN33916 | UN35914 | UN37329	K02949	RP-S11e, RPS11; small subunit ribosomal protein S11e
				2	UN23520 | UN49348	K02951	RP-S12e, RPS12; small subunit ribosomal protein S12e
				4	UN31019 | UN34083 | UN34641 | UN38788	K02953	RP-S13e, RPS13; small subunit ribosomal protein S13e
				4	UN26346 | UN34201 | UN37782 | UN56920	K02955	RP-S14e, RPS14; small subunit ribosomal protein S14e
				1	UN29505	K02958	RP-S15e, RPS15; small subunit ribosomal protein S15e
				12	UN19235 | UN24206 | UN30489 | UN30655 | UN35706 | UN38862 | UN39348 | UN41624 | UN42346 | UN45042 | UN52703 | UN55983	K02957	RP-S15Ae, RPS15A; small subunit ribosomal protein S15Ae
				3	UN09586 | UN32723 | UN35801	K02960	RP-S16e, RPS16; small subunit ribosomal protein S16e
				3	UN08881 | UN28803 | UN36098	K02962	RP-S17e, RPS17; small subunit ribosomal protein S17e
				2	UN12837 | UN37781	K02964	RP-S18e, RPS18; small subunit ribosomal protein S18e
				7	UN30163 | UN30433 | UN31182 | UN31540 | UN38662 | UN43071 | UN43792	K02966	RP-S19e, RPS19; small subunit ribosomal protein S19e
				4	UN27903 | UN28279 | UN31220 | UN35150	K02969	RP-S20e, RPS20; small subunit ribosomal protein S20e
				11	UN44837 | UN45820 | UN45996 | UN49467 | UN49932 | UN50310 | UN52802 | UN53274 | UN53432 | UN53567 | UN66267	K02971	RP-S21e, RPS21; small subunit ribosomal protein S21e
				4	UN26964 | UN35209 | UN35511 | UN43267	K02973	RP-S23e, RPS23; small subunit ribosomal protein S23e
				5	UN19613 | UN33199 | UN34503 | UN35990 | UN43162	K02974	RP-S24e, RPS24; small subunit ribosomal protein S24e
				6	UN19250 | UN34370 | UN46593 | UN48234 | UN54871 | UN72540	K02975	RP-S25e, RPS25; small subunit ribosomal protein S25e
				9	UN30528 | UN32226 | UN33819 | UN35424 | UN40558 | UN44846 | UN52069 | UN59059 | UN66920	K02976	RP-S26e, RPS26; small subunit ribosomal protein S26e
				4	UN46595 | UN48151 | UN48226 | UN51651	K02978	RP-S27e, RPS27; small subunit ribosomal protein S27e
				11	UN13279 | UN17568 | UN19933 | UN24235 | UN31520 | UN32594 | UN33678 | UN35352 | UN40948 | UN42068 | UN52113	K02977	RP-S27Ae, RPS27A; small subunit ribosomal protein S27Ae
				14	UN07928 | UN19551 | UN26427 | UN35420 | UN38830 | UN39243 | UN41288 | UN43550 | UN46635 | UN47554 | UN48073 | UN56467 | UN57492 | UN61392	K02979	RP-S28e, RPS28; small subunit ribosomal protein S28e
				8	UN24155 | UN43033 | UN43639 | UN50774 | UN51064 | UN53673 | UN59118 | UN60849	K02980	RP-S29e, RPS29; small subunit ribosomal protein S29e
				3	UN10597 | UN52781 | UN73404	K02983	RP-S30e, RPS30; small subunit ribosomal protein S30e
				1	UN13813	K02998	RP-SAe, RPSA; small subunit ribosomal protein SAe
				2	UN14437 | UN15963	K02925	RP-L3e, RPL3; large subunit ribosomal protein L3e
				2	UN06396 | UN08622	K02930	RP-L4e, RPL4; large subunit ribosomal protein L4e
				4	UN09012 | UN09347 | UN15767 | UN32482	K02932	RP-L5e, RPL5; large subunit ribosomal protein L5e
				5	UN21205 | UN23385 | UN32742 | UN35232 | UN36326	K02934	RP-L6e, RPL6; large subunit ribosomal protein L6e
				5	UN14263 | UN14525 | UN22677 | UN25005 | UN27833	K02937	RP-L7e, RPL7; large subunit ribosomal protein L7e
				3	UN17013 | UN21359 | UN23021	K02936	RP-L7Ae, RPL7A; large subunit ribosomal protein L7Ae
				1	UN19004	K02938	RP-L8e, RPL8; large subunit ribosomal protein L8e
				8	UN10118 | UN19706 | UN21914 | UN25200 | UN25648 | UN28806 | UN29342 | UN30908	K02940	RP-L9e, RPL9; large subunit ribosomal protein L9e
				3	UN08195 | UN19028 | UN22926	K02866	RP-L10e, RPL10; large subunit ribosomal protein L10e
				4	UN21870 | UN22822 | UN24719 | UN28673	K02865	RP-L10Ae, RPL10A; large subunit ribosomal protein L10Ae
				4	UN23189 | UN24314 | UN24951 | UN28151	K02868	RP-L11e, RPL11; large subunit ribosomal protein L11e
				3	UN25544 | UN33734 | UN39547	K02870	RP-L12e, RPL12; large subunit ribosomal protein L12e
				6	UN23517 | UN25315 | UN27579 | UN28636 | UN28657 | UN28659	K02873	RP-L13e, RPL13; large subunit ribosomal protein L13e
				4	UN23411 | UN26789 | UN29942 | UN35808	K02872	RP-L13Ae, RPL13A; large subunit ribosomal protein L13Ae
				3	UN29944 | UN38087 | UN53747	K02875	RP-L14e, RPL14; large subunit ribosomal protein L14e
				3	UN20159 | UN23453 | UN41459	K02877	RP-L15e, RPL15; large subunit ribosomal protein L15e
				2	UN28265 | UN29418	K02880	RP-L17e, RPL17; large subunit ribosomal protein L17e
				4	UN25537 | UN30513 | UN30727 | UN37785	K02883	RP-L18e, RPL18; large subunit ribosomal protein L18e
				3	UN30237 | UN32925 | UN52935	K02882	RP-L18Ae, RPL18A; large subunit ribosomal protein L18Ae
				3	UN21494 | UN27190 | UN52945	K02885	RP-L19e, RPL19; large subunit ribosomal protein L19e
				4	UN02649 | UN26874 | UN34339 | UN34343	K02889	RP-L21e, RPL21; large subunit ribosomal protein L21e
				4	UN35324 | UN40097 | UN43280 | UN49399	K02891	RP-L22e, RPL22; large subunit ribosomal protein L22e
				7	UN23405 | UN24158 | UN29398 | UN30280 | UN30980 | UN37609 | UN46501	K02894	RP-L23e, RPL23; large subunit ribosomal protein L23e
				2	UN29503 | UN32279	K02893	RP-L23Ae, RPL23A; large subunit ribosomal protein L23Ae
				3	UN12239 | UN22795 | UN26081	K02896	RP-L24e, RPL24; large subunit ribosomal protein L24e
				5	UN07144 | UN30324 | UN31605 | UN40008 | UN40147	K02898	RP-L26e, RPL26; large subunit ribosomal protein L26e
				4	UN24621 | UN28734 | UN36537 | UN58579	K02901	RP-L27e, RPL27; large subunit ribosomal protein L27e
				4	UN34404 | UN37984 | UN40153 | UN44933	K02900	RP-L27Ae, RPL27A; large subunit ribosomal protein L27Ae
				3	UN23406 | UN27233 | UN44128	K02903	RP-L28e, RPL28; large subunit ribosomal protein L28e
				4	UN40386 | UN52919 | UN56036 | UN62859	K02905	RP-L29e, RPL29; large subunit ribosomal protein L29e
				3	UN39843 | UN43553 | UN44384	K02908	RP-L30e, RPL30; large subunit ribosomal protein L30e
				4	UN41265 | UN47045 | UN48409 | UN56845	K02910	RP-L31e, RPL31; large subunit ribosomal protein L31e
				6	UN24503 | UN25339 | UN31506 | UN48998 | UN51379 | UN54260	K02912	RP-L32e, RPL32; large subunit ribosomal protein L32e
				6	UN13979 | UN15325 | UN24551 | UN34274 | UN46296 | UN51242	K02915	RP-L34e, RPL34; large subunit ribosomal protein L34e
				3	UN23849 | UN33328 | UN35380	K02918	RP-L35e, RPL35; large subunit ribosomal protein L35e
				2	UN34934 | UN39916	K02917	RP-L35Ae, RPL35A; large subunit ribosomal protein L35Ae
				7	UN33840 | UN35379 | UN37330 | UN37423 | UN41966 | UN51720 | UN52290	K02920	RP-L36e, RPL36; large subunit ribosomal protein L36e
				2	UN49174 | UN52415	K02922	RP-L37e, RPL37; large subunit ribosomal protein L37e
				5	UN37471 | UN42799 | UN43032 | UN48166 | UN48231	K02921	RP-L37Ae, RPL37A; large subunit ribosomal protein L37Ae
				2	UN51733 | UN52707	K02923	RP-L38e, RPL38; large subunit ribosomal protein L38e
				4	UN59288 | UN61621 | UN62144 | UN62529	K02924	RP-L39e, RPL39; large subunit ribosomal protein L39e
				3	UN37916 | UN44027 | UN52279	K02927	RP-L40e, RPL40; large subunit ribosomal protein L40e
				4	UN35952 | UN40379 | UN40583 | UN40795	K02929	RP-L44e, RPL44; large subunit ribosomal protein L44e
				5	UN08807 | UN12117 | UN15234 | UN22248 | UN29414	K02941	RP-LP0, RPLP0; large subunit ribosomal protein LP0
				11	UN24253 | UN28235 | UN32838 | UN39586 | UN40081 | UN41634 | UN44016 | UN47052 | UN48184 | UN52904 | UN61916	K02942	RP-LP1, RPLP1; large subunit ribosomal protein LP1
				4	UN24588 | UN28632 | UN35994 | UN37177	K02943	RP-LP2, RPLP2; large subunit ribosomal protein LP2
		Proteasome	[M00340] Proteasome, 20S core particle	2	UN16032 | UN16857	K02725	PSMA1; 20S proteasome subunit alpha 6 [EC:3.4.25.1]
				3	UN18485 | UN24845 | UN26785	K02726	PSMA2; 20S proteasome subunit alpha 2 [EC:3.4.25.1]
				1	UN17155	K02727	PSMA3; 20S proteasome subunit alpha 7 [EC:3.4.25.1]
				2	UN19357 | UN22908	K02728	PSMA4; 20S proteasome subunit alpha 3 [EC:3.4.25.1]
				1	UN17233	K02729	PSMA5; 20S proteasome subunit alpha 5 [EC:3.4.25.1]
				1	UN20707	K02730	PSMA6; 20S proteasome subunit alpha 1 [EC:3.4.25.1]
				1	UN17439	K02731	PSMA7; 20S proteasome subunit alpha 4 [EC:3.4.25.1]
				1	UN20768	K02732	PSMB1; 20S proteasome subunit beta 6 [EC:3.4.25.1]
				4	UN20595 | UN22861 | UN23752 | UN24700	K02734	PSMB2; 20S proteasome subunit beta 4 [EC:3.4.25.1]
				1	UN24221	K02735	PSMB3; 20S proteasome subunit beta 3 [EC:3.4.25.1]
				3	UN17014 | UN18048 | UN21868	K02736	PSMB4; 20S proteasome subunit beta 7 [EC:3.4.25.1]
				1	UN19892	K02737	PSMB5; 20S proteasome subunit beta 5 [EC:3.4.25.1]
				1	UN03003	K02738	PSMB6; 20S proteasome subunit beta 1 [EC:3.4.25.1]
				1	UN13383	K02739	PSMB7; 20S proteasome subunit beta 2 [EC:3.4.25.1]
			[M00341] Proteasome, 19S regulatory particle (PA700)	2	UN02811 | UN02996	K03061	PSMC2, RPT1; 26S proteasome regulatory subunit T1
				4	UN06958 | UN07480 | UN07552 | UN07609	K03062	PSMC1, RPT2; 26S proteasome regulatory subunit T2
				1	UN08456	K03063	PSMC4, RPT3; 26S proteasome regulatory subunit T3
				1	UN06998	K03064	PSMC6, RPT4; 26S proteasome regulatory subunit T4
				2	UN06856 | UN10057	K03065	PSMC3, RPT5; 26S proteasome regulatory subunit T5
				2	UN09718 | UN10451	K03066	PSMC5, RPT6; 26S proteasome regulatory subunit T6
				1	UN00748	K03028	PSMD2, RPN1; 26S proteasome regulatory subunit N1
				1	UN00408	K03032	PSMD1, RPN2; 26S proteasome regulatory subunit N2
				4	UN02497 | UN03928 | UN05849 | UN07082	K03033	PSMD3, RPN3; 26S proteasome regulatory subunit N3
				1	UN17217	K03035	PSMD12, RPN5; 26S proteasome regulatory subunit N5
				2	UN07313 | UN08854	K03036	PSMD11, RPN6; 26S proteasome regulatory subunit N6
				3	UN07977 | UN08638 | UN19143	K03037	PSMD6, RPN7; 26S proteasome regulatory subunit N7
				2	UN12814 | UN13329	K03038	PSMD7, RPN8; 26S proteasome regulatory subunit N8
				2	UN06416 | UN08090	K03039	PSMD13, RPN9; 26S proteasome regulatory subunit N9
				1	UN07084	K03029	PSMD4, RPN10; 26S proteasome regulatory subunit N10
				2	UN03337 | UN15635	K03030	PSMD14, RPN11, POH1; 26S proteasome regulatory subunit N11
			[M00337] Immunoproteasome	2	UN16032 | UN16857	K02725	PSMA1; 20S proteasome subunit alpha 6 [EC:3.4.25.1]
				3	UN18485 | UN24845 | UN26785	K02726	PSMA2; 20S proteasome subunit alpha 2 [EC:3.4.25.1]
				1	UN17155	K02727	PSMA3; 20S proteasome subunit alpha 7 [EC:3.4.25.1]
				2	UN19357 | UN22908	K02728	PSMA4; 20S proteasome subunit alpha 3 [EC:3.4.25.1]
				1	UN17233	K02729	PSMA5; 20S proteasome subunit alpha 5 [EC:3.4.25.1]
				1	UN20707	K02730	PSMA6; 20S proteasome subunit alpha 1 [EC:3.4.25.1]
				1	UN17439	K02731	PSMA7; 20S proteasome subunit alpha 4 [EC:3.4.25.1]
				1	UN20768	K02732	PSMB1; 20S proteasome subunit beta 6 [EC:3.4.25.1]
				4	UN20595 | UN22861 | UN23752 | UN24700	K02734	PSMB2; 20S proteasome subunit beta 4 [EC:3.4.25.1]
				1	UN24221	K02735	PSMB3; 20S proteasome subunit beta 3 [EC:3.4.25.1]
				3	UN17014 | UN18048 | UN21868	K02736	PSMB4; 20S proteasome subunit beta 7 [EC:3.4.25.1]
				5	UN22024 | UN28474 | UN37981 | UN40666 | UN42835	K03868	RBX1, ROC1; RING-box protein 1
				1	UN02158	K03347	CUL1, CDC53; cullin 1
				5	UN24255 | UN24856 | UN25956 | UN29162 | UN30210	K03094	SKP1, CBF3D; S-phase kinase-associated protein 1
		Ubiquitin system	[M00379] SCF-MET30 complex	5	UN22024 | UN28474 | UN37981 | UN40666 | UN42835	K03868	RBX1, ROC1; RING-box protein 1
				1	UN02158	K03347	CUL1, CDC53; cullin 1
				5	UN24255 | UN24856 | UN25956 | UN29162 | UN30210	K03094	SKP1, CBF3D; S-phase kinase-associated protein 1
			[M00381] SCF-SKP2 complex	5	UN22024 | UN28474 | UN37981 | UN40666 | UN42835	K03868	RBX1, ROC1; RING-box protein 1
				1	UN02158	K03347	CUL1, CDC53; cullin 1
				5	UN24255 | UN24856 | UN25956 | UN29162 | UN30210	K03094	SKP1, CBF3D; S-phase kinase-associated protein 1
				1	UN10416	K03875	SKP2, FBXL1; F-box and leucine-rich repeat protein 1 (S-phase kinase-associated protein 2)
			[M00382] SCF-FBS complex	5	UN22024 | UN28474 | UN37981 | UN40666 | UN42835	K03868	RBX1, ROC1; RING-box protein 1
				1	UN02158	K03347	CUL1, CDC53; cullin 1
				5	UN24255 | UN24856 | UN25956 | UN29162 | UN30210	K03094	SKP1, CBF3D; S-phase kinase-associated protein 1
			[M00407] SCF-CDC4 complex	5	UN22024 | UN28474 | UN37981 | UN40666 | UN42835	K03868	RBX1, ROC1; RING-box protein 1
				1	UN02158	K03347	CUL1, CDC53; cullin 1
				5	UN24255 | UN24856 | UN25956 | UN29162 | UN30210	K03094	SKP1, CBF3D; S-phase kinase-associated protein 1
			[M00411] SCF-GRR1 complex	5	UN22024 | UN28474 | UN37981 | UN40666 | UN42835	K03868	RBX1, ROC1; RING-box protein 1
				1	UN02158	K03347	CUL1, CDC53; cullin 1
				5	UN24255 | UN24856 | UN25956 | UN29162 | UN30210	K03094	SKP1, CBF3D; S-phase kinase-associated protein 1
			[M00383] ECV complex	5	UN22024 | UN28474 | UN37981 | UN40666 | UN42835	K03868	RBX1, ROC1; RING-box protein 1
				4	UN34301 | UN41588 | UN48094 | UN52521	K03872	TCEB1; transcription elongation factor B, polypeptide 1
			[M00384] Cul3-SPOP complex	5	UN22024 | UN28474 | UN37981 | UN40666 | UN42835	K03868	RBX1, ROC1; RING-box protein 1
				1	UN01729	K03869	CUL3; cullin 3
				8	UN04687 | UN05038 | UN05576 | UN09444 | UN09598 | UN16636 | UN26181 | UN52773	K10523	SPOP; speckle-type POZ protein
			[M00385] Cul4-DDB1-DDB2 complex	5	UN22024 | UN28474 | UN37981 | UN40666 | UN42835	K03868	RBX1, ROC1; RING-box protein 1
				1	UN00944	K10609	CUL4; cullin 4
				2	UN22026 | UN30640	K10610	DDB1; DNA damage-binding protein 1
				1	UN03271	K10140	DDB2; DNA damage-binding protein 2
			[M00386] Cul4-DDB1-CSA complex	5	UN22024 | UN28474 | UN37981 | UN40666 | UN42835	K03868	RBX1, ROC1; RING-box protein 1
				1	UN00944	K10609	CUL4; cullin 4
				2	UN22026 | UN30640	K10610	DDB1; DNA damage-binding protein 1
				2	UN22497 | UN54500	K10570	ERCC8, CKN1, CSA; DNA excision repair protein ERCC-8
			[M00387] SCF-FBW7 complex	5	UN22024 | UN28474 | UN37981 | UN40666 | UN42835	K03868	RBX1, ROC1; RING-box protein 1
				1	UN02158	K03347	CUL1, CDC53; cullin 1
				5	UN24255 | UN24856 | UN25956 | UN29162 | UN30210	K03094	SKP1, CBF3D; S-phase kinase-associated protein 1
			[M00388] ECS complex	4	UN34301 | UN41588 | UN48094 | UN52521	K03872	TCEB1; transcription elongation factor B, polypeptide 1
			[M00389] APC/C complex	3	UN40024 | UN46944 | UN53320	K03358	APC11; anaphase-promoting complex subunit 11
				1	UN16399	K03349	APC2; anaphase-promoting complex subunit 2
				1	UN28848	K03364	CDH1; cell division cycle 20-like protein 1, cofactor of APC complex
				2	UN59504 | UN66452	K03348	APC1; anaphase-promoting complex subunit 1
				1	UN17304	K03350	APC3, CDC27; anaphase-promoting complex subunit 3
				1	UN55843	K03351	APC4; anaphase-promoting complex subunit 4
				1	UN52336	K03352	APC5; anaphase-promoting complex subunit 5
				1	UN70946	K03353	APC6, CDC16; anaphase-promoting complex subunit 6
				3	UN06157 | UN14631 | UN15574	K03354	APC7; anaphase-promoting complex subunit 7
				1	UN31846	K03355	APC8, CDC23; anaphase-promoting complex subunit 8
				1	UN19390	K03357	APC10, DOC1; anaphase-promoting complex subunit 10
				3	UN36429 | UN37337 | UN44972	K12456	APC13; anaphase-promoting complex subunit 13
		Protein processing	[M00400] p97-Ufd1-Npl4 complex	2	UN01076 | UN01132	K13525	VCP, CDC48; transitional endoplasmic reticulum ATPase
				1	UN06451	K14016	UFD1; ubiquitin fusion degradation protein 1
				1	UN07547	K14015	NPLOC4, NPL4; nuclear protein localization protein 4 homolog
			[M00401] Sec61 complex	4	UN00210 | UN05493 | UN06435 | UN08654	K10956	SEC61A; protein transport protein SEC61 subunit alpha
				7	UN23182 | UN29047 | UN32221 | UN33270 | UN39098 | UN40180 | UN51086	K09481	SEC61B, SBH2; protein transport protein SEC61 subunit beta
				5	UN13646 | UN35894 | UN41679 | UN41881 | UN47702	K07342	SEC61G, SSS1, secE; protein transport protein SEC61 subunit gamma and related proteins
			[M00402] Translocon-associated protein (TRAP) complex	4	UN17448 | UN18468 | UN26826 | UN31260	K13249	SSR1; translocon-associated protein subunit alpha
				1	UN23176	K13250	SSR2; translocon-associated protein subunit beta
			[M00403] HRD1/SEL1 ERAD complex	1	UN05264	K10601	SYVN1, HRD1; E3 ubiquitin-protein ligase synoviolin [EC:6.3.2.19]
				1	UN18273	K10088	OS9; protein OS-9
				3	UN04284 | UN16258 | UN21226	K13989	DERL2_3; Derlin-2/3
				2	UN01076 | UN01132	K13525	VCP, CDC48; transitional endoplasmic reticulum ATPase
				1	UN07547	K14015	NPLOC4, NPL4; nuclear protein localization protein 4 homolog
				1	UN06451	K14016	UFD1; ubiquitin fusion degradation protein 1
			[M00404] COPII complex	1	UN10326	K14004	SEC13; protein transport protein SEC13
				1	UN00159	K14005	SEC31; protein transport protein SEC31
				2	UN00995 | UN01206	K14006	SEC23; protein transport protein SEC23
				2	UN00361 | UN00494	K14007	SEC24; protein transport protein SEC24
				4	UN14849 | UN16584 | UN20751 | UN21811	K07953	SAR1; GTP-binding protein SAR1 [EC:3.6.5.-]
			[M00409] ESCRT-I complex	3	UN07589 | UN08450 | UN08471	K12183	TSG101, STP22, VPS23; ESCRT-I complex subunit TSG101
				1	UN12786	K12184	VPS28; ESCRT-I complex subunit VPS28
				2	UN11673 | UN13273	K12185	VPS37; ESCRT-I complex subunit VPS37
			[M00410] ESCRT-II complex	1	UN09737	K12188	SNF8, EAP30; ESCRT-II complex subunit VPS22
				2	UN27478 | UN33743	K12189	VPS25, EAP20; ESCRT-II complex subunit VPS25
				2	UN06335 | UN48168	K12190	VPS36, EAP45; ESCRT-II complex subunit VPS36
			[M00412] ESCRT-III complex	3	UN21675 | UN23440 | UN24869	K12191	CHMP2A; charged multivesicular body protein 2A
				1	UN16256	K12192	CHMP2B; charged multivesicular body protein 2B
				2	UN26779 | UN37469	K12193	VPS24, CHMP3; charged multivesicular body protein 3
				3	UN13381 | UN24529 | UN38860	K12194	CHMP4, SNF7, VPS32; charged multivesicular body protein 4
				3	UN13927 | UN24379 | UN25059	K12195	CHMP6, VPS20; charged multivesicular body protein 6
				2	UN20004 | UN20229	K12197	CHMP1, VPS46, DID2; charged multivesicular body protein 1
				3	UN18635 | UN20685 | UN22194	K12198	CHMP5, VPS60; charged multivesicular body protein 5
				1	UN10835	K15053	CHMP7; charged multivesicular body protein 7
	Environmental information processing	Saccharide and polyol transport system	[M00211] Putative ABC transport system	2	UN20034 | UN31896	K02069	ABC.X2.P; putative ABC transport system permease protein
			[M00335] Sec (secretion) system	6	UN05885 | UN08307 | UN08433 | UN13871 | UN16340 | UN17902	K03217	yidC, spoIIIJ, OXA1; YidC/Oxa1 family membrane protein insertase
				3	UN07658 | UN51631 | UN53851	K03070	secA; preprotein translocase subunit SecA
				1	UN09461	K03110	ftsY; fused signal recognition particle receptor
				2	UN03309 | UN04168	K03106	SRP54, ffh; signal recognition particle subunit SRP54
			[M00336] Twin-arginine translocation (Tat) system	1	UN38342	K03116	tatA; sec-independent protein translocase protein TatA
				2	UN10050 | UN32166	K03118	tatC; sec-independent protein translocase protein TatC
	Energy metabolism (Structural complex)	Photosynthesis	[M00161] Photosystem II	2	UN15082 | UN20316	K02703	psbA; photosystem II P680 reaction center D1 protein
				1	UN00022	K02705	psbC; photosystem II CP43 chlorophyll apoprotein
				1	UN00002	K02704	psbB; photosystem II CP47 chlorophyll apoprotein
				2	UN13619 | UN48840	K02707	psbE; photosystem II cytochrome b559 subunit alpha
			[M00163] Photosystem I	1	UN00001	K02689	psaA; photosystem I P700 chlorophyll a apoprotein A1
				2	UN25305 | UN26163	K02692	psaD; photosystem I subunit II
				3	UN45104 | UN45527 | UN49192	K02693	psaE; photosystem I subunit IV
				3	UN10968 | UN19997 | UN28208	K02694	psaF; photosystem I subunit III
		ATP synthesis	[M00145] NAD(P)H:quinone oxidoreductase, chloroplasts and cyanobacteria	1	UN51710	K05574	ndhC; NAD(P)H-quinone oxidoreductase subunit 3 [EC:1.6.5.3]
				1	UN49981	K05581	ndhJ; NAD(P)H-quinone oxidoreductase subunit J [EC:1.6.5.3]
				1	UN03554	K05579	ndhH; NAD(P)H-quinone oxidoreductase subunit H [EC:1.6.5.3]
				1	UN28587	K05572	ndhA; NAD(P)H-quinone oxidoreductase subunit 1 [EC:1.6.5.3]
				1	UN62268	K05580	ndhI; NAD(P)H-quinone oxidoreductase subunit I [EC:1.6.5.3]
				1	UN34804	K05578	ndhG; NAD(P)H-quinone oxidoreductase subunit 6 [EC:1.6.5.3]
				1	UN21215	K05577	ndhF; NAD(P)H-quinone oxidoreductase subunit 5 [EC:1.6.5.3]
				1	UN09885	K05575	ndhD; NAD(P)H-quinone oxidoreductase subunit 4 [EC:1.6.5.3]
				1	UN38719	K05573	ndhB; NAD(P)H-quinone oxidoreductase subunit 2 [EC:1.6.5.3]
			[M00142] NADH:ubiquinone oxidoreductase, mitochondria	1	UN30667	K03878	ND1; NADH-ubiquinone oxidoreductase chain 1 [EC:1.6.5.3]
				2	UN39241 | UN49397	K03879	ND2; NADH-ubiquinone oxidoreductase chain 2 [EC:1.6.5.3]
				1	UN34675	K03880	ND3; NADH-ubiquinone oxidoreductase chain 3 [EC:1.6.5.3]
				1	UN24397	K03881	ND4; NADH-ubiquinone oxidoreductase chain 4 [EC:1.6.5.3]
				2	UN49343 | UN65927	K03883	ND5; NADH-ubiquinone oxidoreductase chain 5 [EC:1.6.5.3]
				1	UN29359	K03884	ND6; NADH-ubiquinone oxidoreductase chain 6 [EC:1.6.5.3]
			[M00143] NADH dehydrogenase (ubiquinone) Fe-S protein/flavoprotein complex, mitochondria	3	UN01197 | UN01337 | UN01841	K03934	NDUFS1; NADH dehydrogenase (ubiquinone) Fe-S protein 1 [EC:1.6.5.3 1.6.99.3]
				7	UN25282 | UN32408 | UN37240 | UN44000 | UN44403 | UN45066 | UN46366	K03937	NDUFS4; NADH dehydrogenase (ubiquinone) Fe-S protein 4
				3	UN46496 | UN48059 | UN49261	K03939	NDUFS6; NADH dehydrogenase (ubiquinone) Fe-S protein 6
				2	UN18306 | UN20602	K03940	NDUFS7; NADH dehydrogenase (ubiquinone) Fe-S protein 7 [EC:1.6.5.3 1.6.99.3]
				2	UN19978 | UN21767	K03941	NDUFS8; NADH dehydrogenase (ubiquinone) Fe-S protein 8 [EC:1.6.5.3 1.6.99.3]
				1	UN04267	K03942	NDUFV1; NADH dehydrogenase (ubiquinone) flavoprotein 1 [EC:1.6.5.3 1.6.99.3]
				2	UN18761 | UN19405	K03943	NDUFV2; NADH dehydrogenase (ubiquinone) flavoprotein 2 [EC:1.6.5.3 1.6.99.3]
			[M00146] NADH dehydrogenase (ubiquinone) 1 alpha subcomplex	2	UN47178 | UN52449	K03945	NDUFA1; NADH dehydrogenase (ubiquinone) 1 alpha subcomplex subunit 1
				4	UN00561 | UN43438 | UN52433 | UN61622	K03946	NDUFA2; NADH dehydrogenase (ubiquinone) 1 alpha subcomplex subunit 2
				2	UN24039 | UN29533	K03949	NDUFA5; NADH dehydrogenase (ubiquinone) 1 alpha subcomplex subunit 5
				1	UN34236	K03950	NDUFA6; NADH dehydrogenase (ubiquinone) 1 alpha subcomplex subunit 6
				1	UN30435	K03952	NDUFA8; NADH dehydrogenase (ubiquinone) 1 alpha subcomplex subunit 8
				1	UN06853	K03953	NDUFA9; NADH dehydrogenase (ubiquinone) 1 alpha subcomplex subunit 9
				7	UN12478 | UN37332 | UN41176 | UN41211 | UN46145 | UN51287 | UN56019	K03955	NDUFAB1; NADH dehydrogenase (ubiquinone) 1 alpha/beta subcomplex 1
				1	UN51598	K11352	NDUFA12; NADH dehydrogenase (ubiquinone) 1 alpha subcomplex subunit 12
				1	UN33137	K11353	NDUFA13; NADH dehydrogenase (ubiquinone) 1 alpha subcomplex subunit 13
			[M00147] NADH dehydrogenase (ubiquinone) 1 beta subcomplex	1	UN35710	K03963	NDUFB7; NADH dehydrogenase (ubiquinone) 1 beta subcomplex subunit 7
				3	UN02969 | UN40529 | UN43935	K03965	NDUFB9; NADH dehydrogenase (ubiquinone) 1 beta subcomplex subunit 9
				1	UN40472	K03966	NDUFB10; NADH dehydrogenase (ubiquinone) 1 beta subcomplex subunit 10
			[M00148] Succinate dehydrogenase (ubiquinone)	2	UN02495 | UN16176	K00234	SDHA, SDH1; succinate dehydrogenase (ubiquinone) flavoprotein subunit [EC:1.3.5.1]
				2	UN14831 | UN17322	K00235	SDHB, SDH2; succinate dehydrogenase (ubiquinone) iron-sulfur subunit [EC:1.3.5.1]
			[M00162] Cytochrome b6f complex	1	UN00017	K02634	petA; apocytochrome f
				1	UN39340	K02636	petC; cytochrome b6-f complex iron-sulfur subunit [EC:1.10.9.1]
			[M00151] Cytochrome bc1 complex respiratory unit	3	UN14867 | UN17414 | UN24617	K00411	UQCRFS1, RIP1, petA; ubiquinol-cytochrome c reductase iron-sulfur subunit [EC:1.10.2.2]
				2	UN13833 | UN14317	K00413	CYC1, CYT1, petC; ubiquinol-cytochrome c reductase cytochrome c1 subunit
			[M00152] Cytochrome bc1 complex	3	UN14867 | UN17414 | UN24617	K00411	UQCRFS1, RIP1, petA; ubiquinol-cytochrome c reductase iron-sulfur subunit [EC:1.10.2.2]
				2	UN13833 | UN14317	K00413	CYC1, CYT1, petC; ubiquinol-cytochrome c reductase cytochrome c1 subunit
				3	UN42793 | UN46946 | UN68671	K00416	QCR6, UQCRH; ubiquinol-cytochrome c reductase subunit 6
				3	UN33891 | UN41788 | UN52657	K00417	QCR7, UQCRB; ubiquinol-cytochrome c reductase subunit 7
				1	UN38299	K00419	QCR9, UCRC; ubiquinol-cytochrome c reductase subunit 9
			[M00154] Cytochrome c oxidase	1	UN17415	K02257	COX10; protoheme IX farnesyltransferase [EC:2.5.1.-]
				1	UN34876	K02262	COX3; cytochrome c oxidase subunit 3
				1	UN02774	K02256	COX1; cytochrome c oxidase subunit 1 [EC:1.9.3.1]
				2	UN08274 | UN54759	K02261	COX2; cytochrome c oxidase subunit 2
				6	UN19399 | UN20786 | UN21912 | UN25317 | UN33281 | UN36080	K02265	COX5B; cytochrome c oxidase subunit 5b
				1	UN44544	K02266	COX6A; cytochrome c oxidase subunit 6a
				5	UN29020 | UN29321 | UN35344 | UN45274 | UN49422	K02267	COX6B; cytochrome c oxidase subunit 6b
				1	UN23639	K02258	COX11; cytochrome c oxidase assembly protein subunit 11
				1	UN09943	K02259	COX15; cytochrome c oxidase assembly protein subunit 15
				5	UN42773 | UN44589 | UN56360 | UN60793 | UN60794	K02260	COX17; cytochrome c oxidase assembly protein subunit 17
			[M00157] F-type ATPase, prokaryotes and chloroplasts	2	UN00076 | UN37522	K02111	ATPF1A, atpA; F-type H+-transporting ATPase subunit alpha [EC:3.6.3.14]
				1	UN11381	K02115	ATPF1G, atpG; F-type H+-transporting ATPase subunit gamma [EC:3.6.3.14]
				1	UN23185	K02113	ATPF1D, atpH; F-type H+-transporting ATPase subunit delta [EC:3.6.3.14]
				2	UN22141 | UN53314	K02110	ATPF0C, atpE; F-type H+-transporting ATPase subunit c [EC:3.6.3.14]
				1	UN07656	K02108	ATPF0A, atpB; F-type H+-transporting ATPase subunit a [EC:3.6.3.14]
				5	UN21763 | UN22366 | UN25561 | UN26108 | UN51290	K02109	ATPF0B, atpF; F-type H+-transporting ATPase subunit b [EC:3.6.3.14]
			[M00158] F-type ATPase, eukaryotes	1	UN04259	K02133	ATPeF1B, ATP5B; F-type H+-transporting ATPase subunit beta [EC:3.6.3.14]
				1	UN12032	K02136	ATPeF1G, ATP5C1; F-type H+-transporting ATPase subunit gamma [EC:3.6.3.14]
				1	UN18912	K02137	ATPeF1O, ATP5O; F-type H+-transporting ATPase oligomycin sensitivity conferral protein [EC:3.6.3.14]
				5	UN11156 | UN13635 | UN15238 | UN23095 | UN24041	K02134	ATPeF1D, ATP5D; F-type H+-transporting ATPase subunit delta [EC:3.6.3.14]
				4	UN25917 | UN27942 | UN34624 | UN34975	K02135	ATPeF1E, ATP5E; F-type H+-transporting ATPase subunit epsilon [EC:3.6.3.14]
				2	UN41322 | UN47703	K02128	ATPeF0C, ATP5G; F-type H+-transporting ATPase subunit c [EC:3.6.3.14]
				1	UN03240	K02126	ATPeF0A, MTATP6; F-type H+-transporting ATPase subunit a [EC:3.6.3.14]
				2	UN18392 | UN52387	K02138	ATPeFD, ATP5H; F-type H+-transporting ATPase subunit d [EC:3.6.3.14]
				2	UN07392 | UN30509	K02140	ATPeFG, ATP5L; F-type H+-transporting ATPase subunit g [EC:3.6.3.14]
			[M0016] V-type ATPase, eukaryotes	1	UN02035	K02145	ATPeVA, ATP6A1; V-type H+-transporting ATPase subunit A [EC:3.6.3.14]
				2	UN05325 | UN05910	K02147	ATPeVB, ATP6B1; V-type H+-transporting ATPase subunit B [EC:3.6.3.14]
				1	UN00427	K02148	ATPeVC, ATP6C; V-type H+-transporting ATPase subunit C [EC:3.6.3.14]
				1	UN15059	K02149	ATPeVD, ATP6M; V-type H+-transporting ATPase subunit D [EC:3.6.3.14]
				2	UN02606 | UN18694	K02150	ATPeVE, ATP6E; V-type H+-transporting ATPase subunit E [EC:3.6.3.14]
				3	UN25849 | UN27591 | UN39454	K02151	ATPeVF, ATP6S14; V-type H+-transporting ATPase subunit F [EC:3.6.3.14]
				2	UN31372 | UN32032	K02152	ATPeVG, ATP6G1; V-type H+-transporting ATPase subunit G [EC:3.6.3.14]
				1	UN34997	K02153	ATPeVH, ATP6H; V-type H+-transporting ATPase subunit H [EC:3.6.3.14]
				1	UN00936	K02154	ATPeVI, ATP6N1A; V-type H+-transporting ATPase subunit I [EC:3.6.3.14]
				1	UN10763	K02146	ATPeVAC39, ATP6D; V-type H+-transporting ATPase subunit AC39 [EC:3.6.3.14]
				5	UN04643 | UN05547 | UN11440 | UN32672 | UN33307	K02144	ATPeV54kD; V-type H+-transporting ATPase 54 kD subunit [EC:3.6.3.14]
				9	UN21083 | UN25123 | UN26164 | UN26420 | UN29526 | UN30267 | UN37924 | UN38887 | UN54427	K02155	ATPeVPL, ATP6L; V-type H+-transporting ATPase 16kDa proteolipid subunit [EC:3.6.3.14]
				2	UN21053 | UN25741	K03661	ATPeVPF, ATP6F; V-type H+-transporting ATPase 21kDa proteolipid subunit [EC:3.6.3.14]
			[M00359] Aminoacyl-tRNA biosynthesis, eukaryotes	3	UN00417 | UN07176 | UN31131	K01872	AARS, alaS; alanyl-tRNA synthetase [EC:6.1.1.7]
				1	UN02812	K01887	RARS, argS; arginyl-tRNA synthetase [EC:6.1.1.19]
				3	UN03665 | UN06438 | UN08975	K01893	NARS, asnS; asparaginyl-tRNA synthetase [EC:6.1.1.22]
				2	UN04669 | UN13178	K01876	DARS, aspS; aspartyl-tRNA synthetase [EC:6.1.1.12]
				3	UN02461 | UN11918 | UN17803	K01883	CARS, cysS; cysteinyl-tRNA synthetase [EC:6.1.1.16]
				1	UN01104	K01886	QARS, glnS; glutaminyl-tRNA synthetase [EC:6.1.1.18]
				2	UN01709 | UN16167	K01885	EARS, gltX; glutamyl-tRNA synthetase [EC:6.1.1.17]
				1	UN07952	K01880	GARS, glyS1; glycyl-tRNA synthetase [EC:6.1.1.14]
				3	UN00617 | UN05062 | UN21440	K01892	HARS, hisS; histidyl-tRNA synthetase [EC:6.1.1.21]
				4	UN04200 | UN17968 | UN47116 | UN56201	K01870	IARS, ileS; isoleucyl-tRNA synthetase [EC:6.1.1.5]
				3	UN00441 | UN03011 | UN06024	K01869	LARS, leuS; leucyl-tRNA synthetase [EC:6.1.1.4]
				3	UN02898 | UN05387 | UN20638	K04567	KARS, lysS; lysyl-tRNA synthetase, class II [EC:6.1.1.6]
				2	UN00879 | UN02769	K01874	MARS, metG; methionyl-tRNA synthetase [EC:6.1.1.10]
				3	UN18733 | UN27271 | UN51954	K01889	FARSA, pheS; phenylalanyl-tRNA synthetase alpha chain [EC:6.1.1.20]
				2	UN03155 | UN04698	K01890	FARSB, pheT; phenylalanyl-tRNA synthetase beta chain [EC:6.1.1.20]
				2	UN04723 | UN07324	K01881	PARS, proS; prolyl-tRNA synthetase [EC:6.1.1.15]
				4	UN28222 | UN30312 | UN32991 | UN33700	K01875	SARS, serS; seryl-tRNA synthetase [EC:6.1.1.11]
				2	UN00204 | UN01821	K01868	TARS, thrS; threonyl-tRNA synthetase [EC:6.1.1.3]
				3	UN06771 | UN07870 | UN23261	K01867	WARS, trpS; tryptophanyl-tRNA synthetase [EC:6.1.1.2]
				2	UN10157 | UN27347	K01866	YARS, tyrS; tyrosyl-tRNA synthetase [EC:6.1.1.1]
				2	UN00297 | UN79434	K01873	VARS, valS; valyl-tRNA synthetase [EC:6.1.1.9]
		Nucleotide sugar	[M00361] Nucleotide sugar biosynthesis, eukaryotes	1	UN30416	K00963	UGP2, galU, galF; UTP--glucose-1-phosphate uridylyltransferase [EC:2.7.7.9]
				1	UN14804	K00965	galT, GALT; UDPglucose--hexose-1-phosphate uridylyltransferase [EC:2.7.7.12]
				5	UN11414 | UN12437 | UN12747 | UN15853 | UN20475	K01784	galE, GALE; UDP-glucose 4-epimerase [EC:5.1.3.2]
				1	UN09135	K00972	UAP1; UDP-N-acetylglucosamine pyrophosphorylase [EC:2.7.7.23]
				1	UN05126	K00012	UGDH, ugd; UDPglucose 6-dehydrogenase [EC:1.1.1.22]
				5	UN06650 | UN07174 | UN07667 | UN09495 | UN11360	K00966	GMPP; mannose-1-phosphate guanylyltransferase [EC:2.7.7.13]

## Sheet: Table S6
	Table S6. Total number of reads mapped by BioScopeTM software (LifeTechnologies) against P. americana unigene set.
	Ogan sampled		# of Reads	# of Mapped Reads (%)
	Seed		6923793	2,878,930 (41.58%)
	Leaves		7905926	4,421,692 (55.93%)
	Stem		9538979	5,446,251 (57.09%)
	Roots		12565210	6,639,557 (52.84%)
	Aerial buds		9396486	5,433,272 (57.82%)
	Flower		6921077	3,916,437 (56.59%)
	Pre-climateric	Fruit	5980853	3,013,045 (50.38%)
	Climateric		6076677	2,604,690 (42.86%)
	Post-climateric		5341327	2,407,396 (45.07%)
			70650328	36,761,270 (51.13%)

## Sheet: Table S7
Table S7.: Expression profile matrix of P. americana unigenes. RPKM values for every specific-transcriptome (seeds, roots, stem, leaves, aerial buds, flowers, and fruit). Fruit was considered as the average of RPKM values estimated at pre-climateric, climacteric and post-climateric libraries. A RPKM threshold value ³ 5 was used to consider a unigenes like present in at least one of the organs sam…
		ID		RPKM							Rj		RPKM			Rj
				Seed	Leaves	Stem	Roots	Aerial Buds	Flower	Fruit			PreClimatericFruit	ClimatericFruit	PostClimatericFruit
	1	UN00001		49.32	117.44	21.56	131.65	7.29	2.94	38.2767	60.7132		68.89	32.82	13.12	8.57874
	2	UN00002		104.82	228.54	51.29	110.78	29.02	87.28	46.25	51.4049		79.06	37.68	22.01	7.27184
	3	UN00004		8.68	6.15	11.18	12.28	8.24	10.24	7.63667	0.491842		6.56	7.05	9.3	0.169379
	4	UN00005		22.23	20.9	21.95	21.66	22.45	24.16	69.5633	12.7666		40.4	65.75	102.54	7.11643
	5	UN00006		63.76	24.01	26.35	80.06	20.87	10.32	15.76	19.3465		12.85	26.98	7.45	2.52774
	6	UN00007		4.57	13.58	22.61	12.33	21.55	60.42	23.1933	18.0428		12.74	23.6	33.24	2.36174
	7	UN00008		1.35	1.71	1.78	0.61	1.19	2.82	4.96	1.36474		2.37	5.8	6.71	0.56937
	8	UN00009		8.91	6.33	8.77	7.22	6.56	8.76	22.4	3.85765		16.18	23.36	27.66	0.839926
	9	UN00010		24.4	22.85	56.63	24.51	38.14	53.68	96.94	22.3927		48.77	117.95	124.1	9.68747
	10	UN00011		10.95	6.51	30.34	53.16	17.64	29.16	33.4033	11.7253		47.48	30.12	22.61	1.76902
	11	UN00012		9.05	8.76	14.17	12.72	8.91	8.65	19.0167	1.7977		12.28	20.33	24.44	1.08989
	12	UN00013		1.38	14.52	5.02	11.56	5.55	12.28	17.9333	5.61621		46.98	4.67	2.15	14.4721
	13	UN00014		7.89	8.32	7.63	6.22	3.73	7.71	15.9433	2.30483		8.5	19.33	20	1.39652
	14	UN00015		1.59	3.78	3.5	1.96	1.49	4.37	4.01	0.843732		2.1	3.64	6.29	0.553932
	15	UN00016		41.29	201.25	21.23	34.05	22.4	17.51	7.62	83.814		11.81	7.12	3.93	0.804939
	16	UN00017		10.9	318.9	51.37	15.25	49.65	59.21	111.39	139.881		254.99	57.83	21.35	57.3105
	17	UN00018		2.08	2.71	0.91	3.44	0.91	1.52	6.10333	1.55382		1.83	3.13	13.35	2.87898
	18	UN00019		8.15	15.4	10.11	2.07	22.44	27.08	58.7	23.2506		8.27	31.97	135.86	36.2402
	19	UN00020		0.63	2.48	2.21	0.47	1.66	2.94	10.7933	4.57928		1.29	11.94	19.15	4.35068
	20	UN00021		5.66	1.99	7.09	2.94	3.04	11.53	18.6367	6.43429		7.93	19.64	28.34	2.95494
	21	UN00022		11.53	700.98	20.64	30.66	11.25	10.89	9.30667	478.626		10.88	8.13	8.91	0.0841145
	22	UN00023		0.42	2.01	0.19	0.81	0.19	0.9	7.11	3.73187		0.74	10.92	9.67	2.68426
	23	UN00024		6.22	4.08	6.78	26.03	9.34	5.63	6.64667	4.99804		5.28	5.54	9.12	0.359881
	24	UN00025		10.44	4.91	7.26	12.61	3.92	7.84	31.4367	8.52472		10.9	22.95	60.46	9.85866
	25	UN00026		44.26	27.73	27.45	4.47	38.18	49.94	43.5567	14.7262		37.2	34.93	58.54	2.05947
	26	UN00027		123.21	10.05	32.92	27.85	19.81	17.58	76.6533	42.7036		43.66	96.74	89.56	5.61215
	27	UN00028		11.26	13.64	17.17	20.05	11.66	29.67	29.5033	4.58343		18.83	29.24	40.44	2.08291
	28	UN00030		0.89	0.4	1.76	0	0.49	1.76	3.98333	1.9276		2.54	2.39	7.02	0.78758
	29	UN00031		5.58	7.83	16.29	12.31	10.22	18.28	28.7633	6.13323		18.66	24.05	43.58	2.92172
	30	UN00032		3.81	3.73	4.34	4.07	3.85	6.31	8.59333	1.0013		5.33	7.49	12.96	0.88845
	31	UN00034		0.23	7.49	3.36	6.82	2.48	3.85	16.5433	6.29579		5.35	12.85	31.43	5.15788
	32	UN00035		2.71	1.75	2.29	19.96	0.99	2.21	8.39667	7.5924		5.77	4.87	14.55	1.55675
	33	UN00036		4.08	10.63	8.96	16.53	7.67	9.14	12.63	1.82726		8.17	13.91	15.81	0.680712
	34	UN00038		1.83	3.67	7.74	1.02	8.15	5.45	6.70667	3.01424		6.23	5.66	8.23	0.160779
	35	UN00039		4.58	5.44	3.63	7.23	3.73	8.12	18.7267	4.34412		6.85	10.36	38.97	7.32443
	36	UN00040		1.15	0.68	3.02	1.61	1.51	2.38	6.86	2.11918		14.11	2.47	4	2.30007
	37	UN00041		6.02	6.05	4.68	4.2	5.4	5.37	24.81	7.04391		9.77	14.2	50.46	8.894
	38	UN00042		6.26	1.79	4.08	6.95	3.88	8.65	57.61	28.4059		10.2	62.21	100.42	19.9124
	39	UN00043		300.26	67.56	57.75	81.45	54.54	78.59	75.5667	66.6648		80.8	74.39	71.51	0.0549502
	40	UN00044		28.86	28.21	9.62	1.63	4.3	19.48	14.32	11.8677		24.57	11.03	7.36	2.18505
	41	UN00045		3.03	4.01	3.89	10.46	3.48	4.55	10.7967	2.15446		6.35	9.28	16.76	1.30188
	42	UN00047		4.67	9.43	13.02	6.32	13.14	19.25	25.87	6.61553		20.11	20.86	36.64	1.70397
	43	UN00048		43.36	15.4	13.77	7.13	17.52	17.42	9.41667	8.77903		20.31	2.54	5.4	3.90738
	44	UN00049		4.25	1.68	6.64	15.12	1.45	2.45	4.11333	4.00223		2.08	2.03	8.23	1.35715
	45	UN00050		26.5	12.51	28.9	18.32	23.94	24.14	17.41	2.45634		28.09	8.15	15.99	2.51038
	46	UN00051		9.73	9.87	17.62	14.21	25.16	19.42	23.9067	4.01652		26.29	29.13	16.3	0.679229
	47	UN00052		2.38	2.97	3.97	0.61	4.19	6.1	8.26333	2.61861		8.79	5.89	10.11	0.308855
	48	UN00053		11.42	6.64	26.35	9.4	20.31	9.89	10.9267	5.02181		14.44	5.89	12.45	0.914077
	49	UN00054		0.24	0	0.52	0.23	0.31	0.58	5.56667	3.38181		1.47	8.21	7.02	1.29259
	50	UN00055		10.28	8.38	13.76	6.55	13.25	15.19	20.8567	3.19467		13.25	15.7	33.62	2.79334
	51	UN00056		0.96	1.71	5.26	0.69	12.01	10.53	0.93	7.16514		2.53	0.26	0	0.928286
	52	UN00057		3.83	4.41	19.27	7.86	10.65	6.15	11.1767	4.2216		13.27	9.03	11.23	0.180292
	53	UN00058		10.32	27.5	28.36	11.62	20.79	28.73	25.0967	5.50131		33.97	21.18	20.14	0.846112
	54	UN00059		0.96	0.43	0.63	1.38	0.42	8.66	28.86	19.0198		1.9	16.04	68.64	20.6271
	55	UN00061		7.27	15.26	21.94	18.61	17.16	26.2	23.1967	3.71469		13.85	21.66	34.08	2.27055
	56	UN00062		2.67	3.46	3.09	4.56	1.92	3.7	5.93333	0.600463		4.91	5.22	7.67	0.213167
	57	UN00063		2.42	7.92	8.31	2.16	6.3	3.56	1.06	2.84862		1.07	0.52	1.59	0.138346
	58	UN00064		4.13	3.6	5.76	1.24	5.13	9.64	10.4633	3.16393		12.17	7.58	11.64	0.310674
	59	UN00065		34.61	18.23	22.66	13.69	21.17	29.1	22.73	3.21944		17.92	25.38	24.89	0.426839
	60	UN00066		2.22	107.57	23.71	8.16	16.37	23.18	5.45667	49.911		13.43	1.33	1.61	3.46919
	61	UN00067		18.01	30.92	19.62	40.88	10.75	40.24	44.29	8.0142		37.32	38.26	57.29	1.58466
	62	UN00068		33.56	9.97	13.45	11.24	6.84	15.08	25.4833	6.61959		23	28.43	25.02	0.13477
	63	UN00070		14.12	13.1	22.98	3.08	27.58	24.38	19.6567	8.0778		22.67	13.88	22.42	0.667526
	64	UN00071		0.5	6.94	7.1	9.11	8.86	5.77	1.31333	3.55856		3.94	0	0	1.84042
	65	UN00072		1.74	4.74	5.15	4.61	11.51	6.85	6.74667	2.43092		10.52	5.37	4.35	0.600757
	66	UN00074		8.04	4.33	12.69	9.28	3.87	7.83	45.9433	16.7562		12.81	53.28	71.74	10.9894
	67	UN00075		1.51	1.49	34.13	3.44	41.8	1.38	4.69667	30.1137		3.76	5.95	4.38	0.111261
	68	UN00076		81.41	587.54	77.32	94.61	60.88	35.42	88.2467	230.051		145.2	44.24	75.3	12.544
	69	UN00077		4.54	1.2	10.09	0.64	5.22	6.78	8.75333	4.23245		9.54	5.71	11.01	0.45815
	70	UN00078		6.56	8.85	9.43	13.51	4.89	11.57	11.7367	1.16812		8.66	11.42	15.13	0.49357
	71	UN00079		18.18	10.8	18.86	14.48	13	11.57	20.99	1.48558		17.32	26.38	19.27	0.430572
	72	UN00080		4.56	10.98	12.13	4.52	35.42	53.05	30.67	23.3167		19.82	32.44	39.75	1.7915
	73	UN00081		23.05	30.28	14.64	5.31	9.69	7.67	12.4367	6.99057		11.49	12.69	13.13	0.0531566
	74	UN00082		6.17	9.16	11.29	7.86	13.11	19.78	20.2333	4.08593		14.46	20.47	25.77	0.872209
	75	UN00083		147.33	37.88	39.66	4.34	41.75	14.3	9.45	59.1846		19.45	5.54	3.36	3.12677
	76	UN00084		49.92	39.44	64.91	28.94	50.38	69.65	81.74	11.3352		75.81	70.66	98.75	1.67407
	77	UN00085		1.29	3.36	4.53	0.9	11.1	2.67	1.69	4.06467		3.4	0.55	1.12	0.546437
	78	UN00086		2.83	2.45	7.25	5.01	3.74	2.52	9.23333	1.92786		3.17	15.54	8.99	1.94773
	79	UN00088		3.61	2.15	6.69	1.89	5.79	5.05	12.0767	3.27571		11.58	9.17	15.48	0.460812
	80	UN00089		0	0.15	0.46	0.33	0.57	1.58	23.8	17.5111		1.14	29.02	41.24	11.3655
	81	UN00090		11.68	13.87	14.83	3.06	8.91	11.1	21.5567	4.69601		14.61	24.03	26.03	0.943042
	82	UN00091		1.3	1.24	2.29	1.41	3.55	3.66	4.01333	1.01503		1.6	5.89	4.55	0.611649
	83	UN00093		3.15	5.62	9.12	15.9	7.39	5.62	10.68	2.37243		9.24	8.2	14.6	0.574465
	84	UN00094		6.87	5.96	13.47	9.94	12.44	17.27	16.9233	2.92059		13.01	21.63	16.13	0.479012
	85	UN00095		16.14	8.18	17.68	18.89	14.44	17.79	19.1867	1.36934		16.76	14.25	26.55	1.13373
	86	UN00096		26.74	2.83	12.68	39.15	8.15	5.5	12.4833	11.1289		4.19	17.96	15.3	2.30125
	87	UN00097		21.19	42.32	70.88	18.65	82.03	44.01	63.26	21.4464		96.2	67.02	26.56	8.17288
	88	UN00098		1.85	1.1	0.23	0.42	0.47	1.46	6.26333	2.80349		4.43	6.56	7.8	0.257228
	89	UN00100		0	0.95	0.47	0.17	0.35	0.49	3.34	1.73206		0.23	3.14	6.65	1.73408
	90	UN00101		2.92	0.32	1.63	3.3	0.12	0	9.95667	5.52857		5.37	9.15	15.35	1.26938
	91	UN00102		5.58	6	10.86	10.5	16.02	15.42	22.25	4.55667		23.84	20.89	22.02	0.0470176
	92	UN00103		3.73	2.69	2.11	1.44	1.17	1.14	4.84333	1.07205		7.02	2.87	4.64	0.386198
	93	UN00105		1.07	1.42	1.99	0.85	2.7	0.98	4.05333	1.03968		1.17	3.73	7.26	1.16557
	94	UN00107		12.02	5.24	8.57	7.49	7.29	10.28	16.82	2.16008		12.22	16.69	21.55	0.713
	95	UN00109		4.84	6.06	9.92	7.19	5.91	7.22	6.56333	0.54379		5.43	6.94	7.32	0.0943642
	96	UN00111		69.62	34.57	45.54	24.01	35.54	28.25	90.83	17.2817		64.59	140.88	67.02	7.90676
	97	UN00112		3.81	5.18	8.38	4.51	5.75	26.96	35.6	16.0996		10.06	30.8	65.94	11.077
	98	UN00113		1.09	4.7	55.94	58.01	48.68	25.15	7.85667	32.9353		3.12	4.7	15.75	2.68249
	99	UN00114		0	1.3	0.12	0	1.8	58.96	0.196667	46.5912		0	0	0.59	0.292548
	100	UN00115		0.55	1.62	4.67	0.43	7.8	4.5	6.13	3.91709		2.16	9.69	6.54	1.15449
	101	UN00116		17.74	5.67	17.39	37.14	12.25	12.67	15.7367	5.18171		12	15.87	19.34	0.49022
	102	UN00117		15.56	17.36	25.92	25.76	14.06	20.85	16.0667	1.21872		5.28	20.29	22.63	3.07718
	103	UN00118		27.03	12.98	17.88	11.05	13.34	31.7	45.9233	10.0173		29.06	44.4	64.31	3.53173
	104	UN00119		6.83	8.12	10.69	15.33	9.74	11.02	14.1367	1.05078		8.9	14.43	19.08	0.975931
	105	UN00124		1.37	0.16	1.69	1.75	0.72	3.01	44.94	30.308		22.17	23.61	89.04	14.2908
	106	UN00125		15.07	32.89	36.38	8.91	44.74	40.36	41.4	12.6499		51.83	44.28	28.09	1.26666
	107	UN00126		4.39	3.1	3.5	1.05	2.29	3.52	5.52333	1.06748		7.96	5.32	3.29	0.375129
	108	UN00127		15.11	7.67	11.35	2.63	8.71	3.86	3.89333	3.68217		7.49	0.89	3.3	1.30055
	109	UN00129		5.24	8.52	10.91	15.38	4.49	16.85	25.6433	5.96569		12.86	22.27	41.8	4.12431
	110	UN00130		12.44	11.01	27.34	7.75	16.18	17.4	36.61	8.3699		8.76	42.58	58.49	9.91588
	111	UN00131		30.44	9.04	26.51	25.22	33.97	21.47	16.22	4.54812		29.45	8.05	11.16	3.21586
	112	UN00132		23.81	17.27	23.97	15	31.92	22.67	43.9733	6.18893		34.34	19.38	78.2	9.93046
	113	UN00133		9.16	6.26	11.83	7.69	8.67	10	18.8267	2.40004		11.96	21.52	23	1.02907
	114	UN00135		5.57	162.76	18.6	4.17	17.27	69.92	41.7033	80.438		56.08	39.28	29.75	1.5055
	115	UN00136		4.46	4.64	2.45	9.42	0.98	1.53	5.28667	2.10208		5.88	4.2	5.78	0.0911086
	116	UN00137		1.39	0.83	4.54	3.82	8.96	0.17	0.55	4.34565		0.74	0	0.91	0.303991
	117	UN00138		10.65	43.62	23.65	16.25	61.03	102.4	45.12	33.1806		21.44	53.72	60.2	5.15681
	118	UN00139		0.28	1.67	3.83	3.49	2.1	3.78	6.69667	2.08511		3.95	7.26	8.88	0.505111
	119	UN00140		4.22	2	3.58	1.97	2.23	3.78	11.1567	2.91195		8.16	9.99	15.32	0.646241
	120	UN00141		7.59	1	3.71	2.15	0.87	1.72	2.02	2.0459		2.72	2.73	0.61	0.353395
	121	UN00142		16.32	6.86	13.11	9.87	8.55	14.1	38.8133	8.96075		13.62	48.5	54.32	6.91476
	122	UN00143		6.76	23.59	12.13	22.43	6.44	41.3	15.4067	10.0299		21.55	16.38	8.29	1.15164
	123	UN00144		2.54	3.35	3.72	2.88	8.81	7.93	3.63333	2.00877		4.46	1.21	5.23	0.690088
	124	UN00147		1.42	9.63	19.74	14.13	9.88	13.2	8.58333	4.69242		7.25	7.65	10.85	0.258663
	125	UN00149		13.68	20.82	14.91	4.27	7.27	14.1	26.1933	6.2575		27.57	20.56	30.45	0.569536
	126	UN00150		0.85	0.85	5.39	0	3.26	0.7	0.27	3.05011		0.5	0.31	0	0.14488
	127	UN00151		7.73	9.52	20.25	2.37	24.3	14.16	10.71	7.51548		12.58	7.7	11.85	0.329786
	128	UN00152		13.18	5.11	11.71	13.33	9.71	9.63	8.02	0.931905		6.05	9.26	8.75	0.196622
	129	UN00153		25.53	13.12	24.83	20.66	21.58	21.91	24.3567	1.426		24.22	20.7	28.15	0.364404
	130	UN00154		1.15	0.85	6.31	0.82	1.89	1.58	1.03	2.01224		2.78	0.31	0	1.00676
	131	UN00155		13.21	3.75	3.41	2.11	0.76	2.81	8.30667	4.47778		6.57	10.83	7.52	0.240537
	132	UN00156		2.3	6.83	5.18	3.75	5.18	5.09	1.80667	1.14508		4.8	0.31	0.31	1.51757
	133	UN00157		49.14	15.71	20.84	12.09	26.55	28.1	102.543	31.9289		36.65	132.47	138.51	17.5917
	134	UN00158		7.76	2.73	14.03	7.88	12.4	4.92	1.44	4.28877		1.52	1.86	0.94	0.0555877
	135	UN00159		3.17	5.48	7.6	1.75	7.48	9.69	12.7633	3.63778		11.67	7.76	18.86	1.24065
	136	UN00160		5.77	7.02	12.04	6.71	13.96	12.69	7.83	2.05816		10.65	4.35	8.49	0.627684
	137	UN00161		17.38	18.41	17.19	18.19	32.76	30.98	45.1767	7.27303		32.11	40.56	62.86	2.88399
	138	UN00162		27.53	23.24	46.61	27.15	43.09	27.62	33.8833	4.22809		29.82	41.5	30.33	0.4732
	139	UN00163		6.09	7.41	13.89	9.98	11.74	15.94	18.58	2.90121		15.55	21.54	18.65	0.229639
	140	UN00165		1.45	0.52	2.3	0.74	3.58	2.48	3.79333	1.34338		2.55	2.5	6.33	0.587835
	141	UN00166		0.29	1.56	1.92	0.09	11.39	11.55	12.0167	9.9572		4.09	5.95	26.01	5.3896
	142	UN00167		25.61	11.24	10.23	3.9	9.73	24.19	60.6333	21.7763		15.36	82.44	84.1	14.5407
	143	UN00168		53.39	26.52	64.24	51.97	45.82	37.26	66.0767	6.03846		33.36	94.57	70.3	6.92875
	144	UN00169		81.75	10.58	40.16	4.37	23.12	31.4	48.0067	27.6164		29.02	44.33	70.67	4.66254
	145	UN00170		11.13	20.18	13.77	8.87	6.31	11.45	10.73	2.14196		3.61	12.93	15.65	2.05656
	146	UN00171		38.98	29.07	52.29	13.07	50.16	45.84	87.57	19.7172		50.52	127.51	84.68	7.54925
	147	UN00174		14.7	11.18	15.89	9.37	15.91	19.22	34.28	5.64886		19.91	34.2	48.73	3.14618
	148	UN00175		8.53	34.24	19.38	21.36	11.26	18.15	19.94	4.64529		20.17	8.87	30.78	3.08568
	149	UN00177		0.59	1.92	1.68	1.5	2.59	2.16	3.49667	0.720582		2.85	5.07	2.57	0.199702
	150	UN00178		56.02	10.16	26.44	23.49	18.94	21.26	26.8233	8.48036		30.6	22.86	27.01	0.25834
	151	UN00179		1.18	0.88	1.94	1.13	0.39	2.16	5.95333	2.0338		5.71	5.4	6.75	0.0612622
	152	UN00182		8.58	10.72	20.02	26.02	17.05	12.29	17.1367	2.58152		9.37	17.2	24.84	1.80726
	153	UN00183		3.85	2.81	8.58	5.94	7.16	4.88	14.6767	3.11467		10.93	9.88	23.22	1.77411
	154	UN00184		11.54	11.25	16.65	25.46	10.81	16.81	30.2767	3.92067		20.3	36.01	34.52	1.30473
	155	UN00185		7.4	7.21	15.74	7.45	14.46	11.57	14.78	2.43867		35.67	3.51	5.16	8.80966
	156	UN00187		38.54	28.7	26.45	13.04	15.78	23.55	61.9033	12.4319		28.94	77.26	79.51	7.09385
	157	UN00188		19.28	16.21	27.77	18.34	28.19	14.86	16.3133	2.35954		12	20.77	16.17	0.530255
	158	UN00189		28.19	56.06	24	9.83	43.22	58.2	25.3667	15.2411		33.67	22.37	20.06	0.731475
	159	UN00191		3.56	4.23	7.44	20.25	8.23	9.25	31.0567	9.73143		12.28	30.38	50.51	6.00587
	160	UN00192		17.25	7.95	14.77	26.25	15.7	5.09	10.9533	3.5588		5.76	11.21	15.89	1.22127
	161	UN00193		5.06	9.36	18.43	7.96	10.34	28.17	13.5867	6.39939		10.99	5.77	24	3.0644
	162	UN00194		3.57	5.13	10.34	9.49	7.34	10.55	25.7833	6.3698		10.47	25.65	41.23	4.70887
	163	UN00195		4.17	4.6	7.72	29.04	5.9	10.19	7.78	6.29664		5.24	6.09	12.01	0.840401
	164	UN00198		12.83	9.39	13.37	27.76	9.45	14.58	33.29	5.76855		19.94	34.06	45.87	2.66816
	165	UN00199		17.61	14.36	23.61	14.45	16.94	22.97	33.7133	3.77896		39.63	25.07	36.44	0.870485
	166	UN00200		23.58	22.87	35.68	45.56	19.44	39.58	48.37	5.16701		38.07	54.97	52.07	0.908699
	167	UN00201		1.79	0.18	1.71	2.57	1.05	0.55	21.6767	12.6456		9.98	24.77	30.28	2.7345
	168	UN00202		4.78	0.89	6.96	7.14	6.18	6.2	9.19	2.03097		4.2	5.79	17.58	2.60244
	169	UN00203		30.17	10.29	17.99	14.37	14.06	9.49	68.3633	20.4514		34.95	68.52	101.62	8.37518
	170	UN00204		5.38	14.21	6.57	3.72	6.84	11.69	6.78667	2.54242		9.99	4.83	5.54	0.440139
	171	UN00205		5.98	7.64	9.07	6.29	16.45	16.82	18.1767	4.31719		13.95	16.11	24.47	0.899329
	172	UN00206		4.5	12.29	15.68	17.01	13.19	18.51	23.5967	3.98016		11.87	21.64	37.28	3.4526
	173	UN00207		1.5	1.07	1.71	0.48	1.32	1.83	4.46667	1.18779		3.96	3.88	5.56	0.11732
	174	UN00208		0.6	0.53	4.35	0.1	5.81	3.67	6.01333	3.98004		3.69	2.58	11.77	1.86457
	175	UN00209		16.54	24.83	19.95	7.57	33.07	35.27	23.7133	7.57418		24.86	22.02	24.26	0.0679854
	176	UN00210		3.31	3.39	15.2	6.52	33.74	25.36	7.59333	14.3696		5.82	7.45	9.51	0.254942
	177	UN00211		4.52	3.93	5.03	9.11	7.68	3.49	10.3467	1.50333		8.47	6.16	16.41	1.33593
	178	UN00212		11.76	18.8	6.36	2.21	6.63	12.52	14.93	5.11746		22.27	12.66	9.86	1.04289
	179	UN00214		28.14	10.42	23	33.45	12.25	17.75	58.7433	12.2906		31.67	73.64	70.92	4.94537
	180	UN00215		1.51	1.62	1.86	1.06	0.53	0.55	4.46	1.29026		1.86	2.61	8.91	1.49103
	181	UN00216		53.27	23.92	67.18	39.64	42.22	73.8	10.8133	16.774		29.82	1.3	1.32	10.4511
	182	UN00217		1.21	0.9	2.13	1.84	1.87	2.96	3.45667	0.622116		2.13	1.96	6.28	0.777914
	183	UN00218		22.15	6.67	10.67	14.99	17.22	16.31	32.85	5.76041		25.09	25.16	48.3	2.68422
	184	UN00219		70.39	105.98	156.15	45.06	118.15	96.4	104.957	23.5412		71.79	139.53	103.55	4.89245
	185	UN00220		96.31	83.2	64.62	26.62	47.59	56.99	53.2	13.0959		61.19	51.04	47.37	0.271671
	186	UN00221		18.54	43.16	18.3	8.04	15.25	14.67	23.4833	8.05703		22.99	21.28	26.18	0.200626
	187	UN00222		8.21	2.35	5.88	5.91	5.89	5.58	10.9333	1.59172		9.36	8.85	14.59	0.491657
	188	UN00223		2.13	13.38	15.12	11.16	26.79	28.83	19.9333	9.3165		19.28	25.25	15.27	0.434124
	189	UN00224		3.05	43.78	13.25	7.76	14.07	40.01	7.61	19.0542		11.25	3.94	7.64	0.794974
	190	UN00225		28.08	3.99	8.18	11.96	13.16	20.89	19.0633	6.2075		21.48	19.4	16.31	0.0887873
	191	UN00226		7.64	16.87	16.91	12.75	8.47	20.9	22.94	3.67287		9.67	36.84	22.31	3.70295
	192	UN00227		97.78	29.77	52.51	22.4	41.81	24.83	108.417	30.4856		40.85	145.46	138.94	17.2302
	193	UN00228		3.36	6.18	4.03	3.51	3.9	5.98	30.0433	11.3204		51.66	18.12	20.35	4.45597
	194	UN00229		53.53	15.26	40.87	48.35	32.71	17.01	13.02	10.008		30.13	6.26	2.67	6.84845
	195	UN00230		9.79	4.36	10.9	2.63	13.6	6.55	6.89	3.10797		11.04	3.96	5.67	0.791564
	196	UN00231		3.06	4.91	9.55	0.2	6.06	5.61	4.37	3.2543		6.46	2.64	4.01	0.358007
	197	UN00232		11.63	10.91	38.61	17.36	27.88	28.06	57.1267	14.6511		84.01	33.96	53.41	4.72322
	198	UN00233		21.78	4.92	19.14	3.91	21.19	22.86	23.1433	8.44809		26.44	12.22	30.77	2.15837
	199	UN00234		12.89	19.33	28.06	34.72	25.93	29.07	42.1433	5.02309		21.87	42.64	61.92	4.92762
	200	UN00235		10.14	16.06	16.88	23.79	10.95	24.03	21.0467	2.3763		19.46	16.88	26.8	0.70285
	201	UN00236		29.24	22.13	65.75	31.49	74.09	35.93	62.5067	15.5346		63.9	72.94	50.68	0.602039
	202	UN00237		7.4	4.76	8.4	4.32	5.42	4.33	17.3067	3.56403		16.53	17.92	17.47	0.0287521
	203	UN00238		7.09	2.75	7.45	0.79	3.93	2.64	4.74	2.20535		3.52	3.98	6.72	0.319971
	204	UN00239		22.21	30.23	44.87	21.92	33.65	46.55	5.85	11.3253		12.21	3.32	2.02	2.04084
	205	UN00240		3.09	2.02	12.48	10.82	19.14	34.69	6.86333	13.0972		10.86	2.66	7.07	1.16249
	206	UN00241		0.93	0.18	1.36	6.1	2.04	2.26	7.99	3.49786		3.53	7.98	12.46	1.28086
	207	UN00242		3.09	2.02	3.94	2.26	4.89	3.02	4.57667	0.665732		4.35	3.66	5.72	0.136555
	208	UN00243		1.24	22.03	18.2	8.96	5.3	16.99	2.91	9.3221		5.71	1	2.02	0.85996
	209	UN00244		2.79	8.1	5.99	2.96	4.91	11.17	8.53667	2.46716		5.45	8.34	11.82	0.622934
	210	UN00245		10.53	20.24	1.77	6.61	64.05	7.76	0.363333	33.5247		1.09	0	0	0.509152
	211	UN00246		1.55	3.31	5.31	1.18	3.27	4.35	3.09333	1.16772		6.27	2	1.01	0.994039
	212	UN00247		10.23	7.74	25.49	20.46	12.01	5.12	1.49667	7.58105		3.82	0.33	0.34	1.08443
	213	UN00248		2.48	12.54	10.23	9.3	16.93	25.98	8.06667	6.75101		16.11	2.34	5.75	2.66377
	214	UN00249		11.8	21.03	24.97	18.2	10.93	12.52	18.5167	2.20064		14.47	18.06	23.02	0.57031
	215	UN00250		26.11	7.57	11.75	23.78	9.71	12.35	15.2467	3.14489		12.03	15.4	18.31	0.382123
	216	UN00252		10.58	0.92	6.15	21.31	2.74	0.95	9.23	7.75084		17.24	5.36	5.09	1.97619
	217	UN00253		3.11	4.99	5.74	14.57	3.15	7.98	17.6233	4.73869		7.39	25.13	20.35	2.45764
	218	UN00254		41.99	13.49	11.89	12.19	14.78	14.63	15.44	6.31539		12.59	15.75	17.98	0.292147
	219	UN00255		7.47	4.99	10.26	3.97	8.36	6.28	16.54	3.14034		11.5	19.45	18.67	0.612498
	220	UN00257		9.34	8.33	15.74	15.98	9.73	15.8	39.8233	8.44401		20.82	41.93	56.72	4.29966
	221	UN00258		10.28	37.76	13.56	15.09	14.94	13.9	19.97	5.5871		24.12	17.45	18.34	0.23757
	222	UN00259		25.88	26.67	24.94	25.64	26.75	14.1	34.5067	2.28082		37.57	28.21	37.74	0.488831
	223	UN00260		3.43	5.19	8.91	11.53	7.69	7.63	16.82	2.96686		5.76	16.13	28.57	3.94557
	224	UN00261		17.49	7.42	14.96	7.36	4.95	9.73	11.5667	2.49402		7.69	18.84	8.17	1.31779
	225	UN00262		3.13	2.97	6.87	4.59	6.61	12.42	11.7633	3.26832		13.21	7.41	14.67	0.667235
	226	UN00263		11.57	10.04	18.42	11.07	19.13	21.98	17.0567	2.66217		8.53	26.61	16.03	2.1391
	227	UN00264		10.01	11.52	12.51	11.46	13.63	29.05	16.67	3.86968		14.03	13.81	22.17	0.728388
	228	UN00265		6.58	5.02	7.43	15.57	4.55	7.46	7.86	1.39623		6.61	8.43	8.54	0.0920983
	229	UN00266		3.45	6.7	5.1	3.1	5.1	9.57	31.5067	11.5505		11.57	32.39	50.56	6.30816
	230	UN00267		7.52	4.28	9.09	9.39	3.17	6.89	20.5067	4.43064		20.39	16.53	24.6	0.468498
	231	UN00268		24.13	18.06	33.33	13.98	21.79	19.34	28.6067	3.3862		32.8	22.95	30.07	0.452339
	232	UN00269		0.94	0	0.41	0.3	1.24	0.77	6.76667	3.72079		3.31	8.1	8.89	0.726005
	233	UN00270		6.59	8.2	16.13	10.7	12.97	11.31	21.1567	3.10285		13.52	26.01	23.94	1.09032
	234	UN00271		10.66	12.86	10.61	10.9	13.8	22.23	32.4067	5.79798		16	41.89	39.33	3.30869
	235	UN00272		1.57	5.22	11.6	5.81	12.3	5.95	2.28	3.9688		1.38	1.69	3.77	0.345737
	236	UN00273		0.63	6.92	1.38	73.89	1.66	13.46	11.9967	36.7757		1.94	19.99	14.06	3.94831
	237	UN00274		8.83	10.68	9.71	1.31	10.55	17.73	1.40667	6.52379		3.88	0.34	0	1.45841
	238	UN00275		1.26	2.25	7.63	3.82	6.11	3.86	6.05	1.93103		1.39	8.16	8.6	1.56683
	239	UN00276		2.21	1.69	5.41	3.52	4.31	20.06	10.38	7.43036		1.39	15.98	13.77	3.58478
	240	UN00277		5.37	10.69	16.66	19.72	7.36	12.16	16.69	2.81022		13.06	13.94	23.07	0.950331
	241	UN00278		1.26	3	13.88	8.65	8.34	12.16	0.0933333	7.0194		0.28	0	0	0.130791
	242	UN00279		0	0	3.19	0	5.42	0.39	0	4.67242		0	0	0	0
	243	UN00280		4.11	7.69	14.16	7.55	5.7	6.37	7.80333	1.69677		2.5	8.51	12.4	1.71671
	244	UN00281		3.16	2.25	2.78	3.22	3.89	5.02	8.22667	1.37737		7.51	5.45	11.72	0.629509
	245	UN00282		6.64	11.08	9.17	7.35	11.96	38.83	6.21333	10.7873		9.73	4.43	4.48	0.558564
	246	UN00283		18.05	17.68	12.24	1.92	16.02	29.02	2.28	10.8876		3.06	2.05	1.73	0.0740586
	247	UN00284		7.92	20.88	6.12	12.71	4.04	1.93	2.60333	6.14635		3.34	2.05	2.42	0.0671801
	248	UN00286		6.34	5.84	10.03	9.5	12.98	8.53	7.84667	1.05461		9.76	4.44	9.34	0.574672
	249	UN00287		2.85	3.01	4.6	0.2	2.23	6.39	6.04667	2.50424		5.02	1.71	11.41	1.95237
	250	UN00288		17.13	12.81	35.69	18.8	29.45	24.42	33.9133	5.47261		31.25	32.45	38.04	0.301264
	251	UN00289		4.12	16.02	23.7	25.07	51.78	18.41	4.22667	17.0555		7.53	3.42	1.73	0.832042
	252	UN00290		1.27	2.64	3.21	0.1	2.51	3.3	19.37	9.57949		4.75	23.25	30.11	5.03984
	253	UN00291		42.9	17.94	35.34	24.91	28.38	41.94	55.8267	7.34993		44.72	47.57	75.19	2.68232
	254	UN00292		0.64	8.31	2.1	0.71	0.84	0.78	15.4933	9.10171		0.84	8.56	37.08	11.4004
	255	UN00293		41.64	0.57	0.42	20.46	0.14	1.17	33.3367	31.5482		30.2	44.51	25.3	1.07042
	256	UN00294		2.86	5.48	8.25	10.84	7.97	12.43	16.95	3.48248		8.11	20.2	22.54	1.90931
	257	UN00295		19.71	20.78	38.99	38	23.08	23.7	26.6133	2.48746		26.85	32.53	20.46	0.453043
	258	UN00296		37.85	47.43	50.46	42.87	42.68	67.63	63.77	4.78984		53.15	72.62	65.54	0.778274
	259	UN00297		19.09	7.75	8.25	8.72	11.62	14	16.25	2.25623		21.83	12	14.92	0.628612
	260	UN00298		8.28	7.57	14.97	21.51	11.91	13.03	24.7633	3.60609		17.64	23.32	33.33	1.35172
	261	UN00299		3.19	4.93	9.54	18.92	6.88	10.34	21.11	5.47185		26.96	14.44	21.93	0.868936
	262	UN00300		5.12	3.23	1.41	9.58	0.84	0.78	2.06333	2.87443		0.28	2.07	3.84	0.848187
	263	UN00301		6.42	3.05	4.94	5.52	8.89	6.47	5.7	0.86065		2.82	5.18	9.1	0.871818
	264	UN00302		2.25	3.44	11.01	5.43	6.36	2.55	7.91333	2.54407		4.24	10.04	9.46	0.675437
	265	UN00303		11.25	18.13	30.22	27.24	38.74	26.5	15.1667	5.71882		37.87	5.88	1.75	10.5948
	266	UN00304		10.28	6.11	10.17	9.32	10.46	6.28	10.9633	0.7257		11.59	6.58	14.72	0.81068
	267	UN00305		31.2	17.77	32.94	30.14	22.22	23.19	33.5167	1.81964		39.33	41.23	19.99	1.59972
	268	UN00306		6.11	305.46	13.58	15.18	8.35	17.1	4.94667	191.119		8.21	3.47	3.16	0.605914
	269	UN00308		0.64	0.77	0.71	0.31	0.14	2.17	6.91667	3.5853		1.13	4.86	14.76	3.45044
	270	UN00309		24.19	11.5	19.71	1.54	18.59	23.06	29.9333	9.80387		39.44	22.93	27.43	0.962162
	271	UN00310		24.2	19.55	20.99	57.17	13.06	35.29	16.1633	7.49393		20.15	12.86	15.48	0.345649
	272	UN00311		66.83	15.15	22.56	76.54	18.89	27.22	57.7433	17.455		54.24	55.28	63.71	0.400638
	273	UN00312		0.97	1.34	14.92	7.11	11.66	3.16	5.44333	6.17807		6.54	6.62	3.17	0.279761
	274	UN00313		16.17	20.36	23.45	12.88	17.36	34.38	24.4533	3.97779		43.52	10.8	19.04	4.82624
	275	UN00314		3.56	2.5	4.26	4.54	2.56	9.49	64.8967	35.766		2.85	87.44	104.4	30.226
	276	UN00315		1.94	10.01	9.4	7.44	14.55	13.47	6.29333	3.63169		13.97	2.44	2.47	2.71732
	277	UN00316		21.4	51.81	226.97	208.68	131.66	50.91	13.25	99.8696		33.08	3.84	2.83	8.87222
	278	UN00317		48.63	301.6	81.21	129.86	35.52	11.09	129.59	105.714		235.25	105.09	48.43	28.3524
	279	UN00319		50.57	10.79	33.63	20.56	25.82	19.02	34.8933	8.19327		30.23	38.75	35.7	0.286205
	280	UN00320		26.27	11.17	20.38	5.06	20.26	22.39	8.04667	6.47012		12.55	6.29	5.3	0.711105
	281	UN00321		2.6	10.22	11.41	21.1	8.28	10.71	14.0233	3.54401		6.85	13.63	21.59	1.97108
	282	UN00322		0.32	33.16	25.39	7.55	22.71	8.92	104.337	50.626		53.67	90.18	169.16	16.1918
	283	UN00323		23.69	16.97	34.09	24.41	20.42	30.74	40.6367	3.99074		19.41	38.45	64.05	6.19675
	284	UN00324		2.93	0.58	2.29	0.83	3.29	6.35	14.5	6.39854		6.57	22.05	14.88	1.95611
	285	UN00325		4.88	3.67	3.29	1.55	2.29	6.95	16.3333	5.38952		3.15	18.56	27.29	5.191
	286	UN00326		3.9	8.89	5.86	18.14	7.3	13.72	13.4067	3.04514		7.73	11.91	20.58	1.58079
	287	UN00327		0.33	3.48	2.43	0.1	16.19	7.56	2.04667	8.91771		5.44	0.7	0	1.92326
	288	UN00330		8.15	5.42	14.75	13.61	10.18	9.36	5.81667	1.54178		8.6	2.81	6.04	0.675629
	289	UN00331		2.94	1.55	6.89	1.25	8.34	7.38	9.85667	3.93342		5.46	8.79	15.32	1.25708
	290	UN00332		2.29	1.75	5.61	5.63	5.76	4.8	3.09667	1.03352		4.32	2.47	2.5	0.133195
	291	UN00333		18.66	15.75	29.64	19.41	25.64	24.41	21.9867	1.97217		24.77	16.92	24.27	0.467917
	292	UN00334		5.9	17.91	3.31	5.64	1.01	13.61	87.8967	47.7211		2.31	70.23	191.15	56.985
	293	UN00335		20.33	13.83	22.62	29.15	14.71	17.03	19.5	1.08221		25.09	15.89	17.52	0.466839
	294	UN00336		9.18	8.76	11.53	16.19	11.54	13.02	29.03	4.22497		25.95	28.25	32.89	0.31159
	295	UN00337		97.73	19.09	90.95	42.32	51.51	38.47	28.89	21.4817		34.04	24.02	28.61	0.3781
	296	UN00338		38.38	24.94	25.81	18.5	18.62	24.45	19.3967	2.37064		31.16	12.72	14.31	2.04665
	297	UN00340		3.94	3.71	5.78	3.45	3.04	7.03	15.8467	3.96193		13.29	11.68	22.57	1.0982
	298	UN00341		2.96	11.32	6.93	4.19	6.65	12.65	24.7333	7.39582		15.03	24.06	35.11	2.11364
	299	UN00342		6.58	2.35	5.64	1.57	7.82	2.81	9.18333	2.75332		10.42	6.73	10.4	0.26096
	300	UN00343		6.58	8.21	5.5	17.09	4.05	15.48	13.68	3.23652		21.42	9.21	10.41	1.25937
	301	UN00344		28.65	13.69	15.34	19.2	10.87	11.47	16.3067	2.05002		16.8	15.96	16.16	0.00986846
	302	UN00345		0.33	8.81	6.52	3.05	5.95	5.44	27.0333	11.1669		13.92	30.88	36.3	2.70771
	303	UN00346		2.64	7.25	11.16	1.05	11.31	13.29	6.39667	5.17626		4.93	8.87	5.39	0.28035
	304	UN00347		2.31	19.98	11.74	6.83	61.08	23.17	14.6633	23.7646		2.03	8.88	33.08	8.53765
	305	UN00348		57.09	21.56	24.66	32.6	14.37	22.38	91.3033	22.9503		29.03	127.94	116.94	17.7272
	306	UN00350		3.64	0.79	0.87	1.9	0.44	1.21	6.42333	2.42872		3.49	5.69	10.09	0.862524
	307	UN00351		33.06	12.18	27.46	6.64	21.38	27.27	10.99	7.80475		12.5	6.41	14.06	0.788367
	308	UN00352		2.98	8.05	25.58	16.23	19.06	11.72	10.3267	6.15928		6.98	12.82	11.18	0.437648
	309	UN00354		1.99	1.18	2.62	1.05	1.02	0.4	8.36	3.32502		13.98	7.49	3.61	1.31455
	310	UN00355		15.23	30.69	26.2	24.48	32.78	11.74	18.9867	4.03793		11.65	14.62	30.69	2.60894
	311	UN00356		67.57	34.04	54.3	38.21	27.4	41.49	64.3167	6.98964		41.37	66.35	85.23	4.03248
	312	UN00357		31.82	42.53	109.68	23.87	129.05	72.9	169.177	58.3575		288.3	154.91	64.32	30.8619
	313	UN00358		4.98	4.73	11.09	5.39	11.24	9.94	22.4733	5.41971		16.64	19.66	31.12	1.3422
	314	UN00359		22.92	14.41	24.09	17.04	15.93	15.63	26.3167	1.827		24.25	28.62	26.08	0.0923036
	315	UN00360		42.89	33.18	57.57	46.09	52.81	32.3	51.5133	3.50812		34.21	59.79	60.54	2.33816
	316	UN00361		16.96	18.18	23.82	26.18	25.9	29.67	41.17	3.98653		42.41	39.76	41.34	0.0453234
	317	UN00362		4.99	12.25	31.72	33.81	16.68	10.97	20.3967	7.73664		26.91	13.97	20.31	0.902461
	318	UN00363		0	0	0	0.11	0	0	23.7233	20.5249		0	25.09	46.08	14.5558
	319	UN00364		17.97	9.29	13.75	20.47	12.74	26.24	23.4733	2.86817		24.59	20.79	25.04	0.156685
	320	UN00365		1.67	6.93	7.91	4.25	4.98	12.82	17.6167	5.49779		18.17	15.43	19.25	0.150391
	321	UN00366		0.67	4.36	5.86	2.12	5.72	9.37	8.31667	3.40111		7.62	8.25	9.08	0.0546429
	322	UN00367		2.67	6.93	4.39	0.11	11.44	8.76	3.13	4.98695		4.69	1.79	2.91	0.290174
	323	UN00368		1.33	20.41	66.27	20.84	14.83	23.24	1.92333	27.55		4.69	0.72	0.36	1.2003
	324	UN00369		4.67	3.77	9.39	12.87	6.02	3.47	13.84	2.96631		6.75	14.38	20.39	1.7628
	325	UN00370		63.85	42.9	54.95	18.22	48.54	49.63	123.95	26.4375		69.1	158.41	144.34	9.61168
	326	UN00371		30.45	10.53	21.76	45.21	21.79	12.88	12.8567	6.24049		15.01	12.25	11.31	0.0847309
	327	UN00372		6.7	8.15	9.56	3.31	14.43	9.41	8.76667	2.46959		8.54	10.82	6.94	0.144045
	328	UN00373		160.2	9.56	85.29	82.77	26.54	19.45	31.1667	53.956		57.19	19.13	17.18	6.17183
	329	UN00374		16.1	9.57	23.44	16.89	15.64	9.43	11.13	2.05322		9.74	9.75	13.9	0.300345
	330	UN00376		9.73	6.18	15.05	14.76	16.98	21.12	32.5433	6.43078		25.09	23.5	49.04	3.05261
	331	UN00377		104.93	13.59	26.01	5.14	36.7	17.47	40.8233	35.6708		27.81	54.69	39.97	1.96852
	332	UN00378		0.34	6	1.48	3.54	3.26	6.79	1.12333	2.7027		1.18	0.36	1.83	0.254687
	333	UN00379		16.15	34.19	40.38	39.14	45.6	31.67	17.23	6.0498		14.5	18.48	18.71	0.200457
	334	UN00380		40.06	19.6	18.79	5.58	9.78	20.98	39.4633	11.7708		43.52	30.09	44.78	0.922
	335	UN00381		34.01	24.2	37.88	11.59	15.85	18.52	31.64	6.24373		36.43	20.67	37.82	1.51457
	336	UN00382		14.15	8.41	16	20.94	10.38	12.35	12.2233	1.02305		19.86	7.26	9.55	1.4411
	337	UN00383		9.1	12.81	24.44	31.04	14.83	23.27	33.5533	5.53891		26.38	25.41	48.87	2.60186
	338	UN00384		0	22.82	112.27	16.22	23.72	25.33	2.04667	55.5042		5.04	0.73	0.37	1.32143
	339	UN00385		2.02	2.4	3.11	0.97	1.48	6.18	7.58	2.58287		9.19	4.36	9.19	0.53488
	340	UN00386		9.79	8.62	18.69	13.66	5.5	7.43	6.96	2.17357		7.72	7.27	5.89	0.0320111
	341	UN00387		3.38	9.63	9.65	3.34	15.9	10.52	8.04667	3.84357		12.77	3.64	7.73	1.15986
	342	UN00388		4.39	7.43	6.39	2.37	6.24	13.83	16.8	4.92651		14.86	15.28	20.26	0.332993
	343	UN00389		9.48	19.31	6.55	3.56	4.47	11.8	13.7967	4.62463		28.9	5.47	7.02	4.82051
	344	UN00390		2.03	3.82	5.96	0.43	3.88	3.31	5.01667	1.89976		6.26	6.57	2.22	0.511155
	345	UN00391		1.02	4.63	5.96	0.22	5.81	17.8	0	9.85568		0	0	0	0
	346	UN00392		4.41	13.09	39.32	8.96	26.99	13.25	22.8367	11.8547		42.03	9.85	16.63	5.05772
	347	UN00393		36.95	17.32	29.94	16.42	34.75	26.1	42.0433	5.86065		44.13	34.32	47.68	0.680444
	348	UN00394		2.71	4.03	5.81	3.24	5.67	6.21	17.2733	4.6011		14.31	15.33	22.18	0.591666
	349	UN00396		16.62	3.43	8.94	6.05	8.36	15.96	42.9467	14.4085		15.21	51.5	62.13	7.76209
	350	UN00398		14.93	7.05	11.93	9.73	9.55	9.33	23.67	3.30693		11.04	25.94	34.03	3.05612
	351	UN00399		3.39	1.41	1.94	0.22	1.64	1.66	4.43667	1.43048		1.49	1.46	10.36	2.57199
	352	UN00400		11.55	12.1	15.82	22.29	22.11	23.24	34.2367	4.5992		26.88	35.47	40.36	0.803677
	353	UN00401		5.77	9.28	10.6	12.55	5.23	7.68	21.4533	3.59921		14.64	21.21	28.51	1.20137
	354	UN00402		35.33	27.44	50.61	54.88	32.13	25.94	21.6733	4.17328		35.55	13.54	15.93	2.57631
	355	UN00404		7.82	9.29	6.42	9.1	7.63	9.14	15.0033	1.17892		10.76	18.31	15.94	0.491586
	356	UN00405		22.8	13.34	24.08	32.96	17.97	11.64	18.46	2.30735		18.86	16.49	20.03	0.129734
	357	UN00406		83.03	50.13	111.71	66.03	71.41	49.27	119.377	14.7424		136.77	100.78	120.58	1.26252
	358	UN00407		2.72	4.25	5.84	3.58	5.84	11.03	13.0667	3.41173		9.59	7.7	21.91	2.1131
	359	UN00408		12.26	6.07	11.83	10.75	10.79	10.82	22.2333	2.76657		13.48	21.65	31.57	1.90806
	360	UN00409		7.84	15.39	19.18	15.53	21.15	17.7	9.37333	2.64074		7.8	10.28	10.04	0.115772
	361	UN00410		8.19	4.86	11.7	10.11	10.21	9.8	6.05	0.981202		11.1	1.84	5.21	1.60771
	362	UN00411		4.1	11.15	7.65	5.76	7.36	5.84	4.32	1.23343		6.3	3.68	2.98	0.258304
	363	UN00412		412.93	0.2	0.3	0.22	0	0.63	0.96	334.391		0.3	2.21	0.37	0.481511
	364	UN00413		21.52	11.57	22.82	8.49	33.81	28.59	49.04	12.2935		50.47	44.51	52.14	0.253928
	365	UN00414		37.93	32.68	39.94	22.76	65.09	143.42	16.8867	42.5031		17.73	18.03	14.9	0.0333577
	366	UN00415		11.28	24.36	22.68	12.85	19.55	31.12	36.06	6.33793		34.87	37.91	35.4	0.0373483
	367	UN00416		10.59	24.16	27.04	57.94	17.89	31.95	56.8367	12.7054		39.68	58.16	72.67	2.6358
	368	UN00417		9.91	5.48	18.93	86.58	21.35	15.04	19.3867	25.0586		13.23	12.51	32.42	3.03724
	369	UN00418		20.52	24.79	26.75	13.62	27.08	32.18	42.86	5.88589		46.02	47.14	35.42	0.257127
	370	UN00420		17.45	9.15	32.93	36.53	20.48	65.65	5.36	19.3937		9.03	3.69	3.36	0.70827
	371	UN00421		4.45	9.35	17.75	23.77	10.39	14.84	17.2833	3.8219		14.75	16.95	20.15	0.276204
	372	UN00422		1.03	2.03	1.65	5.34	0.9	3.35	32.85	18.0633		18.06	39.81	40.68	2.66456
	373	UN00423		15.06	6.1	20.31	23.89	16.57	11.72	20.3967	2.96096		22.28	22.86	16.05	0.207786
	374	UN00424		19.19	56.39	88.11	34.62	88.2	44.6	32.9033	21.7411		44.91	30.26	23.54	1.28882
	375	UN00425		79.16	20.76	46.69	41.82	26.99	52.56	102.96	21.0918		52.14	146.51	110.23	10.656
	376	UN00426		6.86	5.3	15.97	8.63	8.3	10.06	4.58667	2.11738		11.16	1.48	1.12	2.79409
	377	UN00427		2.06	0.81	1.21	2.51	2.56	7.75	5.7	2.61374		4.83	5.17	7.1	0.153274
	378	UN00428		25.05	23.65	55.05	114.17	19.33	36.07	119.327	37.8635		61.58	178.15	118.25	12.9999
	379	UN00429		14.07	18.35	13.27	7.11	20.54	20.13	120.473	50.4801		32	140.45	188.97	29.9554
	380	UN00430		10.64	9.38	10.71	18.26	12.38	12.37	16.0067	0.827968		12.68	17	18.34	0.323763
	381	UN00431		12.01	8.97	17.19	2.19	15.4	17.19	9.46667	4.92324		15.39	7.02	5.99	1.04676
	382	UN00432		7.21	9.79	22.03	19.69	14.2	16.57	22.2067	3.32146		17.81	18.49	30.32	1.1625
	383	UN00433		9.62	11.23	13.89	10.4	15.42	18.27	18.0467	1.88245		16.92	19.24	17.98	0.0434168
	384	UN00434		16.16	25.94	15.26	19.83	16.34	23.53	18.9033	1.19436		12.4	24.07	20.24	0.915081
	385	UN00435		4.13	10.42	33.26	9.1	17.25	30.27	36.97	13.981		17.55	32.97	60.39	6.23891
	386	UN00436		6.54	19.62	8.92	7.78	22.7	17.87	2.03333	7.68269		2.72	0	3.38	1.12575
	387	UN00437		11.01	4.7	13.77	7.24	12.57	13.88	19.6833	3.47363		17.56	14.09	27.4	1.24262
	388	UN00438		2.41	5.11	4.69	5.92	6.51	15.14	8.43	3.1897		3.94	3.71	17.64	3.29337
	389	UN00439		3.79	2.25	9.99	2.19	6.51	4.63	5.42	2.21767		3.94	5.19	7.13	0.25757
	390	UN00440		6.54	5.52	6.51	2.3	3.03	13.47	9.02333	3.14822		12.12	5.56	9.39	0.555541
	391	UN00441		21.03	4.1	8.64	1.43	7.74	10.11	10.98	5.88467		14.25	8.54	10.15	0.312734
	392	UN00442		4.48	7.99	3.18	7.36	5.01	10.96	10.1733	1.79618		8.8	6.68	15.04	0.918223
	393	UN00443		1.38	1.64	3.64	3.3	2.88	6.11	2.65333	1.05911		1.21	1.86	4.89	0.663134
	394	UN00444		1.04	3.28	8.34	10.88	6.68	14.34	18.1533	6.27884		13.96	10.78	29.72	2.65961
	395	UN00445		15.19	17.43	22.76	8.91	33.87	26.79	32.1967	7.19148		26.11	23.8	46.68	2.45022
	396	UN00447		28.67	33.24	45.85	32.69	53.35	69.44	59.6033	9.3544		66.84	52.46	59.51	0.396384
	397	UN00449		4.85	6.79	11.56	11.8	7.16	11.63	18.5567	2.84791		17.05	20.13	18.49	0.0675564
	398	UN00450		3.47	5.15	8.68	14.47	7.93	6.78	18.2333	3.74444		11.89	22.4	20.41	0.875155
	399	UN00451		1.04	14.21	128.79	17.02	29.75	40.47	2.07667	65.4166		3.97	0.75	1.51	0.558997
	400	UN00452		4.86	8.87	17.24	18.03	15.12	21.42	23.1533	4.68651		23.2	22.8	23.46	0.023891
	401	UN00454		0.69	4.33	2.44	4.65	3.21	12.1	0.753333	4.35525		0	1.12	1.14	0.410251
	402	UN00455		13.9	12.8	20.46	29.78	23.69	18.04	6.99	3.66371		8.56	6.73	5.68	0.096528
	403	UN00456		1.39	0.41	1.07	1.44	1.22	7.85	39.58	25.3404		1.22	52.75	64.77	19.363
	404	UN00457		0.35	1.86	3.97	0.22	5.2	4.46	0.706667	3.03275		0.61	0.37	1.14	0.106055
	405	UN00458		3.13	5.78	12.68	4.76	14.53	17.2	30.8867	10.5765		16.82	27.7	48.14	4.03667
	406	UN00459		9.05	11.37	11.32	15.19	10.57	11.91	12.0867	0.279055		12.55	15.74	7.97	0.464774
	407	UN00460		30.98	11.79	58.29	13.53	32.93	26.59	14.7133	13.067		18.07	9.75	16.32	0.65034
	408	UN00461		3.48	14.08	7.2	8.22	3.22	13.41	26.81	8.11058		13.49	24.77	42.17	3.87319
	409	UN00462		28.93	22.98	28.03	1.55	37.11	20.66	4.02667	15.8422		9.81	1.13	1.14	2.45935
	410	UN00463		3.14	12.01	62.21	26	29.61	10.01	0.503333	28.3248		0	1.13	0.38	0.34843
	411	UN00464		16.4	7.46	13.34	16.12	13.66	17.48	27.01	3.13562		29.15	18.79	33.09	1.09675
	412	UN00465		8.72	3.32	13.49	15.79	20.57	11.51	24.7	5.81178		20.56	38.7	14.84	2.38311
	413	UN00466		4.19	8.71	9.82	3.11	12.13	17.06	13.2967	4.53137		20.57	7.52	11.8	1.37845
	414	UN00467		13.62	7.05	13.81	21.14	13.37	21.12	8.66667	2.37554		13.51	5.26	7.23	0.852367
	415	UN00468		1.05	0.62	1.07	3	0.31	5.76	29.8133	18.088		6.76	25.57	57.11	10.8545
	416	UN00469		4.54	8.09	15.81	46.29	11.83	17.07	9.8	10.6683		10.14	12.79	6.47	0.378356
	417	UN00470		13.62	18.05	67.85	51.65	33.81	27.32	4.85667	20.1573		7.37	2.63	4.57	0.504017
	418	UN00471		30.76	22.22	36.11	14.37	28.3	43.15	25.5367	5.4633		21.22	21.46	33.93	1.10871
	419	UN00472		4.55	11.63	12.76	19.06	11.23	10.9	40.1233	9.91395		22.76	61.39	36.22	4.07644
	420	UN00473		3.15	8.95	18.01	9.49	12.64	14.55	17.4333	4.21589		15.09	16.97	20.24	0.257684
	421	UN00474		11.21	5.2	10.77	10.38	10.02	7.92	27.8	5.36505		13.86	27.53	42.01	3.65059
	422	UN00478		0	0	4.16	1.79	6.17	1.93	4.88	3.95359		2.47	5.29	6.88	0.542301
	423	UN00479		2.1	2.92	7.86	1.68	5.71	7.5	11.7367	3.81099		5.86	7.93	21.42	2.75656
	424	UN00481		18.95	4.38	12.64	9.5	4.79	4.07	13.7733	4.13818		15.12	16.25	9.95	0.277393
	425	UN00482		9.48	9.8	36.87	28.52	25.33	22.09	17.9433	6.43308		22.54	7.56	23.73	2.43268
	426	UN00483		15.8	41.51	58.33	4.25	35.53	7.29	4.02333	27.6822		8.65	2.27	1.15	1.60233
	427	UN00484		3.16	31.91	8.49	8.5	19.46	22.95	46.1067	17.2358		10.81	27.6	99.91	22.132
	428	UN00485		24.23	7.72	22.69	13.09	17.92	17.17	10.62	3.24061		13.59	8.7	9.57	0.241751
	429	UN00486		7.37	4.59	8.33	15.78	7.73	7.08	10.6167	1.35835		8.96	6.81	16.08	1.08182
	430	UN00487		13	5.22	10.81	14.22	5.72	6.22	20.1633	3.42841		6.8	25.73	27.96	3.7303
	431	UN00489		20.38	8.77	9.57	8.4	8.19	19.1	27.92	5.79398		12.05	24.21	47.5	5.63752
	432	UN00490		5.27	21.72	8.65	9.41	16.86	21.7	8.55	5.24062		17.63	2.27	5.75	3.15552
	433	UN00491		18.3	11.5	19.79	17.27	10.22	26.23	53.2567	11.5993		35.28	45.85	78.64	4.76661
	434	UN00492		15.84	10.87	21.65	9.31	23.54	16.77	8.35	3.76491		17.03	2.65	5.37	2.82946
	435	UN00493		2.82	1.05	2.94	2.02	3.25	1.94	4.19667	0.666754		3.41	2.65	6.53	0.483909
	436	UN00494		6.69	9.21	14.71	6.06	12.24	9.26	17.4933	2.85946		10.84	18.21	23.43	1.22002
	437	UN00495		0.35	3.77	0.62	3.03	1.09	8.4	1.92	3.34862		1.55	1.9	2.31	0.0450757
	438	UN00496		5.99	6.28	3.41	1.01	2.33	3.45	1.35667	1.75054		0.62	0.76	2.69	0.435553
	439	UN00497		1.41	4.4	4.03	17.52	1.55	0.65	2.69333	6.22339		3.1	1.14	3.84	0.386785
	440	UN00498		3.53	5.24	3.41	7.19	4.03	10.56	0.973333	2.38699		0.62	0.76	1.54	0.120212
	441	UN00499		14.83	14.47	33.99	7.88	24.7	24.38	31.4433	7.73098		28.88	30.8	34.65	0.227739
	442	UN00501		32.49	54.96	42.21	52.1	63.08	102.49	39.2667	13.1327		61.19	29.66	26.95	3.42029
	443	UN00502		3.53	12.8	10.4	5.4	9.01	20.5	15.5733	5.0524		9.94	15.98	20.8	1.01496
	444	UN00503		14.13	8.19	14.44	6.31	15.7	14.68	20.5267	3.23446		20.2	19.03	22.35	0.121285
	445	UN00504		21.55	11.75	24.07	21.62	28.29	14.9	20.7867	2.32095		16.78	21.31	24.27	0.416044
	446	UN00505		1.41	12.82	6.37	1.58	3.89	6.05	5.49333	3.85572		3.42	4.19	8.87	0.746832
	447	UN00507		16.98	12.82	25.19	16.91	20.39	21.4	23.93	1.92481		24.58	19.05	28.16	0.516316
	448	UN00508		2.83	6.3	5.13	4.06	6.69	12.54	17.45	4.86327		7.78	13.33	31.24	4.01132
	449	UN00509		31.14	15.98	15.4	13.19	10.43	14.7	26.3233	3.91296		24.59	33.54	20.84	0.559263
	450	UN00510		1.42	2.74	3.74	5.53	4.99	5.19	16.88	5.12897		4.05	11.06	35.53	7.47745
	451	UN00511		9.57	15.58	13.24	33.42	13.87	22.73	34.6033	5.9865		23.06	30.14	50.61	2.95638
	452	UN00512		1.06	1.47	0.78	0.79	4.05	4.11	4.68667	2.0138		2.49	1.53	10.04	2.04479
	453	UN00514		14.18	11.58	20.26	40.78	13.57	13.21	17.0533	4.4283		16.53	12.6	22.03	0.714618
	454	UN00515		5.32	3.58	20.59	11.42	12.49	6.5	27.5233	8.44634		15.61	28.66	38.3	2.48298
	455	UN00516		9.94	10.33	20.74	9.16	19.36	24.07	37.5333	8.52717		18.41	48.15	46.04	3.88463
	456	UN00517		3.19	3.16	6.86	6.11	6.71	6.94	13.3933	2.49923		4.37	14.14	21.67	2.98305
	457	UN00518		3.55	7.17	14.82	8.48	14.52	9.11	4.91333	3.17134		2.81	5.35	6.58	0.402208
	458	UN00519		1.07	2.53	5.46	1.02	2.19	1.74	3.51	1.3729		4.37	3.06	3.1	0.0557925
	459	UN00520		22.38	4.43	25.76	22.75	18.75	11.07	25.42	5.44568		33.11	18.36	24.79	0.919568
	460	UN00521		50.45	57.83	85.88	54.23	123.81	69.9	27.62	20.5216		56.25	9.18	17.43	9.18806
	461	UN00522		18.48	24.28	17.02	24.12	17.36	31.27	23.2267	1.58987		26.57	23.35	19.76	0.132712
	462	UN00523		49.06	59.34	47.97	27.64	61.16	64.73	81.46	10.4109		133.83	56.28	54.27	9.46394
	463	UN00524		9.95	7.18	16.56	14.95	16.58	7.6	24.5133	3.96546		11.26	9.95	52.33	10.3204
	464	UN00525		3.2	2.96	3.28	0.11	5.16	4.56	2.79333	1.83555		3.75	2.3	2.33	0.0894283
	465	UN00526		46.24	10.99	16.57	1.02	8.3	4.78	21.1567	17.6581		7.51	22.22	33.74	4.31022
	466	UN00527		2.85	1.27	4.22	0	5.48	3.04	22.45	11.3487		13.46	34.49	19.4	2.15926
	467	UN00528		7.47	3.38	7.04	12.25	5.32	9.13	15.3	2.44669		10.33	10.73	24.84	2.08673
	468	UN00529		26.35	23.9	46.79	68.76	44.18	19.8	20.3067	9.37712		50.11	4.6	6.21	13.073
	469	UN00530		68.38	33.01	40.54	4.99	50.77	31.99	27.81	17.9157		37.9	23.78	21.75	0.991501
	470	UN00533		7.13	16.1	47.81	30.8	26.05	11.77	51.6867	15.8308		13.18	68.76	73.12	12.3961
	471	UN00534		1.07	0.42	0.31	1.59	0.16	1.75	45.2667	33.1001		3.14	69.21	63.45	19.0223
	472	UN00535		0.36	0.21	0.63	50.55	0.94	1.31	4.42333	31.7021		4.4	7.31	1.56	0.804395
	473	UN00536		89.67	33.11	26.06	11.04	22.79	33.18	55.8467	21.8287		57.82	73.49	36.23	2.32825
	474	UN00537		20.37	8.28	20.26	20.95	15.25	11.14	22.67	2.38659		15.72	25.79	26.5	0.870634
	475	UN00538		20.05	20.21	16.36	13.12	7.88	12.91	25.86	3.0808		40.31	16.19	21.08	2.46706
	476	UN00540		1.79	2.77	5.51	2.05	5.99	6.56	10.9867	3.18214		7.25	5.4	20.31	2.70884
	477	UN00541		62.71	21.5	34.02	22.72	34.21	37	38.0767	6.84512		43.5	30.87	39.86	0.55515
	478	UN00543		45.18	24.71	32.46	24.57	35.5	26.95	63.7633	8.0362		52.04	57.93	81.32	2.11512
	479	UN00544		0	0.21	0.47	1.94	0	4.38	17.0933	11.6668		15.46	13.91	21.91	0.585452
	480	UN00545		3.23	2.98	4.73	5.72	6.95	4.82	11.4267	1.98213		11.68	7.73	14.87	0.598845
	481	UN00546		1.08	1.28	5.99	4.12	4.9	4.39	0.13	2.63889		0	0	0.39	0.193379
	482	UN00547		16.91	15.81	21.66	33.35	11.39	11.87	41.6067	6.92459		27.21	34.86	62.75	4.12015
	483	UN00548		0.72	1.28	10.12	4.36	6.02	34.09	314.34	225.24		2.85	354.66	585.51	178.987
	484	UN00550		0.72	0	0.32	0.34	0	2.86	17.6833	12.6097		20.27	15.9	16.88	0.110905
	485	UN00551		8.65	6.42	16.15	7.81	15.22	14.09	11.1333	2.35585		15.84	8.92	8.64	0.546335
	486	UN00552		1.8	4.29	3.96	2.07	5.56	7.94	6.25667	1.87346		8.57	2.33	7.87	0.998186
	487	UN00553		468.69	49.81	20.65	25.45	10.33	29.81	46.6567	239.999		84.23	16.73	39.01	10.8765
	488	UN00554		5.42	8.38	4.61	3.23	5.57	11.26	8.52	1.87393		9.86	5.45	10.25	0.439814
	489	UN00556		5.42	28.36	32.58	49.32	51.55	48.83	24.9667	13.5854		16.86	24.92	33.12	1.41879
	490	UN00557		0.36	6.24	0.48	1.38	1.27	1.11	2.32333	2.32471		2.23	0	4.74	1.49453
	491	UN00558		27.15	5.81	16.07	9.92	8.6	8.63	24.2833	6.28341		13.06	17.16	42.63	4.84161
	492	UN00559		6.88	11.19	21.01	16.16	16.89	11.51	9.7	2.45912		18.48	3.12	7.5	2.72842
	493	UN00560		23.91	10.33	13.22	6.81	12.27	14.39	13.1167	2.79145		13.06	14.44	11.85	0.0294256
	494	UN00561		5.07	4.95	6.85	8.32	8.61	9.75	31.4633	8.77017		21.68	32.79	39.92	1.47271
	495	UN00563		7.98	1.72	2.55	0.81	0	0.44	5.08	4.08425		3.83	5.08	6.33	0.173875
	496	UN00564		89.71	39.27	49.8	41.55	63.28	45.49	62.6767	7.63106		54.62	66.49	66.92	0.511719
	497	UN00565		0.73	6.04	6.7	0	9.43	11.98	2.26	6.82454		6.39	0.39	0	2.51968
	498	UN00566		10.53	1.94	11.49	5.67	8.63	6.21	4.44333	2.43475		5.43	1.56	6.34	0.794201
	499	UN00568		6.54	6.48	4.95	4.17	4.32	6.22	13.5433	2.05216		5.11	11.35	24.17	3.3552
	500	UN00569		54.53	13.61	37.7	22.59	32.79	23.1	37.02	7.83326		31.97	46.59	32.5	0.688091
	501	UN00570		4	6.7	12.15	5.91	7.04	12.66	12.3667	2.50799		11.51	14.49	11.1	0.0922849
	502	UN00572		1.82	2.81	1.6	0.7	3.68	4.89	2.75	1.25268		5.12	3.13	0	1.48135
	503	UN00573		2.18	6.27	27.66	19.82	16.8	21.78	5.79333	9.61624		5.12	3.53	8.73	0.603988
	504	UN00574		14.55	10.8	11.51	15.88	8.8	12	23.5067	2.05153		22.4	21.15	26.97	0.279275
	505	UN00575		8.73	19.66	19.82	27.47	17.77	19.78	13.84	2.20627		13.12	12.54	15.86	0.160537
	506	UN00576		16.01	10.81	16.63	42.21	11.05	7.34	4.93333	8.49464		9.28	2.74	2.78	1.09115
	507	UN00577		5.82	5.4	8.48	1.28	6.56	6.45	9.76	2.36432		9.92	6.66	12.7	0.501334
	508	UN00578		64.04	564.39	108.9	64	113.99	63.36	55.78	212.057		83.21	62.31	21.82	7.62434
	509	UN00579		3.64	4.97	8	14.73	4.96	6.23	10.7467	2.11285		8.96	10.19	13.09	0.25107
	510	UN00580		3.28	1.3	1.76	1.62	3.68	2.89	24.6167	11.7522		3.84	18.42	51.59	11.9373
	511	UN00581		0	6.05	20.64	54.63	1.6	2.22	0.106667	31.9952		0.32	0	0	0.149476
	512	UN00582		4.37	5.63	3.04	3.71	2.24	16.02	17.9267	7.24186		13.13	20	20.65	0.536051
	513	UN00583		16.03	1.52	7.85	5.92	4.97	2.23	3.55333	4.28465		3.2	6.67	0.79	1.09133
	514	UN00584		25.51	28.36	17.3	17.88	21.01	35.85	24.5	2.81683		21.8	28.26	23.44	0.187681
	515	UN00585		14.58	15.8	21.46	7.9	15.39	12.92	15.4067	2.16509		15.39	12.95	17.88	0.247455
	516	UN00586		8.75	13.64	21.14	10.34	31.27	21.38	2.21	9.57648		5.45	0.39	0.79	1.44675
	517	UN00587		13.13	15.6	27.73	11.62	36.74	16.04	11.23	6.99108		15.08	6.28	12.33	0.874656
	518	UN00588		6.93	3.25	3.37	6.28	7.22	8.02	56.93	26.283		18.92	65.59	86.28	11.4545
	519	UN00589		22.97	7.8	16.51	7.55	14.44	14.71	20.0933	3.62448		24.7	16.49	19.09	0.350434
	520	UN00590		1.09	2.38	1.28	1.74	2.41	6.91	6.25	2.46189		2.89	3.93	11.93	1.75203
	521	UN00591		0	0	1.12	0	1.12	0.67	2.70333	1.84156		0.96	0.39	6.76	2.04501
	522	UN00592		8.39	5.2	11.71	5.81	9.63	7.58	7.84333	1.07193		7.7	7.47	8.36	0.0304984
	523	UN00593		2.56	1.52	7.38	4.07	8.51	5.35	23.93	8.85275		33.4	18.48	19.91	1.06035
	524	UN00594		4.02	14.32	19.42	13.26	21.37	16.06	1.89667	7.217		4.5	0.79	0.4	1.07367
	525	UN00595		6.94	2.6	4.82	0.47	3.37	2.45	2.41667	1.8807		2.89	1.97	2.39	0.0379608
	526	UN00596		6.21	33.63	12.2	3.26	12.7	35.71	21.4733	14.0735		12.21	29.11	23.1	1.65936
	527	UN00598		8.77	4.99	7.06	1.05	5.62	8.03	11.9367	3.1774		12.85	11.01	11.95	0.0365304
	528	UN00599		57.45	30.87	34.42	34.63	33.65	29.29	79.3467	10.4008		103.64	69.36	65.04	1.971
	529	UN00600		20.86	5.87	11.74	5.48	4.35	4.47	6.74333	4.36427		3.54	6.31	10.38	0.879301
	530	UN00601		51.26	25.23	32.99	37.69	32.7	31.32	25.2567	2.15216		32.53	22.48	20.76	0.55107
	531	UN00603		4.03	3.26	4.99	3.03	2.74	5.37	12.9867	2.91503		5.15	11.05	22.76	2.98714
	532	UN00604		13.19	3.48	8.05	23.7	5	2.01	9.82	5.87725		9.99	9.08	10.39	0.0408888
	533	UN00607		12.11	15.7	10.16	14.85	36.98	16.14	4.02	8.49833		4.52	5.14	2.4	0.199059
	534	UN00608		4.04	5.67	4.84	9.48	3.39	11	56.6933	25.5199		5.17	72.39	92.52	23.0787
	535	UN00609		3.67	15.06	9.69	13.46	15.84	39.05	11.4	9.90797		27.46	5.14	1.6	7.05487
	536	UN00610		77.5	26.84	47.62	52.21	43.8	47.58	59.04	5.77226		55.57	48.26	73.29	1.61833
	537	UN00611		0.37	0.22	1.61	0.59	2.75	21.55	4.88667	12.691		0	12.26	2.4	4.10183
	538	UN00612		6.24	12.87	13.72	21.07	15.19	17.51	21.39	2.71761		10.66	12.26	41.25	6.1434
	539	UN00613		3.68	0.66	3.39	3.28	1.62	2.92	3.67	0.752303		5.82	1.58	3.61	0.557858
	540	UN00614		9.19	6.33	13.25	12.88	20.05	10.33	14.1367	2.40181		16.49	10.29	15.63	0.409079
	541	UN00615		2.57	4.15	7.11	3.05	8.9	7.86	9.67667	2.45568		5.5	10.3	13.23	0.835817
	542	UN00616		11.4	14.42	23.93	17.12	15.54	35.97	41.8533	8.70912		30.74	51.9	42.92	1.27285
	543	UN00617		5.15	4.59	1.94	2.58	0.32	1.8	7.57667	2.50992		10.36	4.75	7.62	0.463765
	544	UN00619		11.04	11.59	42.71	13.14	53.13	12.82	0.266667	25.053		0	0.4	0.4	0.145113
	545	UN00620		11.05	5.69	9.71	3.29	6.64	14.18	20.6567	5.07402		18.79	14.67	28.51	1.26284
	546	UN00621		4.42	7.22	11.33	10.45	8.75	6.08	13.6467	1.73275		7.78	14.28	18.88	1.20388
	547	UN00622		1.84	1.75	7.77	13.03	6.48	5.4	14.4967	4.66283		7.45	8.73	27.31	3.80083
	548	UN00623		8.85	8.54	14.42	15.16	9.25	9.69	14.9867	1.01393		12.97	13.5	18.49	0.367001
	549	UN00624		5.54	7.02	10.38	2.82	7.96	3.83	9.47667	2.09235		18.83	3.97	5.63	2.72636
	550	UN00625		5.54	18.64	46.73	68	23.39	16.92	6.03333	21.6782		6.49	5.57	6.04	0.018137
	551	UN00626		21.41	13.16	49	53.29	38.66	29.55	32.3433	7.78946		37.34	23.06	36.63	1.0462
	552	UN00627		0	1.1	0.81	0.24	1.79	3.84	7.18333	4.06916		0.65	3.18	17.72	5.44448
	553	UN00628		9.97	8.12	9.25	4.24	14.79	15.35	22.0667	4.83286		13.32	23.47	29.41	1.60406
	554	UN00629		73.89	19.97	49.2	28.49	38.04	35.66	15.1467	12.6385		26.64	10.74	8.06	2.51769
	555	UN00630		16.99	16.68	12.01	28.61	12.68	23.02	30.12	3.13894		26.64	25.86	37.86	0.859515
	556	UN00631		10.34	12.95	12.34	10.83	15.28	18.74	14.4167	1.30293		13.97	9.95	19.33	0.809941
	557	UN00632		104.21	34.69	83.81	103.75	72.84	58.03	146.273	20.2049		72.48	221.68	144.66	17.4098
	558	UN00633		18.49	16.48	30.23	34.41	28.8	40.67	40.2033	4.87517		41.63	36.64	42.34	0.184206
	559	UN00634		11.46	8.13	14.3	9.43	11.71	15.82	23.21	2.98259		21.47	17.52	30.64	1.04552
	560	UN00635		2.22	3.08	3.42	2.12	4.72	3.62	4.02	0.556269		3.25	5.58	3.23	0.170217
	561	UN00637		4.81	10.56	21.97	16.05	52.62	42.31	1.70667	24.7126		3.91	0.4	0.81	0.866287
	562	UN00638		4.44	23.32	17.25	298.84	14.34	16.29	10.6667	154.411		16.29	2.79	12.92	2.5022
	563	UN00640		20.75	24.22	41.21	18.9	38.16	56.16	77.45	17.688		76.93	77.43	77.99	0.0627854
	564	UN00641		4.82	14.75	16.13	3.31	16.63	30.57	31.1133	12.1811		8.48	32.73	52.13	8.24239
	565	UN00642		6.3	3.3	7.17	6.62	5.87	6.57	10.0233	0.934525		5.54	9.98	14.55	1.04548
	566	UN00643		5.93	7.71	23.95	12.88	24.79	18.12	19.6767	6.04854		20.87	19.16	19	0.0146933
	567	UN00645		6.68	6.17	15.01	4.61	15.03	17.01	11.26	4.0772		14.04	7.6	12.14	0.469692
	568	UN00646		4.83	8.38	15.5	14.32	13.72	13.39	7.69667	2.22294		6.21	10	6.88	0.208405
	569	UN00648		5.2	2.21	3.26	3.08	3.43	6.58	11.9067	2.7798		5.55	16.8	13.37	1.40348
	570	UN00649		21.18	23.18	38.38	42.74	27.96	30.88	34.5	2.35433		18.96	43.22	41.32	2.77035
	571	UN00650		23.04	30.68	12.41	20.25	7.52	10.9	93.4667	32.8205		2.61	43.22	234.57	79.2188
	572	UN00652		0.37	1.99	2.94	0.59	5.73	25.46	0.243333	15.173		0.33	0.4	0	0.123454
	573	UN00653		21.58	31.17	18.65	35.58	11.13	31.84	38.0067	4.77023		18	44.89	51.13	4.40136
	574	UN00655		5.21	9.29	12.27	8.19	9.99	12.06	12.8867	1.50055		19.65	5.61	13.4	1.81005
	575	UN00656		153.75	12.38	29.78	33.81	19.49	15.92	37.1467	50.4908		30.78	42.1	38.56	0.472646
	576	UN00657		1.12	1.55	2.78	0.12	3.6	14.11	94.47	65.0987		21.29	79.81	182.31	34.9822
	577	UN00658		1.86	0	5.24	1.07	0.98	11.16	86.42	59.7756		1.97	89.89	167.4	48.7535
	578	UN00659		39.14	49.82	79.95	39.67	56.75	53.07	66.5933	7.38065		51.47	69.05	79.26	1.72986
	579	UN00660		4.47	10.85	31.62	27.32	27.88	20.04	3.07333	11.696		7.21	1.2	0.81	1.64409
	580	UN00661		7.83	8.2	8.69	12.24	9.52	22.33	23.47	4.77012		19.02	19.68	31.71	1.14556
	581	UN00662		2.98	7.09	6.88	7.01	8.2	5.47	14.3833	2.39077		12.79	10.84	19.52	0.754508
	582	UN00663		5.97	6.2	12.29	13.07	11.82	13.22	4.61667	2.04798		8.2	4.02	1.63	0.982968
	583	UN00664		90.64	31.69	106.55	42.91	88.95	34.87	17.4267	29.1366		48.23	0.8	3.25	17.4534
	584	UN00665		11.96	26.64	12.98	3.57	14.14	16.67	9.06333	5.75646		15.45	6.04	5.7	1.26925
	585	UN00666		31.02	17.76	40.4	30.01	25.65	41.56	40.4233	4.08414		28.6	51.92	40.75	1.54361
	586	UN00667		2.24	0.22	1.97	0.24	5.1	5.71	8.36333	4.50084		3.95	4.43	16.71	2.75089
	587	UN00668		27.67	21.1	36.16	54.22	14.64	15.54	17.3933	6.69149		23.02	16.11	13.05	0.520575
	588	UN00669		3.37	4.22	9.37	2.15	8.56	4.57	8.62667	2.52693		8.88	10.07	6.93	0.0881477
	589	UN00670		7.49	4.89	9.22	4.53	6.59	12.81	9.42	1.76192		9.55	5.65	13.06	0.758676
	590	UN00671		3.75	3.12	6.26	1.19	6.26	19.91	6.69667	6.72714		2.97	3.23	13.89	2.53353
	591	UN00672		16.11	1.78	5.76	3.7	11.87	15.8	41.5833	16.6486		10.55	47.61	66.59	10.8855
	592	UN00673		7.5	4.9	10.05	2.51	13.03	6.18	15.12	4.05862		12.86	15.74	16.76	0.177273
	593	UN00674		13.49	14.92	20.43	25.92	8.58	17.4	27.1367	3.0064		22.42	21.39	37.6	1.56149
	594	UN00675		1.5	2.23	1.65	2.15	5.44	4.35	0.63	1.5589		0.66	0	1.23	0.387151
	595	UN00676		22.87	24.5	33.12	18.88	22.1	12.14	21.5167	2.70315		31.66	17.36	15.53	1.32588
	596	UN00677		5.25	11.36	20.1	11.83	25.9	11.45	3.65	6.89622		10.55	0.4	0	4.37019
	597	UN00678		2.25	2.23	39.89	22.71	15.84	3.9	8.41667	17.1375		8.58	8.08	8.59	0.0137324
	598	UN00679		4.5	2.01	4.62	1.08	2.15	4.35	11.0867	3.35329		12.54	10.91	9.81	0.0430441
	599	UN00680		19.51	7.13	16.82	10.4	18.32	13.3	7.39667	2.86808		6.27	2.42	13.5	2.07363
	600	UN00681		13.88	23.4	83.43	80.82	52	27.74	12.4733	26.6438		12.21	12.12	13.09	0.0343398
	601	UN00682		10.88	11.59	24.08	23.68	19.32	22.47	34.8867	4.8587		34.66	30.31	39.69	0.424209
	602	UN00683		8.26	17.17	9.07	91.01	17.83	9.63	0.763333	35.9876		0.66	0.81	0.82	0.00685051
	603	UN00684		28.53	33.01	36.13	23.57	22.46	44.73	38.3567	3.68854		84.2	19.41	11.46	16.2117
	604	UN00685		4.13	1.78	6.27	8.14	4.46	1.15	4.80333	1.66148		2.64	7.68	4.09	0.581295
	605	UN00686		1.5	1.12	1.65	0.96	1.49	5.05	75.0967	52.5794		3.63	60.28	161.38	45.5809
	606	UN00687		7.89	7.14	9.25	7.54	2.64	5.28	15.66	2.69974		15.2	13.35	18.43	0.265986
	607	UN00689		11.28	42.01	36.53	32.72	28.47	33.32	58.9767	9.79426		32.75	81.02	63.16	4.88339
	608	UN00690		7.53	1.79	2.65	0.36	0.83	20.69	90.66	59.8755		0.99	48.63	222.36	75.3015
	609	UN00691		1.51	6.71	3.64	4.8	5.3	11.73	9.44	3.03482		8.28	4.86	15.18	1.42069
	610	UN00692		1.88	3.8	4.96	8.04	6.13	5.52	17.1233	4.35886		8.94	21.08	21.35	1.56438
	611	UN00693		26.73	10.51	30.45	33.11	41.58	19.78	25.5367	5.31657		39.41	12.16	25.04	3.27017
	612	UN00694		9.42	7.16	9.93	26.52	10.27	5.29	6.63667	3.87081		9.28	3.65	6.98	0.564449
	613	UN00695		0.38	2.69	15.4	1.92	13.76	34.53	15.7167	17.7427		11.6	15.42	20.13	0.641474
	614	UN00696		1.88	3.36	6.29	7.21	5.8	7.6	14.4867	3.35939		9.94	14.21	19.31	0.81176
	615	UN00698		26.77	76.37	49.54	26.67	34.67	25.8	39.68	11.0097		46.75	37.76	34.53	0.302817
	616	UN00699		9.43	7.85	16.09	8.18	29.72	9.91	76.39	30.3935		26.89	112.17	90.11	13.4923
	617	UN00700		1.13	1.79	2.65	3.85	2.82	1.38	8.21333	2.19644		4.98	7.72	11.94	0.76127
	618	UN00701		0.38	3.14	3.32	2.29	8.14	22.39	1.53667	10.7715		1.33	0.81	2.47	0.226777
	619	UN00702		12.47	10.1	16.6	7.82	16.79	27.7	33.71	7.76287		21.26	35.39	44.48	2.17951
	620	UN00704		14.75	6.29	5.49	2.29	7.82	27.27	46.72	20.3874		44.25	47.66	48.25	0.117031
	621	UN00705		15.13	4.94	7.82	12.9	7.16	6.24	15.9133	2.40025		15.31	12.22	20.21	0.565274
	622	UN00707		10.99	13.28	17.32	18.96	15.84	22.92	28.2067	2.92355		53	16.33	15.29	6.19865
	623	UN00708		4.93	2.7	6.5	4.35	9.17	6.25	13.0867	2.70163		13.34	9.8	16.12	0.428288
	624	UN00709		11.75	3.38	5	12.68	3	6.02	9.88	2.3653		10.34	10.21	9.09	0.00480391
	625	UN00710		9.48	5.4	21.99	10.39	7.67	15.06	26.53	6.2901		16.34	32.25	31	1.54647
	626	UN00711		0.76	1.13	5	0.6	7.35	4.64	41.8833	24.4384		4.01	33.1	88.54	22.6638
	627	UN00712		8.35	11.72	13.51	12.7	11.19	14.14	17.3333	1.11829		13.35	19.62	19.03	0.377077
	628	UN00713		1.52	0.9	0.33	0.36	0.5	0.93	3.08	1.03462		1	2.45	5.79	0.933649
	629	UN00714		4.93	0.9	0.17	0.36	0.84	3.71	31.5567	20.0825		5.01	45.79	43.87	10.0751
	630	UN00716		32.3	46.95	69.8	14.65	48.98	39.7	9.79333	18.4027		10.03	9.82	9.53	0.00106644
	631	UN00717		6.46	16.48	22.89	14.66	19.73	22.53	10.2767	3.97689		4.01	9.41	17.41	2.19637
	632	UN00718		14.46	7.46	11.04	7.03	5.86	7.67	16.78	2.36773		12.38	16.39	21.57	0.696745
	633	UN00720		8.76	14.03	15.4	17.84	20.44	28.39	22.83	3.71861		28.81	15.18	24.5	1.01867
	634	UN00721		16.77	5.21	16.41	12.75	19.11	9.78	7.29667	3.10322		10.73	4.1	7.06	0.660992
	635	UN00722		4.57	8.61	5.86	0.97	3.02	6.52	18.8033	6.39081		29.17	15.19	12.05	1.63662
	636	UN00723		6.48	15.17	20.77	6.92	16.44	15.84	7.64333	4.1689		8.05	6.98	7.9	0.0299831
	637	UN00724		10.3	3.85	5.87	7.78	7.55	7.69	10.9667	1.11452		11.4	9.86	11.64	0.0613117
	638	UN00725		10.68	6.8	11.06	24.55	8.72	16.08	23.36	3.96958		16.77	25.87	27.44	0.786898
	639	UN00726		52.24	27.18	37.54	3.65	54.53	47.3	49.0367	18.7125		61.38	26.69	59.04	3.96848
	640	UN00727		18.3	7.02	6.2	0.97	14.26	24	27.2133	11.6472		21.13	16.02	44.49	3.98076
	641	UN00728		3.05	3.85	10.73	22.13	12.09	5.13	10.53	5.02835		22.49	4.52	4.58	3.91965
	642	UN00729		2.67	11.11	8.72	12.28	16.29	25.88	3.37667	7.67906		8.06	0.82	1.25	1.93801
	643	UN00732		37.8	22.23	20.98	38.33	34.94	31.5	62.2633	7.05761		77.58	56.75	52.46	0.96658
	644	UN00733		0	0	5.2	0.24	7.73	1.87	0.72	5.65298		1.34	0.82	0	0.387737
	645	UN00734		9.55	10.21	17.29	13.02	24.37	16.34	82.3433	28.4335		44.35	78.57	124.11	9.83622
	646	UN00735		1.15	1.36	1.34	1.95	1.51	2.33	3.85333	0.597165		2.02	3.29	6.25	0.590435
	647	UN00736		11.46	14.75	12.43	8.52	12.94	30.12	43.0667	11.2672		37.3	46.91	44.99	0.354379
	648	UN00737		1.91	23.61	85.47	27.03	46.23	23.81	6.53333	34.2911		11.76	6.17	1.67	1.72279
	649	UN00738		4.2	9.31	9.91	9.01	8.74	16.35	24.1367	5.18971		18.15	26.34	27.92	0.645034
	650	UN00739		4.97	2.5	8.4	1.58	5.21	4.67	13.8633	4.07676		11.77	16.06	13.76	0.153787
	651	UN00740		3.44	19.99	26.22	11.21	18.51	24.54	12.7633	6.93029		17.16	11.12	10.01	0.409311
	652	UN00742		93.73	60.23	87.44	70.22	82.15	84.39	88.0733	3.71692		90.52	87.76	85.94	0.0162995
	653	UN00743		16.45	8.18	26.06	18.17	13.13	10.75	18.26	2.78685		26.92	7.42	20.44	2.6902
	654	UN00744		29.09	37.74	40.37	22.81	44.46	52.38	24.5467	5.97441		35.01	14.01	24.62	2.01495
	655	UN00745		0.38	1.82	4.54	7.81	7.41	7.72	2.80333	3.17488		1.35	2.47	4.59	0.471047
	656	UN00746		16.07	12.73	32.13	17.07	26.1	29.93	48.86	9.19117		42.08	53.17	51.33	0.429309
	657	UN00747		1.15	11.14	11.1	13.42	5.39	7.48	5.68667	3.25627		5.05	6.59	5.42	0.0458794
	658	UN00748		23.74	30.7	44.92	18.91	52.22	59.88	67.7433	14.8058		56.91	49.06	97.26	4.94715
	659	UN00749		3.45	4.09	4.54	6.47	1.35	3.27	1.84333	0.824962		3.03	0.41	2.09	0.5058
	660	UN00750		19.14	37.98	67.81	58.19	46.15	47.25	21.5533	10.1431		21.55	24.33	18.78	0.0938697
	661	UN00751		16.08	13.19	21.2	10.25	16.51	10.53	30.0967	4.3986		23.91	32.57	33.81	0.565029
	662	UN00752		7.66	19.34	61.43	77.13	8.26	41.18	50.4467	25.9545		56.59	37.12	57.63	1.42193
	663	UN00753		1.91	4.78	4.38	2.81	3.37	7.02	10.7767	2.5786		11.12	7.01	14.2	0.641054
	664	UN00754		16.08	19.79	22.05	19.04	34.21	44.69	51.3633	10.4146		32.67	41.24	80.18	5.99562
	665	UN00755		4.98	4.33	7.58	0.85	2.87	11.71	378.16	286.952		1037.84	92.04	4.6	378.703
	666	UN00757		0.38	0.91	3.03	0.98	8.77	11.72	9.79	7.3825		4.38	8.26	16.73	1.956
	667	UN00758		10.36	15.95	21.92	27.87	15.36	15.47	23.9267	2.32489		15.52	16.11	40.15	3.80625
	668	UN00759		5.38	14.37	13.84	8.32	12.16	13.61	24.2433	4.31442		12.83	31.43	28.47	2.1344
	669	UN00760		16.51	77.33	29.87	11.62	172.67	12.43	0.866667	94.1265		1.35	0.41	0.84	0.114055
	670	UN00762		5.38	25.56	25.66	7.83	10.99	13.14	1.89	9.62892		0.68	3.31	1.68	0.415479
	671	UN00763		12.68	8.9	45.43	6.98	48.01	43.9	3.09333	26.5998		1.35	2.9	5.03	0.551736
	672	UN00764		7.3	5.94	38.52	23.15	43.97	8.92	6.17	18.0588		6.42	5.38	6.71	0.0527807
	673	UN00765		3.46	0.23	0.84	0.24	0.68	0.47	184.027	151.086		1.35	132.05	418.68	134.306
	674	UN00766		0.77	2.51	14.7	2.69	11.84	15.5	10.2067	8.08905		10.14	4.97	15.51	1.385
	675	UN00767		2.31	5.25	7.6	4.66	4.23	6.11	7.14	1.08481		6.43	8.7	6.29	0.0906487
	676	UN00768		16.16	3.89	5.24	0.86	7.11	5.88	11.0533	5.04581		8.46	4.56	20.14	2.7673
	677	UN00769		3.08	43.2	7.78	23.79	22.35	40.91	28.8833	15.552		7.78	33.98	44.89	7.04926
	678	UN00770		21.55	37.71	28.07	14.22	46.55	63	32.14	12.5312		37.23	30.66	28.53	0.185512
	679	UN00772		0.77	5.26	1.86	2.21	2.37	10.12	0	4.66831		0	0	0	0
	680	UN00773		6.55	0.46	1.69	0.25	2.37	4.71	14.45	7.21908		7.11	23.64	12.6	2.08694
	681	UN00774		10.01	10.07	7.11	4.05	14.06	13.41	11.01	2.43345		12.19	12.86	7.98	0.213908
	682	UN00775		1.54	7.32	17.1	2.82	11.7	14.36	7.91667	6.30577		12.88	4.15	6.72	1.04334
	683	UN00776		5.78	1.6	3.56	3.07	2.54	3.3	6.19333	1.01859		6.44	3.32	8.82	0.638183
	684	UN00778		1.54	5.5	9.49	7.74	7.46	8.48	8.73667	2.02512		14.92	4.98	6.31	1.2887
	685	UN00779		9.26	6.87	16.1	19.42	10.18	12.25	36.01	7.39377		26.12	40.7	41.21	1.11521
	686	UN00780		1.16	19.02	68.13	2.21	83.99	15.55	8.53667	53.7097		8.48	8.72	8.41	0.00308817
	687	UN00781		8.87	17.65	16.79	17.58	17.65	27.11	27.23	3.71416		26.47	24.93	30.29	0.219753
	688	UN00782		129.62	0.69	85.96	4.67	72.82	4.95	6.43667	87.7778		12.22	4.99	2.1	1.70542
	689	UN00783		12.73	3.9	9.33	7.13	6.45	39.38	125.933	67.6078		227.08	94.76	55.96	24.7293
	690	UN00784		45.94	17.66	33.76	15.13	26.16	33.97	64.8867	12.8425		41.42	65.69	87.55	4.35768
	691	UN00785		3.48	17.89	3.22	3.57	9.01	33.98	38.36	20.3103		18.68	35.35	61.05	5.89713
	692	UN00786		3.48	2.53	5.95	0.25	6.8	6.61	9.68	3.80069		6.8	7.49	14.75	0.968042
	693	UN00787		8.89	5.28	8.16	7.89	8.34	12.05	19.3633	2.89891		15.3	17.49	25.3	0.778913
	694	UN00788		12.38	9.19	19.04	30.57	9.36	12.29	32.3367	6.14967		15.99	30.83	50.19	4.58223
	695	UN00789		74.68	2.07	193.18	56.96	63.16	15.6	1.46	95.6863		1.02	0.83	2.53	0.272052
	696	UN00790		10.83	13.1	16.16	11.22	17.88	22.7	39.3367	7.43603		53.43	32.09	32.49	1.3825
	697	UN00791		56.1	105.51	39.96	18.62	14.98	37.59	21.2367	27.2036		8.85	32.92	21.94	3.26808
	698	UN00792		58.06	47.83	26.71	49.46	23.33	35.48	35.35	3.82724		35.07	27.93	43.05	0.933608
	699	UN00793		0	0.46	0.34	1.11	0.34	0	14.8233	10.7014		1.7	22.51	20.26	5.41374
	700	UN00795		22.46	10.81	13.1	19	16.7	18.69	36.3733	4.65043		25.54	34.61	48.97	2.03548
	701	UN00796		3.49	2.99	11.58	11.97	5.62	3.79	1.96333	3.15792		1.7	2.92	1.27	0.139821
	702	UN00797		17.43	20.48	18.21	6.91	59.82	41.65	47.4	20.1972		139.68	1.25	1.27	60.2052
	703	UN00798		2.32	4.6	4.94	1.6	3.41	7.57	7.00667	1.89905		7.15	5.42	8.45	0.188465
	704	UN00799		14.33	4.37	9.36	9.13	6.48	5.44	6.52333	1.43955		6.13	5.84	7.6	0.0914939
	705	UN00800		7.36	7.83	17.72	13.83	10.06	20.13	18.25	3.13994		13.98	18.37	22.4	0.557526
	706	UN00801		0	2.99	59.98	12.48	16.89	9	2.89667	30.8527		2.39	2.92	3.38	0.0527703
	707	UN00802		32.96	11.98	35.78	54.98	24.22	21.79	32.18	6.04874		31.37	28.39	36.78	0.385883
	708	UN00803		1.94	8.52	5.28	0.74	14.33	7.58	12.2167	6.22316		14.33	7.94	14.38	0.586638
	709	UN00805		9.31	3.92	3.75	21.4	2.73	3.32	12.3967	5.72568		11.95	12.12	13.12	0.04146
	710	UN00806		1.55	0.69	7.34	6.68	6.66	5.22	1.55667	2.91764		1.71	0.84	2.12	0.144849
	711	UN00807		2.33	13.38	8.87	1.73	16.06	8.78	2.87333	6.53951		8.2	0	0.42	3.30954
	712	UN00808		4.66	12.45	9.04	17.81	5.98	17.32	10.47	2.86507		13.32	9.62	8.47	0.206304
	713	UN00809		0.39	0.23	1.54	5.08	4.62	3.8	121.563	88.4019		3.76	235.97	124.96	64.1768
	714	UN00810		15.54	16.62	13.49	6.93	20.34	20.18	44.6433	10.0085		48.52	46.86	38.55	0.139483
	715	UN00812		47.43	20.78	38.27	18.58	26.85	34.68	98.4533	22.8564		56.42	111.78	127.16	7.55872
	716	UN00813		0.78	6.93	8.71	11.03	20.01	16.15	51.9233	21.2398		1.03	100.48	54.26	28.2824
	717	UN00815		9.73	2.54	6.67	3.97	10.27	18.55	18.9067	6.49646		11.64	25.56	19.52	1.20685
	718	UN00816		1.95	2.08	5.99	2.36	6.51	11.89	9.00667	3.98893		14.38	7.12	5.52	0.922995
	719	UN00817		70.82	8.09	21.72	7.94	6.68	2.14	69.3267	42.6468		25.67	79.63	102.68	12.2503
	720	UN00818		13.23	9.02	16.42	15.62	11.3	8.56	15.8667	1.04553		14.72	16.76	16.12	0.0483734
	721	UN00820		61.57	17.36	19.52	20.61	12.69	5.95	3.91667	18.1973		7.54	2.94	1.27	1.08181
	722	UN00821		2.73	1.16	5.14	15.9	3.09	3.33	5.77	4.06515		3.77	5.46	8.08	0.423
	723	UN00823		52.25	43.55	81.57	68.96	73.6	48.6	41.93	5.52406		22.98	39.89	62.92	4.84865
	724	UN00824		17.94	39.16	83.14	78.68	47.71	23.12	56.31	16.8255		81.65	60.91	26.37	5.74658
	725	UN00825		1.17	0	0.17	0.12	0.69	0.24	8.13	5.35113		4.12	12.61	7.66	0.989227
	726	UN00826		18.73	18.31	19.72	28.22	14.08	20.03	28	1.34764		24.37	29.42	30.21	0.241923
	727	UN00827		0	2.09	4.12	0.5	4.81	4.77	7.57	4.00832		6.18	4.62	11.91	0.932393
	728	UN00828		21.07	8.34	16.63	18.78	19.74	12.4	23.17	2.34262		20.93	27.31	21.27	0.202154
	729	UN00829		8.98	4.18	9.95	9.46	6.01	7.63	7.15	0.631587		9.62	7.15	4.68	0.311574
	730	UN00830		4.29	8.35	10.3	21.65	18.55	6.68	10.9333	4.08529		11.68	13.88	7.24	0.383422
	731	UN00833		2.35	6.27	30.93	4.24	38.71	20.07	2.74	21.2471		6.53	0.84	0.85	1.54321
	732	UN00834		7.82	8.83	9.29	0.75	8.61	19.12	75.9533	36.8093		33.72	65.31	128.83	14.9328
	733	UN00835		16.43	8.6	9.8	9.97	10.16	11.95	13.7633	0.903381		17.55	12.22	11.52	0.271869
	734	UN00837		2.74	5.35	6.37	11.73	4.48	5.74	9.56333	1.62914		9.99	6.32	12.38	0.520846
	735	UN00839		15.67	13.96	25.3	7.74	27.05	28.95	77.6367	23.8567		43.06	83.09	106.76	7.08883
	736	UN00840		6.27	16.98	18.24	16.72	20.51	18.67	19.1733	2.81593		24.8	12.65	20.07	0.909981
	737	UN00841		5.48	12.33	5.85	6.99	5.17	15.55	18.2733	4.19496		12.4	22.78	19.64	0.766509
	738	UN00842		4.7	8.14	8.43	18.84	4.65	12.68	11.5	2.70625		12.4	8.01	14.09	0.465225
	739	UN00843		25.85	24.89	80.04	75	65.48	53.84	53.1233	12.9272		116.09	22.78	20.5	21.5962
	740	UN00844		28.23	20.03	45.83	33.48	27.6	29.22	49.7933	5.00792		26.9	51.09	71.39	5.1993
	741	UN00845		7.45	13.97	6.72	9.99	13.8	13.89	28.6767	5.49155		9.65	45.6	30.78	5.6765
	742	UN00846		33.32	17.93	49.62	31.98	46.92	36.17	37.91	5.39658		43.1	25.75	44.88	1.56565
	743	UN00847		3.53	88.5	47.04	6.37	17.25	17.25	49.29	39.5168		25.86	88.24	33.77	9.18303
	744	UN00848		5.1	31.45	15.86	13.75	17.77	16.77	7.34333	6.48311		9.66	2.96	9.41	1.0512
	745	UN00849		1.96	3.03	7.93	10.75	9.32	11.51	13.3167	3.7175		16.56	10.56	12.83	0.285156
	746	UN00850		21.58	8.63	14.49	21.38	12.43	13.67	19.97	1.69047		13.46	15.21	31.24	2.29287
	747	UN00852		7.85	5.83	20.19	12.14	17.97	5.04	7.17	4.42477		10.02	5.5	5.99	0.322439
	748	UN00854		2.36	1.17	2.25	1	2.77	2.64	8.01333	2.32209		4.84	6.35	12.85	1.07456
	749	UN00855		3.14	4.2	1.55	13.52	1.04	0.72	0.603333	5.09011		1.38	0	0.43	0.426854
	750	UN00856		31.44	12.61	22.11	25.8	11.24	12.97	25.1933	3.41756		21.08	27.93	26.57	0.292461
	751	UN00857		0.79	2.34	2.07	5.89	2.59	2.64	10.11	3.12284		3.46	11.01	15.86	2.07086
	752	UN00858		24.37	21.48	33.34	53.49	18.33	10.09	17.2833	7.17782		24.2	16.93	10.72	0.983163
	753	UN00859		23.98	4.9	9.33	7.14	9.86	12.49	39.0867	11.801		59.82	34.29	23.15	3.39607
	754	UN00860		1.18	0.93	5.7	2.26	5.88	5.05	10.7133	3.96283		6.92	6.78	18.44	1.90903
	755	UN00861		2.75	37.61	6.39	30.7	4.84	24.03	44.05	19.8674		26.98	24.99	80.18	9.98836
	756	UN00862		14.16	4.67	11.75	7.14	5.54	16.34	89.1967	40.9382		57.07	103.76	106.76	4.66533
	757	UN00863		9.05	9.81	19.36	23.44	16.62	17.07	23.1433	2.79419		10.03	18.22	41.18	5.29352
	758	UN00864		9.44	7.95	19.36	10.28	9.35	10.34	18.8167	2.66954		16.26	10.17	30.02	2.65789
	759	UN00865		5.51	3.27	6.57	2.26	11.94	7.93	5.47	2.65213		8.3	3.39	4.72	0.474117
	760	UN00866		41.3	20.56	48.23	26.2	19.9	14.9	11.7967	8.18763		29.41	2.12	3.86	7.97562
	761	UN00867		8.26	10.29	6.57	2.51	7.62	7.93	15.88	3.21917		15.23	15.68	16.73	0.0495358
	762	UN00869		0.39	2.57	5.19	1.76	4.16	10.1	57.3367	33.6283		21.47	43.24	107.3	16.1883
	763	UN00870		1.97	3.04	3.29	2.38	3.64	6.97	2.56667	1.08252		1.73	3.82	2.15	0.189808
	764	UN00871		6.3	3.51	3.63	11.54	5.37	3.85	9.91333	1.72259		7.96	8.05	13.73	0.567562
	765	UN00872		61.03	41.17	61.95	40.65	70.86	50.04	67.1967	5.69651		65.46	67.43	68.7	0.100567
	766	UN00873		11.42	12.64	9.18	12.3	6.76	15.64	17.77	1.61628		11.43	16.54	25.34	1.42533
	767	UN00874		22.46	37.69	47.62	10.55	66.4	52.49	91.9867	27.2134		68.97	111.18	95.81	2.41947
	768	UN00875		5.91	9.6	3.81	0.88	4.33	1.44	0.95	3.46332		2.43	0.42	0	0.814542
	769	UN00876		7.89	16.63	36.56	33.55	47.02	34.21	26.6333	9.96859		40.58	19.11	20.21	2.06117
	770	UN00877		9.07	10.78	11.26	5.28	19.6	33.25	0.606667	12.5713		1.39	0	0.43	0.430351
	771	UN00879		12.62	17.57	19.93	12.44	24.81	41.68	49.3867	12.3144		41.96	34.4	71.8	3.94115
	772	UN00880		5.52	22.5	3.29	8.8	15.45	32.55	0.723333	14.5403		1.74	0	0.43	0.556817
	773	UN00881		1.97	6.56	4.51	8.05	4.17	6.75	17.6033	4.3741		2.78	24.22	25.81	5.67619
	774	UN00882		0	0.7	0.17	1.26	0.87	0.72	7.56333	4.22378		0	9.78	12.91	4.25183
	775	UN00883		7.1	22.74	9.19	5.16	10.25	10.37	8.86	3.89489		7.29	5.95	13.34	0.852907
	776	UN00884		20.53	104.38	229.41	136.64	171.99	84.68	206.407	67.1402		27.09	539.18	52.95	166.007
	777	UN00885		30.41	15.72	107.1	66.08	52.31	22.69	35.17	24.9861		34.39	29.35	41.77	0.678474
	778	UN00887		3.95	7.99	4.87	3.78	8	7.49	9.77333	1.56122		6.96	4.68	17.68	2.25207
	779	UN00888		8.7	2.82	6.95	0.25	4.18	5.32	1.81667	3.24898		4.17	0.85	0.43	0.914723
	780	UN00889		0	0.47	1.74	0.25	0.52	2.42	186.223	153.721		0.7	144.4	413.57	132.222
	781	UN00890		0.79	1.17	1.91	2.39	1.39	5.07	8.73	3.2397		1.74	10.22	14.23	2.66607
	782	UN00891		5.54	8.46	8	0	18.28	18.61	19.95	10.4444		43.15	9.37	7.33	7.82348
	783	UN00892		17.41	7.52	22.78	27.86	22.63	8.7	38.53	7.82788		34.1	38.35	43.14	0.38541
	784	UN00893		8.31	15.28	23.48	29.76	18.46	45.95	47.1833	12.0529		37.94	31.54	72.07	4.86201
	785	UN00894		11.87	10.58	30.09	24.97	29.26	14.51	9.71333	5.70178		14.97	5.11	9.06	1.09105
	786	UN00895		11.09	69.38	28.71	2.52	22.12	16.45	30.6033	24.0976		17.06	63.53	11.22	10.4566
	787	UN00896		2.38	4.94	7.48	27.88	6.1	7.02	14.1933	7.21295		12.54	14.07	15.97	0.149368
	788	UN00897		82.77	34.12	76.76	55.4	71.97	40.9	86.57	10.656		70.37	53.74	135.6	10.3654
	789	UN00898		5.15	9.18	6.09	5.68	9.24	13.31	17.3167	3.30497		11.15	18.34	22.46	1.02223
	790	UN00899		45.96	8.94	20.37	4.92	22.14	8.47	59.4567	23.7262		30.32	113.92	34.13	14.4859
	791	UN00900		45.96	14.59	29.77	40.02	27.89	26.39	17.6067	4.43859		27.88	9.39	15.55	2.09864
	792	UN00901		4.76	3.06	15.68	5.3	12.38	13.08	16.0933	5.20089		10.46	16.65	21.17	0.965901
	793	UN00902		36.07	43.56	26.3	22.86	31.21	36.32	130.453	33.5103		252.38	82.8	56.18	33.2837
	794	UN00903		15.85	244.39	25.95	1.89	26.16	29.54	6.64667	132.612		17.78	0.43	1.73	5.92621
	795	UN00904		0.79	2.59	1.92	0	0.17	0	16.11	10.7899		10.11	19.21	19.01	0.887799
	796	UN00905		11.5	18.14	12.38	15.29	5.06	12.36	6.47	2.07115		5.23	6.83	7.35	0.1142
	797	UN00906		4.36	4.48	6.1	8.09	6.81	13.33	22.5433	5.68555		10.47	30.34	26.82	2.60074
	798	UN00907		14.28	19.33	58.93	72.31	51.32	23.51	8.52667	21.5118		15.7	5.55	4.33	1.73195
	799	UN00908		20.64	2.83	6.45	4.93	2.27	2.91	10.36	6.27856		10.47	12.39	8.22	0.133323
	800	UN00909		21.45	90.15	112.62	74.82	64.67	25.97	22.2933	30.4137		41.58	20.54	4.76	6.8396
	801	UN00910		30.59	13.92	38.76	69.25	25.69	22.57	46.4767	9.78001		42.63	53.48	43.32	0.287174
	802	UN00911		2.38	3.3	4.36	2.91	6.47	13.35	39.57	18.2831		49.62	17.54	51.55	4.92683
	803	UN00912		3.58	12.27	4.19	3.54	11.01	13.35	5.89667	3.7967		9.09	5.13	3.47	0.531475
	804	UN00913		54.44	17	27.6	14.82	13.46	13.36	64.8833	19.4445		82.84	68.91	42.9	2.29804
	805	UN00914		26.64	6.38	11.88	6.08	9.1	15.3	17.4867	5.23612		11.54	20.98	19.94	0.800846
	806	UN00915		13.92	2.84	15.74	10.01	14	47.89	6.92333	15.3828		10.85	4.28	5.64	0.683088
	807	UN00916		56.49	14.89	25.53	28.78	19.43	9.97	42.6133	11.2505		66.83	47.13	13.88	7.56876
	808	UN00917		61.26	52.23	60.67	21.93	15.75	9.72	48.0067	18.7861		82.93	39.84	21.25	8.185
	809	UN00918		3.98	4.96	6.12	5.58	4.9	8.75	10.6633	1.36351		9.1	9	13.89	0.401161
	810	UN00919		2.39	3.07	6.12	3.3	3.85	4.86	10.27	2.05565		4.9	11.15	14.76	1.28503
	811	UN00921		11.95	14.2	14.18	9.65	18.58	18.01	38.2767	7.02105		33.99	30.89	49.95	1.48868
	812	UN00922		9.16	4.26	2.63	1.27	6.49	11.68	2.50667	3.81553		6.66	0.43	0.43	2.10581
	813	UN00923		5.98	8.52	24.87	17.4	10.87	11.69	7.66667	4.03134		1.4	10.3	11.3	2.30452
	814	UN00925		9.17	13.27	8.76	5.46	18.77	11.7	20.1233	4.06515		26.66	16.75	16.96	0.577009
	815	UN00926		20.34	7.82	14.72	8.39	10.18	21.44	25.5433	4.91804		18.24	25.34	33.05	1.17286
	816	UN00927		12.36	12.32	16.82	13.6	13.51	23.15	19.2833	1.82466		17.54	10.31	30	2.53519
	817	UN00928		0.4	0.47	0.7	1.02	0	1.46	7.38333	3.97719		0	2.15	20	7.86053
	818	UN00929		0.8	2.13	2.98	9.92	1.4	4.39	44.3333	24.4983		10.18	57.14	65.68	11.668
	819	UN00930		7.58	5.45	22.62	2.67	9.66	13.9	4.08667	6.72708		3.16	3.01	6.09	0.360369
	820	UN00931		7.58	4.98	10.52	28.61	9.31	35.84	32.59	12.6116		51.6	30.51	15.66	3.96814
	821	UN00932		4.39	7.35	5.96	2.29	7.9	11.46	22.19	6.60392		16.85	26.22	23.5	0.529504
	822	UN00933		0.8	7.11	9.65	13.61	4.92	10.48	45.6433	18.4104		10.53	52.43	73.97	12.8129
	823	UN00934		18.76	4.74	12.1	10.81	10.53	9.75	31.4467	6.82357		37.2	23.64	33.5	0.767869
	824	UN00935		13.57	16.84	25.26	26.2	22.83	18.05	27.38	2.00977		15.8	21.07	45.27	4.23441
	825	UN00936		9.18	12.09	11.23	8.14	12.65	28.29	39.0867	10.673		15.1	45.14	57.02	6.4866
	826	UN00937		3.99	4.27	9.48	8.66	6.15	14.89	30.24	9.18926		40.41	17.64	32.67	2.11922
	827	UN00938		6.79	6.41	18.62	15.79	9.67	10.25	12.08	2.20822		6.33	12.05	17.86	1.41642
	828	UN00939		4.4	3.32	6.15	16.81	6.68	8.79	4.49	2.62496		1.76	5.17	6.54	0.731802
	829	UN00940		17.19	9.26	13.88	41.53	14.25	24.67	36.26	7.50361		33.75	30.57	44.46	0.865158
	830	UN00941		7.6	8.55	8.26	7.26	7.04	8.55	32.7533	8.22588		17.23	40.05	40.98	2.94909
	831	UN00942		1.6	12.83	11.42	8.16	16.89	34.94	54.3667	22.9448		7.03	71.92	84.15	19.3802
	832	UN00943		10.4	15.45	35.16	15.68	40.66	23.46	36.3033	9.80495		21.81	45.23	41.87	2.28454
	833	UN00944		56	22.58	26.9	100.7	13.38	11.49	27.5633	24.219		28.5	26.28	27.91	0.0447728
	834	UN00945		26.01	14.26	28.67	34.68	24.3	31.05	24.9033	1.87456		25.34	30.17	19.2	0.397012
	835	UN00946		16.41	12.37	22.17	16.97	14.09	13.7	28.2167	2.55322		20.07	36.21	28.37	1.05577
	836	UN00947		1.2	1.43	1.06	0.38	1.41	2.2	3.67667	1.00085		1.06	6.04	3.93	0.857198
	837	UN00948		3.61	2.14	5.28	10.47	3.7	9.06	27.2567	9.43315		20.79	12.94	48.04	5.77844
	838	UN00949		40.47	16.66	23.6	24.39	13.93	18.85	24.94	3.28276		19.03	10.79	45	5.93717
	839	UN00950		26.46	23.1	44.39	26.19	49.03	48.98	143.567	40.0614		296.86	62.16	71.68	47.3041
	840	UN00952		8.02	14.54	11.81	8.82	14.3	17.4	26.7867	4.36295		21.17	23.33	35.86	1.24972
	841	UN00953		13.24	6.91	8.64	2.94	16.95	9.81	1.82333	5.19685		4.59	0	0.88	1.53246
	842	UN00954		2.01	4.77	7.23	5.88	6.89	6.13	7.28667	1.18172		3.53	4.32	14.01	2.07753
	843	UN00955		0.8	2.62	7.23	8.06	3.53	1.96	0.67	2.95222		0.71	0.86	0.44	0.0249169
	844	UN00956		18.87	16.45	19.23	14.71	22.08	37.52	36.1233	5.91603		20.12	47.55	40.7	2.84491
	845	UN00957		545.9	84.89	281.02	308.26	238.6	110.37	109.043	119.666		227.37	37.61	62.15	38.5825
	846	UN00958		5.22	18.61	20.47	15.99	47.88	31.16	23.0667	12.1303		29.31	30.7	9.19	2.81703
	847	UN00959		13.25	25.29	23.82	0.64	17.31	35.58	9.87667	13.2404		3.88	6.49	19.26	3.09734
	848	UN00960		53.02	13.36	23.3	51.84	19.09	13.99	16.4233	10.4915		18.37	15.57	15.33	0.0508763
	849	UN00961		4.82	6.68	6.53	4.1	5.66	9.08	15.9567	2.96608		7.77	15.57	24.53	2.24196
	850	UN00962		26.91	10.74	24.36	29.57	20.32	20.86	22.38	1.87766		26.14	13.41	27.59	1.4339
	851	UN00963		21.29	5.97	7.59	16.51	14.85	9.08	16.94	3.05995		9.89	19.03	21.9	1.24901
	852	UN00964		100.16	48.51	107.13	24.87	88.31	84.05	80.16	21.6653		98.71	61.51	80.26	1.90781
	853	UN00965		28.96	15.53	29.17	17.18	33.09	22.86	22.2033	3.16843		24.77	20.79	21.05	0.0725911
	854	UN00966		6.84	8.61	16.27	24.37	14.88	24.59	6.63333	4.97797		12.04	3.03	4.83	1.36582
	855	UN00968		12.08	9.81	13.1	22.59	9.39	10.83	21.2133	2.14684		9.92	23.86	29.86	2.64335
	856	UN00969		15.31	16.27	24.25	15.02	24.99	18.95	45.3667	7.21314		32.24	53.79	50.07	1.51887
	857	UN00971		4.84	9.81	18.42	7.7	7.09	8.37	6.60333	2.67599		18.07	1.74	0	6.69728
	858	UN00972		3.63	5.75	7.09	1.8	5.85	9.11	3.78	1.91114		5.67	3.47	2.2	0.308584
	859	UN00973		26.61	17.73	35.62	19.4	47.19	39.42	51.59	9.36253		37.59	51.67	65.51	2.09309
	860	UN00974		18.14	7.19	9.57	9.12	11.89	19.96	19.87	3.38299		18.09	19.98	21.54	0.12542
	861	UN00975		2.42	2.16	0.89	0	1.6	6.9	1.05333	2.9326		1.42	1.3	0.44	0.119653
	862	UN00977		9.69	5.28	36.37	5.27	59.14	27.87	20.5267	24.0291		26.98	13.91	20.69	0.928037
	863	UN00978		10.91	8.16	11.36	4.63	14.4	14.56	87.63	38.0505		36.95	104.83	121.11	12.3669
	864	UN00979		2.02	2.16	3.55	4.51	3.2	4.2	8.16667	1.39773		5.69	10.44	8.37	0.324889
	865	UN00980		37.2	28.58	32.52	14.3	25.08	32.86	75.8367	14.5933		41.25	88.83	97.43	6.48349
	866	UN00981		7.69	1.44	17.6	60.6	2.14	7.66	29.9833	25.8359		1.78	40.96	47.21	13.2072
	867	UN00982		2.02	0.72	1.6	0.77	0.36	0	5.4	2.56832		0.36	3.05	12.79	3.82056
	868	UN00983		52.21	29.09	76.67	51.98	45.59	36.6	43.8333	5.84741		42.01	43.59	45.9	0.122631
	869	UN00984		0.4	2.64	2.49	2.84	2.67	6.18	9.15667	3.17446		4.63	8.28	14.56	1.35863
	870	UN00985		12.15	7.7	15.13	0.39	12.65	11.88	13.56	5.70989		12.11	10.03	18.54	0.754782
	871	UN00986		1.22	0.48	1.25	1.94	1.96	3.46	9.47667	3.66286		9.98	7.85	10.6	0.132774
	872	UN00987		12.15	10.11	29.19	28.01	28.69	18.56	34.67	6.06875		19.59	30.1	54.32	4.46464
	873	UN00988		32.82	18.05	25.46	14.07	23.18	21.54	35.6033	4.09552		26.73	26.18	53.9	3.41297
	874	UN00989		0.41	1.2	4.1	2.58	1.43	6.93	4.74333	2.56758		6.77	3.93	3.53	0.238428
	875	UN00990		6.08	6.98	5.88	0.77	4.1	2.97	16.1167	5.26798		6.06	11.35	30.94	4.88734
	876	UN00991		58.81	13.49	19.25	27.92	16.95	15.86	25.15	9.15114		17.84	25.77	31.84	1.0816
	877	UN00992		17.05	17.84	14.81	8.54	11.25	15.62	23.88	2.70732		21.06	25.35	25.23	0.166529
	878	UN00993		16.24	10.13	16.95	6.86	5.54	13.64	28.23	5.98091		8.93	29.29	46.47	6.60685
	879	UN00994		0.81	10.37	8.57	2.98	18.04	24.81	1.09	12.9139		1.07	1.31	0.89	0.012951
	880	UN00995		54.41	22.67	33.73	37.65	19.47	48.87	81.96	14.2082		84.64	64.28	96.96	1.9227
	881	UN00996		37.79	23.9	28.39	40.4	28.96	35.25	64.7067	6.23537		58.25	46.82	89.05	3.81543
	882	UN00997		24.81	17.4	34.5	17.89	19.69	21.37	42.5667	5.37201		43.65	53	31.05	0.982185
	883	UN00998		0.81	30.45	40.4	6.35	80	25.6	23.4633	34.943		26.47	34.61	9.31	3.1195
	884	UN00999		5.29	7.01	15.91	5.05	11.81	11.18	7.71	2.78275		6.8	5.69	10.64	0.451664
	885	UN01000		8.54	9.19	11.27	35.92	13.25	10.19	11.9	5.16233		11.45	11.83	12.42	0.0305307
	886	UN01002		13.44	19.59	26.13	18.81	33.5	25.63	18.44	3.51484		14.33	24.56	16.43	0.628733
	887	UN01003		9.77	0	1.43	2.34	0.54	0.25	0.12	5.4813		0.36	0	0	0.16816
	888	UN01004		48.06	4.36	16.65	8.96	15.41	9.96	26.4333	13.7113		42.63	14.91	21.76	3.16172
	889	UN01007		3.67	7.75	6.99	8.7	10.04	14.45	12.3033	2.30596		8.25	18.88	9.78	1.05161
	890	UN01009		6.52	7.27	7.53	5.07	4.49	11.96	20.4233	4.43926		13.99	22.83	24.45	0.84893
	891	UN01010		11.01	42.65	20.79	19.63	23.33	50.34	5.17	14.8917		1.79	5.71	8.01	1.03053
	892	UN01012		6.12	3.15	7.17	9.88	2.87	7.98	9.36333	1.49648		6.46	13.18	8.45	0.525533
	893	UN01013		26.93	21.09	18.83	2.73	48.65	23.93	11.11	14.826		29.79	1.32	2.22	9.71964
	894	UN01014		1.22	17.46	41.26	6.37	55.32	24.69	2.83333	29.99		5.39	0.88	2.23	0.807251
	895	UN01016		14.29	7.03	15.43	12.23	17.79	12.23	19.6133	2.18068		14.01	10.99	33.84	3.60842
	896	UN01017		8.58	7.28	9.16	8.59	10.61	21.72	21.3867	4.51914		15.45	23.76	24.95	0.69347
	897	UN01018		17.98	16.51	29.81	25.78	24.99	19.47	6.95	3.8677		5.39	10.56	4.9	0.531748
	898	UN01019		6.54	8.5	3.95	0.91	12.76	5.24	46.6267	21.5547		126.15	6.16	7.57	41.966
	899	UN01020		0.41	0.97	7.18	0.26	19.42	0	0.293333	14.0046		0	0.88	0	0.412719
	900	UN01021		4.49	3.64	4.67	3.13	1.62	3	13.21	3.41616		10.78	8.8	20.05	1.32509
	901	UN01022		9.4	5.83	20.12	26.57	6.11	6.49	28.39	8.33994		20.85	24.65	39.67	1.79034
	902	UN01023		187.62	14.08	113.72	14.59	46.58	154.6	127.993	82.5317		7.55	229.35	147.08	58.5101
	903	UN01024		12.67	6.07	11.32	28	8.09	13.74	17.8433	3.6632		12.22	11.89	29.42	2.61579
	904	UN01025		0.82	1.94	0.72	0.39	1.62	3.75	7.74333	3.38252		5.03	5.72	12.48	1.029
	905	UN01026		2.04	14.57	2.88	14.85	3.96	0.75	1.11	7.40602		2.88	0	0.45	0.995669
	906	UN01027		8.59	4.62	10.42	5.08	3.06	4	7.52333	1.52696		2.16	8.37	12.04	1.8116
	907	UN01028		2.86	6.32	7.91	1.56	12.05	13.24	7.11333	4.45628		7.19	9.69	4.46	0.362979
	908	UN01029		44.18	11.18	47.1	18.64	19.98	20.99	38.01	9.9042		37.78	36.56	39.69	0.0963378
	909	UN01030		4.91	9	12.59	18.65	9.55	12.01	15.6767	2.21362		11.88	9.26	25.89	2.38343
	910	UN01031		85.96	44.5	39.76	23.61	25.03	49.27	60.9633	13.2464		76.69	74.06	32.14	4.1998
	911	UN01032		11.46	9.24	20.33	16.17	11.71	22.01	36.3333	6.47458		17.64	46.73	44.63	3.83746
	912	UN01033		26.22	13.88	37.28	52.88	36.06	26.29	23.2267	5.38327		44.33	9.71	15.64	5.85014
	913	UN01034		27.05	31.41	51.52	28.21	38.78	21.54	35.6433	4.59099		16.22	37.52	53.19	5.06594
	914	UN01035		253.73	129.55	81.61	74.98	154.75	154.79	116.003	34.3549		279.42	19.87	48.72	71.0512
	915	UN01036		24.2	5.85	9.55	7.58	8.48	6.02	3.46	4.93551		5.05	2.65	2.68	0.203119
	916	UN01037		4.1	36.57	20.2	7.19	55.79	38.61	5.22	25.8875		12.99	1.33	1.34	3.44637
	917	UN01038		3.69	1.71	3.79	1.57	9.03	4.26	14.72	5.35304		3.97	6.19	34	8.31977
	918	UN01040		1.23	0.49	1.62	7.72	0.72	0.75	2.39333	2.5488		1.81	0	5.37	1.74754
	919	UN01041		2.46	2.44	3.43	7.07	1.81	3.51	10.6433	2.59751		4.7	6.19	21.04	3.39831
	920	UN01042		19.72	10.01	11.01	10.86	9.04	8.28	8.60667	1.32232		9.39	11.06	5.37	0.376502
	921	UN01043		0.41	0	3.25	1.18	7.05	6.02	1.69667	4.22781		1.08	1.77	2.24	0.10767
	922	UN01045		7.81	11.72	13.91	12.18	14.65	13.06	12.3333	0.882316		16.99	12.84	7.17	0.758945
	923	UN01046		14.8	16.37	52.05	22.41	4.34	9.3	11.2967	14.061		32.55	0.89	0.45	13.0234
	924	UN01047		561.72	102.36	2.89	25.95	3.44	39.95	28.9033	324.482		75.96	0.44	10.31	25.8894
	925	UN01048		9.46	8.55	14.64	25.43	22.99	15.84	11.3867	3.23183		12.3	9.75	12.11	0.103413
	926	UN01049		0.41	0.73	0.18	1.84	1.09	2.51	8.31	3.96098		2.17	9.3	13.46	2.16304
	927	UN01050		0.41	0.49	5.79	4.72	2.35	8.55	12.1667	5.79161		4.71	6.65	25.14	4.60763
	928	UN01051		3.29	14.19	7.6	16.27	9.06	11.83	10.2733	2.39898		9.78	5.32	15.72	1.32786
	929	UN01052		2.88	11.99	9.23	3.81	11.96	28.94	35.69	15.0837		33.32	27.5	46.25	1.40746
	930	UN01053		6.18	2.69	1.81	5.12	0.73	4.78	2.36333	1.38312		2.17	2.22	2.7	0.0262091
	931	UN01054		3.71	6.12	4.89	6.43	13.05	7.05	14.56	3.2195		10.15	12.42	21.11	1.15043
	932	UN01056		2.06	2.94	2.36	0.39	3.63	3.27	3.72333	1.14225		5.8	2.22	3.15	0.372044
	933	UN01057		22.68	0.24	0.36	0.92	0	0	5.45	15.4434		4.72	5.33	6.3	0.077638
	934	UN01058		14.03	4.9	22.12	29.71	11.62	5.04	13.38	6.10215		21.77	5.78	12.59	2.13336
	935	UN01059		166.25	11.52	76.33	12.75	47.56	37.05	111.813	64.7135		71.12	194.15	70.17	17.3782
	936	UN01060		5.78	9.31	13.78	14.2	12.71	17.14	20.8167	2.96747		24.31	7.55	30.59	3.69409
	937	UN01062		24.76	11.52	26.66	22.62	28.51	19.16	27.9033	2.75376		30.49	26.22	27	0.0668058
	938	UN01063		2.89	6.62	11.61	2.89	7.26	6.05	12.2867	3.25763		12.7	11.11	13.05	0.0653339
	939	UN01065		13.21	13	12.88	22.76	11.62	10.09	21.6733	1.68896		18.88	18.23	27.91	0.749813
	940	UN01066		7.43	12.75	17.06	3.03	19.44	30.02	23.05	9.45918		18.16	26.23	24.76	0.429934
	941	UN01067		57.4	38.52	63.89	26.98	43.06	54.25	62.1567	7.36675		63.2	45.37	77.9	2.34939
	942	UN01068		32.21	20.61	38.84	25.14	28.35	23.21	26.9967	2.00979		25.06	28.91	27.02	0.0799162
	943	UN01069		0.83	5.64	0.54	23.82	2.54	5.55	11.0833	9.81298		7.26	9.78	16.21	0.962586
	944	UN01071		5.37	10.07	18.35	27.14	22.19	30.31	37.93	9.47459		27.27	38.74	47.78	1.54529
	945	UN01072		7.44	17.44	11.99	7.9	14.55	36.88	22.5067	8.68321		14.18	24.49	28.85	1.36354
	946	UN01073		24.81	14	31.81	4.88	54.59	39.17	10.68	18.7092		28.01	2.23	1.8	8.55526
	947	UN01074		30.61	3.69	12.18	8.83	7.1	6.57	12.74	7.0739		13.1	11.14	13.98	0.1133
	948	UN01075		1.24	2.46	3.09	1.19	2.18	4.8	10.9833	3.77914		5.09	9.36	18.5	2.05821
	949	UN01076		13.24	17.21	26.01	8.57	36.6	42.48	53.0367	16.0309		32.03	50.37	76.71	4.85751
	950	UN01078		6.62	16.72	20.2	18.47	20.95	23.02	14.5	3.10476		9.83	15.61	18.06	0.675574
	951	UN01079		0.83	5.66	5.1	3.17	8.93	16.7	2.45667	6.06659		1.09	3.12	3.16	0.307626
	952	UN01080		169.45	26.09	62.27	43.04	69.09	67.08	40.5567	34.733		91.1	11.15	19.42	18.9153
	953	UN01081		5.8	1.72	4.37	1.45	1.64	4.81	8.09333	2.32501		5.83	5.8	12.65	0.915211
	954	UN01082		93.67	15.51	23.32	31.83	26.81	18.74	17.9867	20.9019		40.46	4.91	8.59	8.43531
	955	UN01083		9.12	13.79	13.85	13.87	11.13	8.87	29.02	4.1732		16.05	33.49	37.52	2.41097
	956	UN01084		0.41	6.4	31.89	25.89	22.26	14.19	5.09	14.0028		7.66	5.8	1.81	0.785999
	957	UN01085		1.66	8.87	8.38	1.19	13.32	5.83	3.89	4.95072		4.01	2.23	5.43	0.343991
	958	UN01086		125.25	109.15	108.09	50.22	153.47	106.69	69.2	20.5285		70.04	65.66	71.9	0.176557
	959	UN01087		2.9	3.7	6.56	5.29	5.84	8.87	15.8533	3.60866		13.87	19.21	14.48	0.203591
	960	UN01088		12.86	21.94	22.98	12.69	57.5	29.41	45.1067	15.0979		22.99	62.11	50.22	4.44684
	961	UN01090		2.49	1.73	4.56	0.53	5.84	4.82	4.06	1.99638		9.49	1.79	0.9	2.18116
	962	UN01091		10.38	11.59	24.26	14.42	30.86	60.61	87.58	33.2928		62.43	86.27	114.04	4.14183
	963	UN01092		13.28	3.45	2.37	1.32	13.88	8.88	18.83	8.20182		0.73	28.61	27.15	8.75037
	964	UN01093		16.61	26.4	43.81	31.37	37.28	38.32	36.3467	4.73419		42.38	29.52	37.14	0.53916
	965	UN01094		1.25	42.95	11.14	3.44	8.59	2.28	1.12333	21.9455		2.92	0	0.45	1.01185
	966	UN01095		57.38	17.78	72.73	70.49	19.21	12.96	4.53	28.5855		1.46	8.96	3.17	1.41658
	967	UN01096		8.32	12.35	18.27	9.94	14.09	13.97	18.0667	2.0632		16.82	20.15	17.23	0.0685015
	968	UN01097		5.41	3.21	1.83	1.19	0.37	1.78	6.99333	2.61926		6.95	1.34	12.69	2.4607
	969	UN01099		66.13	47.44	56.12	45.73	75.95	88.44	94.3033	10.4461		103.53	90.49	88.89	0.185639
	970	UN01101		12.07	4.45	3.84	7.82	2.38	6.86	6.50667	1.73463		9.15	4.93	5.44	0.307858
	971	UN01103		7.49	2.72	7.31	8.62	6.59	7.12	12.1667	1.54205		13.54	14.79	8.17	0.367341
	972	UN01104		19.15	23	50.51	31.31	31.51	20.35	36.3033	5.62807		38.82	22.87	47.22	2.24175
	973	UN01108		0	0	6.96	0.4	4.77	2.8	2.89667	4.64569		1.47	4.04	3.18	0.291565
	974	UN01109		5	4.45	18.12	8.36	12.83	3.56	2.32667	5.28882		2.93	3.14	0.91	0.29341
	975	UN01110		2.92	6.44	3.48	2.52	6.23	4.58	5.70667	1.06423		9.9	3.59	3.63	0.872481
	976	UN01112		10.84	5.45	16.49	0.66	12.84	1.53	3.02	7.87343		1.83	3.59	3.64	0.187293
	977	UN01113		4.59	5.2	6.41	4.65	5.32	6.11	11.83	1.45346		10.64	12.57	12.28	0.0617411
	978	UN01114		0.83	0.74	2.02	0.4	2.2	0.25	4.77667	2.04498		4.4	5.84	4.09	0.0622288
	979	UN01115		5.01	33.47	4.4	4.79	8.08	17.08	15.1267	10.9378		13.21	10.79	21.38	1.03266
	980	UN01116		3.34	2.73	5.14	8.78	6.06	6.88	4.22667	0.961853		5.87	1.35	5.46	0.807777
	981	UN01117		3.34	1.98	3.67	5.58	1.84	2.8	4.72667	0.581959		3.3	3.15	7.73	0.667318
	982	UN01118		40.07	18.1	28.07	17.43	31.22	31.12	48.3033	6.67794		33.78	66.98	44.15	2.48293
	983	UN01119		5.01	11.66	12.29	22.61	11.39	15.56	19.3167	3.12747		9.91	16.63	31.41	3.03145
	984	UN01120		21.29	26.53	38.16	50.02	63.92	31.63	36.4467	7.51387		41.12	40.91	27.31	0.551523
	985	UN01121		0.42	0.25	0.92	0.13	0.18	1.28	4.36667	2.24505		2.21	3.6	7.29	0.752237
	986	UN01122		0	2.73	3.86	2.53	2.21	8.43	0.123333	4.02693		0.37	0	0	0.172831
	987	UN01123		2.51	15.15	11.76	17.32	10.67	9.2	11.5767	2.99403		6.62	12.16	15.95	1.00624
	988	UN01124		5.02	2.98	6.06	0.27	6.99	5.11	7.7	2.89276		8.09	2.7	12.31	1.58069
	989	UN01125		216.12	0.99	33.07	6.26	2.58	2.55	0.7	144.533		0.74	0.45	0.91	0.0411741
	990	UN01127		5.02	9.94	4.78	17.32	3.68	7.67	21.2433	5.41532		10.67	22.97	30.09	2.40818
	991	UN01129		18.41	26.34	21.33	1.73	83.2	119.63	52.4333	56.5768		85	18.02	54.28	10.3104
	992	UN01130		21.34	20.88	21.14	11.86	18.04	24.28	24.0167	2.09414		29.07	28.38	14.6	1.06431
	993	UN01131		44.39	10.95	13.07	8.81	7.74	12.03	37.5933	13.9438		6.26	64.05	42.47	12.41
	994	UN01132		12.57	20.16	26.33	2.14	32.26	52.99	41.7667	20.0976		39.8	30.23	55.27	2.03727
	995	UN01134		2.94	5.23	8.29	8.02	11.81	9.74	17.8867	3.92334		14.02	11.29	28.35	2.23021
	996	UN01135		9.23	5.23	16.4	14.7	17.16	11.79	31.14	6.27723		12.54	41.1	39.78	4.51581
	997	UN01136		28.52	8.72	19.54	43.3	16.05	18.45	13.91	5.47794		16.23	8.58	16.92	0.810921
	998	UN01138		4.62	7.98	10.88	22.86	21.6	9.49	0.276667	8.78919		0.37	0	0.46	0.153188
	999	UN01139		0	1.75	1.29	0	2.03	1.03	6.52667	3.58746		5.91	4.52	9.15	0.442092
	1000	UN01140		0	6.98	3.51	3.08	9.42	30.27	3.38	14.4797		1.48	3.62	5.04	0.501689
	1001	UN01141		7.98	10.23	18.64	11.51	10.53	7.44	10.72	1.58284		8.49	10.85	12.82	0.25981
	1002	UN01142		6.3	2.24	9.96	7.49	6.28	2.31	2.63333	2.096		5.17	1.81	0.92	0.750609
	1003	UN01143		21.84	8.48	27.32	27.17	21.07	12.32	31.19	4.61804		24.75	26.69	42.13	1.53349
	1004	UN01144		1.68	5.74	0.74	1.34	2.03	1.03	3.57	1.66741		2.96	2.71	5.04	0.232264
	1005	UN01145		0.42	0	6.46	1.2	1.11	0.26	3.20667	3.55987		5.54	3.62	0.46	1.04196
	1006	UN01146		4.2	18.97	23.45	17.27	13.31	17.46	2.17667	7.19409		5.17	0.9	0.46	1.23621
	1007	UN01147		16.81	18.72	15.33	14.86	20.52	16.94	13.94	0.711145		33.63	4.98	3.21	8.27188
	1008	UN01148		20.17	24.96	58.35	109.52	28.47	29.52	32.4033	20.2908		44.35	22.17	30.69	1.61747
	1009	UN01149		31.51	110.82	84.57	7.9	111.66	55.2	22.3867	48.7396		12.93	23.08	31.15	1.95869
	1010	UN01151		0.42	4.74	26.42	10.85	36.43	13.87	0.153333	21.2429		0	0	0.46	0.228088
	1011	UN01152		26.92	60.22	17.38	12.73	14.44	53.46	95.86	32.9666		21.46	211.09	55.03	44.2555
	1012	UN01153		32.4	13.75	24.04	33.25	17.77	18	29.2067	2.57813		22.95	38.52	26.15	0.918946
	1013	UN01155		2.53	5	2.4	16.23	1.11	1.8	6.27667	4.90649		3.33	8.16	7.34	0.549912
	1014	UN01158		6.74	13.01	18.33	33.56	10.93	12.35	17.8067	4.5074		11.86	19.51	22.05	0.863243
	1015	UN01159		22.75	11.01	27.22	33.17	23.18	24.2	33.7667	3.28484		20.38	32.22	48.7	3.06626
	1016	UN01160		10.11	2.75	3.89	2.15	2.6	2.32	3.76	1.97596		2.59	3.18	5.51	0.315196
	1017	UN01161		6.32	17.78	8.34	7.93	7.98	7.98	19.29	3.61022		5.19	14.53	38.15	7.09556
	1018	UN01162		22.35	20.54	31.14	33.73	50.1	30.66	25.3567	4.59916		20.77	27.25	28.05	0.378046
	1019	UN01163		2.11	1.75	6.86	0.4	7.24	3.87	2.7	3.00663		2.6	1.36	4.14	0.361317
	1020	UN01164		0.42	2.76	2.23	11.03	2.41	2.06	2.12	3.16421		2.23	0.91	3.22	0.32982
	1021	UN01165		19.84	10.53	21.52	23.68	25.07	42.3	31.61	6.01865		37.13	24.1	33.6	0.708811
	1022	UN01167		9.71	6.02	10.95	5.92	6.87	4.38	15.7167	2.52447		13.74	15	18.41	0.243862
	1023	UN01169		16.9	7.78	13.19	8.08	13.2	4.65	38.4367	10.4852		14.87	38.23	62.21	7.49193
	1024	UN01170		0	0.5	0.37	0.4	0.19	1.03	27.8633	21.1525		69.88	9.1	4.61	19.193
	1025	UN01171		1.27	3.01	1.3	3.91	2.23	10.85	21	9.83571		5.58	14.11	43.31	8.60726
	1026	UN01172		2.96	5.52	10.4	3.64	7.62	8.26	10.3	2.35302		6.69	16.84	7.37	1.20451
	1027	UN01174		2.11	8.28	4.27	0.4	9.11	21.69	5.96333	8.97943		2.23	0.91	14.75	4.35207
	1028	UN01175		17.33	10.55	18.58	9.3	15.62	14.72	27.5667	3.65906		23.05	21.85	37.8	1.4855
	1029	UN01176		10.15	10.8	24.53	10.51	35.17	31.27	20.8433	8.75101		30.87	13.21	18.45	1.60088
	1030	UN01178		1.69	4.02	3.16	2.29	3.16	4.65	7.20667	1.35036		3.72	7.75	10.15	0.775765
	1031	UN01179		6.35	1.01	5.95	0.67	1.86	1.03	32.3133	18.1569		4.09	26.88	65.97	15.6036
	1032	UN01180		0	0	0	0	0.19	0	3.32333	2.75202		0.37	7.75	1.85	1.99448
	1033	UN01182		3.81	3.52	4.28	1.62	3.17	5.95	11.22	2.7141		7.07	13.67	12.92	0.606193
	1034	UN01184		5.93	26.66	10.05	10.25	6.89	19.4	26.41	7.65151		7.45	18.69	53.09	9.96573
	1035	UN01185		0.42	0.5	1.3	0.81	3.91	20.18	14.8133	14.0252		39.85	1.82	2.77	13.0905
	1036	UN01186		2.54	6.29	10.42	7.96	13.6	9.83	10.97	2.74036		4.47	15.05	13.39	1.5669
	1037	UN01188		16.09	12.83	24.57	16.47	18.26	9.32	12.6533	1.99822		14.16	17.33	6.47	1.01293
	1038	UN01189		4.24	3.52	5.96	4.59	2.8	3.62	7.75667	0.835673		4.47	10.95	7.85	0.623732
	1039	UN01192		2.54	0.76	1.68	1.22	1.49	0.26	2.98667	0.85737		1.12	1.37	6.47	1.3301
	1040	UN01195		34.33	26.44	32.04	11.08	36.36	38.33	38.59	6.88298		67.1	26.02	22.65	5.96658
	1041	UN01196		15.26	17.37	10.99	11.21	7.27	9.58	20.8367	2.37293		21.62	18.71	22.18	0.12044
	1042	UN01200		6.79	12.35	7.83	2.43	9.33	17.36	8.48	3.89659		13.06	8.68	3.7	1.07257
	1043	UN01201		18.24	14.87	24.23	11.76	15.49	29.29	53.8067	11.562		23.5	66.24	71.68	7.02322
	1044	UN01202		0.42	0.25	2.61	0.14	0.93	28.26	0.25	19.963		0.75	0	0	0.350334
	1045	UN01203		194.76	144.18	117.67	112.36	144.13	136.37	75.48	13.1673		93.3	82.25	50.89	2.295
	1046	UN01204		0.85	2.02	2.24	3.38	4.48	8.3	4.86	2.29637		0.75	4.57	9.26	1.99051
	1047	UN01206		7.64	8.32	9.14	9.74	13.08	7.78	18.1033	2.06328		17.93	16.01	20.37	0.186144
	1048	UN01208		4.25	4.54	5.97	2.71	5.98	11.16	18.0733	5.07676		14.2	21.96	18.06	0.38207
	1049	UN01210		1.27	0.25	0.37	0	0	0	6.81667	4.85627		1.5	3.66	15.29	3.63104
	1050	UN01213		6.8	9.09	10.09	6.37	8.6	18.44	3.29667	3.32213		2.99	4.58	2.32	0.149498
	1051	UN01214		2.55	6.31	25.22	14.09	36.85	9.61	1.02667	16.9627		2.62	0.46	0	0.875655
	1052	UN01215		25.08	22.73	34.19	31.29	53.68	25.71	36.3067	5.28484		37.39	24.72	46.81	1.81767
	1053	UN01217		2.55	7.58	5.42	1.63	8.98	4.68	5.04333	2.26328		6.36	3.21	5.56	0.260729
	1054	UN01218		17.02	32.09	11.59	3.66	20.59	59	19.1	18.681		12.35	3.67	41.28	9.46836
	1055	UN01219		0.43	30.34	7.48	15.32	20.78	45.24	0.153333	24.6668		0	0	0.46	0.228088
	1056	UN01220		0.85	3.79	10.66	1.08	3.18	8.06	66.6733	39.3938		40.8	69.2	90.02	4.86787
	1057	UN01221		34.47	111.24	28.43	61.7	28.46	28.34	47.66	19.7208		32.56	38.96	71.46	4.46792
	1058	UN01222		0	0.51	0.37	1.76	0.56	4.16	167.3	135.416		2.99	252.98	245.93	83.8742
	1059	UN01223		1.7	2.28	3.18	3.12	5.24	2.86	3.16	0.61027		4.87	2.75	1.86	0.284433
	1060	UN01225		0	0	0.19	0.41	0.19	0.26	9.23	6.86491		0.37	4.58	22.74	7.37881
	1061	UN01226		9.37	5.06	7.3	7.33	5.81	18.74	65.1733	27.6205		44.95	64.67	85.9	3.46445
	1062	UN01228		32.38	197.41	48.49	101.41	134.96	152.54	6.2	78.5461		15.36	0.92	2.32	4.18132
	1063	UN01229		37.49	27.59	32.39	18.87	40.49	31.76	26.4433	3.43315		50.21	11.47	17.65	6.45729
	1064	UN01230		8.95	3.8	5.24	1.76	0.94	0.78	23.0067	10.9147		12.74	32.12	24.16	1.96188
	1065	UN01232		6.82	4.31	14.43	6.39	15.01	7.03	6.45	2.98273		8.25	4.13	6.97	0.331342
	1066	UN01233		4.69	1.77	5.06	5.98	1.5	1.82	2.53667	1.06207		1.12	1.38	5.11	0.864994
	1067	UN01234		2.56	4.31	10.31	9.92	10.13	10.16	11.0933	2.47834		6	12.4	14.88	1.01381
	1068	UN01236		1.28	2.53	7.31	1.22	6.76	8.08	8.21	3.71738		7.5	5.97	11.16	0.452565
	1069	UN01238		0.43	0.25	2.63	5.57	0.38	0.52	4.95	3.14522		0	3.22	11.63	3.90468
	1070	UN01239		3.84	12.17	10.32	7.48	17.09	23.47	7.35667	5.62885		16.52	2.76	2.79	3.31849
	1071	UN01241		18.36	11.67	7.69	14.01	9.02	11.48	10.4333	0.933815		12.77	7.82	10.71	0.272516
	1072	UN01246		10.25	3.04	4.69	2.86	2.44	6.52	7.80667	2.12384		10.89	3.68	8.85	0.881256
	1073	UN01247		0	0	0.75	0	0.56	1.3	2.74333	1.87002		0.38	5.06	2.79	1.04685
	1074	UN01248		1.28	0.76	0.94	1.63	2.26	2.87	6.06333	1.82191		3.38	7.36	7.45	0.473869
	1075	UN01250		6.41	9.65	6.39	4.9	5.27	7.05	77.34	38.1333		5.26	92.07	134.69	35.0026
	1076	UN01251		0.85	8.13	0.56	3.27	0.38	0.78	1.77667	3.41664		3.01	0.92	1.4	0.26996
	1077	UN01253		18.81	7.11	11.46	8.86	9.41	12.28	22.7767	3.4724		19.18	21.18	27.97	0.55448
	1078	UN01254		0.43	0.76	5.83	0.14	7.72	3.14	1.39667	4.51928		1.88	1.38	0.93	0.0585857
	1079	UN01255		5.13	4.32	5.83	2.18	4.33	5.75	4.25667	0.693431		4.89	4.15	3.73	0.022055
	1080	UN01256		3.85	4.07	3.38	1.5	7.9	2.88	3.7	1.48794		4.14	2.76	4.2	0.0966751
	1081	UN01257		3.42	3.56	4.51	11.45	6.21	9.67	12.0633	2.49956		12.04	8.29	15.86	0.633152
	1082	UN01258		6.85	95.07	8.09	34.77	16.19	9.41	13.4333	36.8303		36.13	1.84	2.33	11.8302
	1083	UN01259		11.98	20.59	41.19	23.32	41.99	41.83	32.2733	8.6468		47.8	34.56	14.46	3.65111
	1084	UN01260		3.43	0.25	17.69	0.41	27.13	1.31	0.126667	20.4458		0.38	0	0	0.177503
	1085	UN01261		31.7	30.79	7.34	31.4	3.96	3.66	3.66333	15.3123		4.52	5.07	1.4	0.482982
	1086	UN01262		2.14	74.82	23.16	6.28	38.64	61.25	19.7567	35.831		48.61	6.92	3.74	12.6781
	1087	UN01265		37.28	18.58	47.27	15.16	28.85	74.63	55.1233	17.5577		20.73	17.54	127.1	30.6152
	1088	UN01266		21.86	9.17	22.8	16.67	21.13	7.07	17.3267	3.49427		22.25	14.77	14.96	0.375823
	1089	UN01270		7.29	4.84	3.21	0.82	1.89	1.05	3.8	2.15688		3.02	3.23	5.15	0.190575
	1090	UN01272		8.15	7.65	8.49	1.64	7.55	4.72	20.5567	5.71945		5.28	18.49	37.9	6.60834
	1091	UN01273		7.3	11.22	30.38	82.64	11.52	1.84	1.53333	36.4589		2.27	0.46	1.87	0.316016
	1092	UN01274		0	0.51	0.76	0.55	0.38	1.05	2.02667	0.814475		0	0.93	5.15	1.86012
	1093	UN01275		9.45	32.67	49.1	28.75	31.95	27.3	17.5267	8.34745		32.12	12.03	8.43	3.54286
	1094	UN01276		6.44	12	8.88	2.6	5.1	5.25	16.9233	4.26237		35.9	9.25	5.62	6.27875
	1095	UN01279		15.05	4.6	6.24	7.4	3.03	4.99	10.4567	2.55723		7.56	7.87	15.94	1.04108
	1096	UN01280		0.43	10.22	25.32	8.36	40.49	11.56	1.32	20.4787		3.03	0.93	0	0.914106
	1097	UN01282		4.73	12.78	13.23	13.57	11.92	11.83	13.0933	1.52556		11.73	9.26	18.29	0.851644
	1098	UN01284		10.76	6.14	18.92	6.17	22.35	20.25	16.5967	5.66123		24.61	12.98	12.2	1.07097
	1099	UN01286		19.8	19.95	5.86	4.39	3.03	10.26	28.7667	10.2683		36.35	21.79	28.16	0.790841
	1100	UN01288		4.31	0	2.46	0	1.52	0.53	6.71667	4.19596		1.89	4.64	13.62	2.59389
	1101	UN01289		0.86	36.1	14.39	10.16	37.54	5.79	0.406667	23.5437		0.76	0.46	0	0.219673
	1102	UN01290		2.59	4.35	6.06	1.24	5.88	3.95	5.58667	1.54601		6.45	2.79	7.52	0.585343
	1103	UN01291		15.95	1.54	4.36	14.7	0.19	4.74	0.253333	8.81679		0.76	0	0	0.355005
	1104	UN01292		3.88	9.48	7.96	14.29	10.62	6.59	7.08333	1.47361		11	7.43	2.82	1.01126
	1105	UN01293		5.61	2.82	16.3	15.8	3.79	1.58	7.81	5.54121		7.97	4.64	10.82	0.637903
	1106	UN01294		0	0.77	0.38	0.82	0	30.83	2.49333	22.3398		0	3.72	3.76	1.35739
	1107	UN01295		2.59	1.54	5.5	4.4	2.66	6.85	4.44333	1.21839		4.93	4.64	3.76	0.0204872
	1108	UN01296		1.73	2.56	5.69	0.27	7.4	6.06	9.61	4.29951		3.04	6.97	18.82	3.267
	1109	UN01297		3.88	2.05	7.39	0.69	6.26	4.48	6.74667	2.61022		5.69	2.32	12.23	1.81615
	1110	UN01298		4.75	0.26	0	0	0.19	10.02	1.50333	7.01715		0.76	0.93	2.82	0.388926
	1111	UN01300		1.3	1.28	1.9	0.55	0.95	2.9	3.60333	1.01242		1.9	2.79	6.12	0.642711
	1112	UN01302		9.07	16.68	12.72	23.26	8.55	13.46	25.0733	3.23735		15.2	20.93	39.09	3.00254
	1113	UN01303		1.3	3.59	3.99	4.54	5.89	6.07	3.12	1.1058		6.08	1.4	1.88	0.823813
	1114	UN01306		29.39	8.99	12.73	11.71	11.79	12.41	8.76667	3.58995		14.07	1.86	10.37	2.43308
	1115	UN01308		3.89	7.45	17.1	9.23	11.99	12.42	13.6733	3.04824		4.94	17.69	18.39	2.31257
	1116	UN01309		0.43	0.26	10.08	0.41	18.84	0.26	0.75	14.1079		0.38	1.4	0.47	0.16552
	1117	UN01310		2.6	7.97	5.71	7.59	6.28	7.93	9.25333	1.22124		11.8	7.46	8.5	0.214898
	1118	UN01312		0	1.03	0.38	0.28	1.14	1.85	4.05333	2.06184		0.38	1.4	10.38	3.38119
	1119	UN01314		1.3	2.83	4	0.41	5.91	10.85	3.35333	4.18414		7.24	0.93	1.89	1.38678
	1120	UN01315		2.6	11.58	2.66	2.35	3.43	0.26	0.79	4.4845		1.9	0	0.47	0.607924
	1121	UN01317		2.17	1.54	3.43	2.48	3.24	2.12	5.03667	0.712463		5.72	4.67	4.72	0.0228215
	1122	UN01318		4.33	5.92	2.47	6.35	2.67	10.59	9.97667	2.40551		14.48	10.73	4.72	1.00392
	1123	UN01319		1.73	6.44	5.52	2.35	6.1	2.65	2.06333	1.67993		5.72	0	0.47	2.18255
	1124	UN01320		4.77	6.44	10.28	7.46	7.44	16.42	18.3033	3.93195		10.29	21.47	23.15	1.43204
	1125	UN01321		7.37	15.45	14.47	12.7	36.04	8.21	2.44333	10.5627		6.86	0	0.47	2.67929
	1126	UN01322		4.77	6.44	12.57	5.8	9.16	6.89	6.22667	1.42323		10.68	3.27	4.73	0.978208
	1127	UN01323		3.03	1.55	21.34	29.42	2.67	1.32	8.14333	14.251		8.39	2.33	13.71	2.09796
	1128	UN01324		2.6	2.32	2.48	4.01	0	1.85	4.39333	1.42813		1.91	5.6	5.67	0.568966
	1129	UN01325		10.4	11.07	15.62	33.57	8.77	11.65	35.94	8.06073		9.53	40.15	58.14	9.24988
	1130	UN01327		8.24	1.03	3.05	0.14	5.53	3.97	5.71333	3.4837		7.25	3.27	6.62	0.405828
	1131	UN01330		0.43	2.32	3.24	1.66	2.1	7.43	8.76	3.74234		0.38	10.28	15.62	4.32503
	1132	UN01331		5.21	0.52	5.72	3.74	5.16	6.1	5.29667	1.66638		12.6	2.34	0.95	3.07573
	1133	UN01332		0	1.81	1.53	1.52	1.91	2.92	4.63	1.72713		3.05	3.74	7.1	0.490689
	1134	UN01334		0.43	1.03	0.19	0.14	1.15	0.53	1.89333	0.759223		0	0	5.68	2.81639
	1135	UN01335		0.43	0.77	1.34	0.28	0.38	3.18	5.25333	2.63948		3.06	7.02	5.68	0.376931
	1136	UN01337		2.17	1.03	4.01	0.69	2.1	0.53	4.17	1.59178		3.06	1.87	7.58	1.00074
	1137	UN01339		0	1.29	2.86	2.91	3.82	6.37	1.48667	2.51866		1.15	0.94	2.37	0.189849
	1138	UN01340		8.26	3.1	9.74	0.55	5.93	6.37	45.5233	21.4806		16.06	28.09	92.42	16.6065
	1139	UN01341		4.78	9.56	20.64	30.9	13.39	7.44	12.3567	5.93805		10.71	14.98	11.38	0.164514
	1140	UN01342		30.44	23.25	27.52	15.8	31.18	26.57	35.6467	3.35352		39.01	27.16	40.77	0.850229
	1141	UN01344		0.43	1.03	5.73	37.13	1.53	0.53	0.126667	21.9422		0.38	0	0	0.177503
	1142	UN01345		5.65	7.24	8.41	7.35	9.95	12.49	7.00667	1.05236		11.1	2.81	7.11	1.14728
	1143	UN01348		3.48	381.8	38.63	9.29	31.4	38.55	2.78	229.736		4.59	3.28	0.47	0.808555
	1144	UN01349		1.31	1.81	3.63	1.39	6.13	0.53	1.77667	1.96886		3.44	0.94	0.95	0.444658
	1145	UN01350		3.05	2.07	5.36	4.3	5.55	8.25	13.0167	3.2026		22.97	4.69	11.39	2.8715
	1146	UN01351		7.84	8.53	11.67	8.32	19.15	8.25	7.40667	2.40131		6.13	4.22	11.87	1.02326
	1147	UN01353		12.63	13.97	4.98	0	9.97	29.01	1.55333	13.7421		2.3	1.41	0.95	0.113229
	1148	UN01355		16.12	27.95	37.33	25.82	41.21	31.41	42.85	5.61602		36.4	37.53	54.62	1.37082
	1149	UN01356		22.65	4.4	0.57	17.77	0.19	2.93	6.00333	11.4987		18.01	0	0	8.41269
	1150	UN01357		2.62	2.85	3.07	0.97	4.8	4.26	12.42	3.91885		4.22	19.25	13.79	2.37131
	1151	UN01358		0.44	2.59	0.19	0.83	6.71	2.13	9.23	5.29552		6.9	9.86	10.93	0.26885
	1152	UN01359		3.49	3.63	7.09	11.81	4.8	6.93	9.17667	1.57115		7.67	7.98	11.88	0.331297
	1153	UN01360		0	2.59	0	3.2	0.19	0	5.28667	4.00449		3.07	4.23	8.56	0.752419
	1154	UN01361		3.49	2.33	10.35	2.36	1.15	1.87	1.52	3.05499		0.77	1.41	2.38	0.215442
	1155	UN01362		3.93	14	9.97	0.42	16.89	22.66	30.8767	14.0455		23.41	18.32	50.9	4.65179
	1156	UN01363		2.18	1.04	0.38	0.97	0.58	2.13	2.04667	0.633392		6.14	0	0	2.86807
	1157	UN01364		1.75	6.74	4.22	14.33	3.07	4.8	9.19667	3.13694		5.76	4.7	17.13	2.31147
	1158	UN01366		5.67	4.15	6.14	8.21	6.15	4.53	13.3367	1.74259		11.13	11.75	17.13	0.455425
	1159	UN01367		4.8	7.26	5.95	1.53	5.18	23.47	2.17667	8.38405		6.53	0	0	3.05024
	1160	UN01368		2.62	4.41	18.03	8.62	10.18	9.87	5.14333	4.20238		8.83	4.7	1.9	0.975835
	1161	UN01369		13.53	5.97	10.94	9.32	14.22	10.4	13.7367	1.41544		9.98	15.52	15.71	0.421971
	1162	UN01370		8.3	5.19	9.59	21.01	8.45	7.74	9.75667	2.12737		6.53	8.46	14.28	0.832876
	1163	UN01371		9.61	17.13	20.92	16.56	27.48	21.88	36.5167	5.88827		34.96	52.68	21.91	2.49452
	1164	UN01372		11.36	4.15	4.22	5.29	13.07	9.61	9.81	2.55094		9.99	7.53	11.91	0.279042
	1165	UN01373		2.62	1.56	3.84	1.25	1.35	6.14	1.88333	1.48297		4.23	0.47	0.95	0.892434
	1166	UN01374		1.75	5.71	1.35	1.81	3.46	4.54	1.28333	1.45619		3.85	0	0	1.79838
	1167	UN01376		1.75	1.3	5.96	5.3	4.24	5.88	3.76667	1.36864		2.31	6.13	2.86	0.4446
	1168	UN01379		81.42	10.92	24.24	22.18	17.72	18.19	23.8967	18.544		16.17	25.93	29.59	1.10444
	1169	UN01383		14.46	8.59	18.87	2.93	23.71	13.12	10.21	6.14189		23.51	3.3	3.82	5.07567
	1170	UN01385		3.5	2.86	3.27	2.37	3.08	3.48	5.40667	0.46247		3.85	3.77	8.6	0.667252
	1171	UN01386		0	0.52	0.19	0.28	1.16	1.87	13.16	8.61737		1.54	22.18	15.76	4.92696
	1172	UN01390		14.03	10.42	10.41	0.84	16.01	30	26.3633	11.4659		13.5	30.69	34.9	2.62213
	1173	UN01391		4.82	0.52	0.77	1.12	1.35	1.88	6.29	2.57629		4.63	8.5	5.74	0.259399
	1174	UN01394		7.9	3.39	10.61	8.53	8.3	5.36	11.9067	1.61843		16.21	8.03	11.48	0.603813
	1175	UN01395		3.07	6.52	9.45	5.59	8.11	8.31	24.52	6.41558		15.05	26.46	32.05	1.6468
	1176	UN01396		1.32	3.39	3.67	11.89	1.54	5.63	9.14333	3.50314		6.95	7.56	12.92	0.598752
	1177	UN01397		1.76	3.65	7.33	0.84	3.09	2.68	5.59	2.16046		5.79	1.89	9.09	1.21455
	1178	UN01400		0	0.52	0	1.96	0.39	5.36	0.636667	3.13655		0	0	1.91	0.947061
	1179	UN01401		4.39	8.61	11.58	31.06	17.39	13.41	18.6167	5.68302		15.83	16.08	23.94	0.636224
	1180	UN01402		3.51	9.91	6.18	5.46	9.47	20.39	11.7533	4.65104		16.22	8.51	10.53	0.53869
	1181	UN01403		3.51	4.43	7.72	1.96	7.34	2.41	5.05333	1.78823		2.32	6.62	6.22	0.592606
	1182	UN01404		7.91	3.65	7.34	3.92	4.45	11.81	16.48	3.96446		10.43	20.81	18.2	0.8882
	1183	UN01405		1.76	0.52	5.41	0.42	12.56	16.1	1.21667	10.2693		2.7	0.47	0.48	0.524832
	1184	UN01406		10.1	16.44	28.76	42.83	15.07	29.25	56.7333	12.5128		44.43	53.93	71.84	1.92419
	1185	UN01409		8.35	4.18	4.64	2.8	2.51	5.1	13.0133	3.02349		16.63	8.99	13.42	0.518224
	1186	UN01410		18.02	7.05	19.32	12.19	22.44	11.55	38.7167	8.18374		38.28	20.83	57.04	4.31816
	1187	UN01411		0.44	0	0	0.42	0	0.27	8.30667	6.15556		1.55	8.99	14.38	2.78646
	1188	UN01412		3.08	7.31	11.02	5.61	16.83	16.12	20.4633	6.31657		17.02	18	26.37	0.716811
	1189	UN01415		9.24	10.19	8.12	9.95	9.29	19.08	66.19	23.8531		37.92	80.54	80.11	4.79656
	1190	UN01416		3.52	14.37	4.64	6.17	3.48	46.5	25.1233	20.8392		25.93	35.53	13.91	1.8447
	1191	UN01418		18.49	6.02	9.67	0.7	12.59	15.87	21.65	8.22994		18.59	16.12	30.24	1.34258
	1192	UN01419		33.47	57.3	28.84	16.14	24.61	21.26	25.2867	7.72021		29.44	13.76	32.66	2.14236
	1193	UN01420		9.25	9.42	21.49	31.02	10.08	29.87	1.38	10.6335		2.71	0.47	0.96	0.410145
	1194	UN01421		8.81	2.88	7.36	9.68	18.8	15.61	10.6633	4.10959		12.4	8.54	11.05	0.173335
	1195	UN01422		8.37	5.49	6.97	13.19	12.21	2.96	6.54	1.93405		10.07	3.79	5.76	0.64821
	1196	UN01424		0.44	1.31	0.19	0.56	0	0.27	5.78333	3.36335		3.49	5.22	8.64	0.592815
	1197	UN01426		0	1.83	2.32	0	1.74	5.11	3.55	2.98209		1.55	2.85	6.25	0.78399
	1198	UN01427		8.81	6.28	9.1	10.53	7.56	8.88	32.0567	7.29738		12.4	23.72	60.05	8.95917
	1199	UN01438		4.85	4.19	7.56	0.56	3.3	4.04	5.79	2.05345		9.7	1.9	5.77	1.24108
	1200	UN01439		2.21	0.26	0.78	1.13	0.39	0.54	39.1633	28.0094		1.94	36.61	78.94	21.5881
	1201	UN01440		1.77	1.31	3.69	0.14	2.14	2.43	5.08333	1.86779		0.39	5.23	9.63	2.43574
	1202	UN01442		4.86	2.62	4.46	0.42	13.6	2.97	1.64333	5.26338		3.49	0.48	0.96	0.640052
	1203	UN01443		16.78	22.56	28.92	22.52	25.45	22.13	28.7167	1.67841		26.8	28.53	30.82	0.138383
	1204	UN01444		4.42	2.89	9.7	3.24	4.86	1.62	1.57	2.27994		0.39	1.43	2.89	0.510541
	1205	UN01445		9.72	20.73	7.96	13.23	18.27	50.75	0.29	19.2701		0.39	0	0.48	0.160308
	1206	UN01446		11.49	8.14	10.29	4.93	20.02	26.99	8.95667	6.54473		10.1	7.14	9.63	0.148405
	1207	UN01447		10.61	6.56	17.09	11.41	16.14	10.53	46.3267	12.2717		25.27	39.5	74.21	6.61483
	1208	UN01449		0	4.2	0.58	0	4.67	12.43	4.32333	7.46102		3.89	6.67	2.41	0.417924
	1209	UN01450		2.65	7.09	8.16	4.09	19.45	19.72	27.87	11.2628		23.72	29.04	30.85	0.323044
	1210	UN01452		1.77	6.3	5.83	1.97	5.64	3.24	3.05333	1.49674		1.94	0.95	6.27	1.18576
	1211	UN01453		7.96	7.62	7.58	4.09	5.25	10.81	17.7267	3.30785		6.61	17.15	29.42	3.73998
	1212	UN01454		7.96	25.49	18.66	42.84	11.09	33.51	8.1	9.70457		23.34	0.48	0.48	9.32075
	1213	UN01456		11.95	2.63	3.31	0.28	4.48	5.95	15.52	6.76004		10.51	10.96	25.09	2.07444
	1214	UN01457		1.77	8.41	3.11	4.65	3.7	9.46	19.1033	6.27666		14.01	10.01	33.29	3.73513
	1215	UN01458		25.66	5.26	18.08	22.56	3.5	8.11	15.6733	6.47903		7.78	25.25	13.99	2.15138
	1216	UN01459		3.1	2.63	41.61	44.83	26.09	3.78	0.48	29.17		0	0.48	0.96	0.303063
	1217	UN01460		36.29	37.34	59.72	18.34	74.78	76.54	50.3067	16.9358		58.01	57.2	35.71	1.08798
	1218	UN01463		1.77	1.32	2.92	1.27	5.26	5.14	5.39	1.87308		0.78	4.77	10.62	2.3723
	1219	UN01464		12.4	28.68	7.79	3.39	11.69	30.31	2.04333	13.1685		4.68	0.48	0.97	1.03595
	1220	UN01465		73.97	9.21	50.42	47.71	20.27	9.2	14.7633	22.7022		18.31	8.59	17.39	1.00099
	1221	UN01467		1.77	16.84	0.97	0	2.73	0.54	0.13	10.2849		0.39	0	0	0.182174
	1222	UN01468		1.77	1.84	9.93	0.85	7.41	6.22	1.61	4.35026		1.95	0.95	1.93	0.105461
	1223	UN01471		4.43	4.74	4.09	8.9	2.92	5.69	8.11	0.913999		7.02	6.2	11.11	0.442899
	1224	UN01472		8.86	2.9	19.28	6.64	22.03	14.89	13.9667	6.42515		11.69	18.13	12.08	0.351381
	1225	UN01474		17.72	7.11	13.63	3.39	15.21	8.39	30.8967	8.63829		14.03	45.81	32.85	4.00259
	1226	UN01476		20.83	15.8	22.4	10.17	17.94	13.27	7.84333	2.82676		18.72	1.91	2.9	4.4991
	1227	UN01477		5.76	22.38	32.15	6.5	60.46	35.48	7.07	24.6772		12.09	5.25	3.87	1.03443
	1228	UN01478		11.08	2.63	5.07	2.12	4.88	6.77	15.7267	4.69337		15.99	17.66	13.53	0.0703543
	1229	UN01479		1.77	4.21	1.36	0.28	3.12	2.44	4.33333	1.6154		1.95	5.25	5.8	0.542026
	1230	UN01480		6.65	15.27	12.66	3.25	18.14	17.33	14.45	5.05407		20.27	10.03	13.05	0.771389
	1231	UN01482		29.26	6.58	9.74	3.53	12.09	12.19	8.60667	6.73869		8.97	4.77	12.08	0.814646
	1232	UN01483		95.75	24.49	27.86	31.36	47.39	59.59	51.4533	15.6771		71.35	48.69	34.32	2.4602
	1233	UN01484		2.22	4.48	11.5	4.24	3.71	10.84	26.5333	9.7248		13.26	31.04	35.3	2.77284
	1234	UN01485		0	0.26	0.39	0	0.39	1.9	25.5167	19.4229		1.95	28.66	45.94	11.6076
	1235	UN01486		3.99	9.48	12.28	7.63	11.12	11.92	16.0033	2.65014		14.82	14.33	18.86	0.251918
	1236	UN01487		0	0.53	0	0	0	0	5.21667	4.24343		0.78	10.03	4.84	2.04767
	1237	UN01489		4.88	2.63	2.92	0.42	2.93	1.9	5.80667	1.74594		7.8	4.3	5.32	0.223099
	1238	UN01492		1.33	0	0.19	0.57	0.2	0	8.64	5.92102		6.24	12.42	7.26	0.49949
	1239	UN01493		21.3	8.7	30.04	20.51	42.57	24.4	19.3433	7.05451		23.81	10.51	23.71	1.58012
	1240	UN01494		3.11	11.07	12.68	17.39	30.27	7.59	2.89333	9.54654		8.2	0	0.48	3.26224
	1241	UN01495		0	0	0	0	0	33.35	0.16	28.4606		0	0.48	0	0.225119
	1242	UN01496		1.78	2.11	3.9	2.41	5.47	3.8	7.96667	1.84146		7.03	6.22	10.65	0.370737
	1243	UN01497		0	1.32	2.93	10.75	11.53	5.97	2.22	6.0054		0.39	1.91	4.36	0.92095
	1244	UN01498		1.33	2.11	3.12	3.54	2.93	6.51	9.63667	2.66995		6.25	6.69	15.97	1.4499
	1245	UN01500		5.78	3.7	7.03	4.81	5.67	10.59	14.74	2.84904		15.24	7.18	21.8	1.88034
	1246	UN01501		15.99	10.56	12.3	10.05	6.45	4.62	8.94333	1.63042		19.15	5.26	2.42	3.55693
	1247	UN01502		11.11	15.84	18.55	20.39	22.09	9.5	6.02	3.23089		9.38	2.87	5.81	0.785312
	1248	UN01503		1.33	4.49	2.54	2.12	2.15	16.02	6.88667	5.95403		2.34	7.66	10.66	1.39372
	1249	UN01504		3.55	6.07	15.62	5.8	11.34	17.65	6.99	4.53673		9.38	3.35	8.24	0.74989
	1250	UN01505		9.78	24.57	2.74	0.57	24.85	20.92	0.55	17.5415		1.17	0	0.48	0.352451
	1251	UN01506		3.56	2.11	4.49	0.99	3.13	6.79	2.98	1.52256		5.08	1.92	1.94	0.418447
	1252	UN01507		0	4.75	1.95	0.43	2.54	5.98	0.973333	3.26988		1.96	0.48	0.48	0.28656
	1253	UN01508		5.34	6.08	17	14.88	14.09	10.32	33.2033	7.98931		25.42	37.83	36.36	0.747517
	1254	UN01510		6.67	12.42	17.01	28.92	20.94	19.57	21.49	3.83499		25.43	19.64	19.4	0.178479
	1255	UN01511		0.44	0.26	1.37	0.57	8.22	4.89	0.486667	4.89431		0	0	1.46	0.723931
	1256	UN01512		4	48.11	22.1	4.68	17.82	18.49	30.62	16.972		14.09	66.61	11.16	12.3685
	1257	UN01514		8.01	16.92	2.93	10.21	6.07	2.18	8.01667	3.80188		10.57	9.11	4.37	0.525561
	1258	UN01515		8.46	5.29	0.98	19.58	2.55	2.45	0	8.1776		0	0	0	0
	1259	UN01517		2.67	5.29	11.16	10.79	10.78	18.5	18.7267	5.28335		30.55	8.15	17.48	2.98111
	1260	UN01519		0.45	1.59	2.55	0.57	4.71	1.91	2.92	1.65821		5.88	2.88	0	1.68799
	1261	UN01521		12.49	20.14	25.48	16.77	49.26	49.6	50.0867	15.1124		44.72	38.91	66.63	2.27439
	1262	UN01523		7.59	1.06	24.12	4.12	15.31	13.36	0	12.6761		0	0	0	0
	1263	UN01524		2.68	1.86	1.76	1.28	0.39	0	5.22333	2.2285		1.18	8.17	6.32	1.38812
	1264	UN01525		1.34	2.65	4.12	1.14	3.73	4.36	6.72333	1.8241		7.07	3.85	9.25	0.574991
	1265	UN01526		1.34	29.7	14.12	3.56	7.07	37.09	28.1367	19.0245		21.2	43.26	19.95	2.30611
	1266	UN01528		12.5	45.63	43.57	40.84	23.18	15.28	6.11667	13.1174		16.89	0	1.46	6.40035
	1267	UN01529		6.7	5.84	9.03	10.68	10.02	11.46	33.0533	7.91175		9.04	38.49	51.63	8.01906
	1268	UN01530		1.34	0.8	3.73	5.12	3.34	3.55	27.1167	12.7136		0.79	23.09	57.47	16.8024
	1269	UN01531		6.25	4.25	4.32	2.56	12.38	6	3.36667	2.5517		8.64	0	1.46	2.94757
	1270	UN01533		17.43	3.19	12.57	7.69	4.72	8.47	33.54	10.4997		25.95	31.78	42.89	1.23003
	1271	UN01534		4.47	5.84	4.91	10.11	6.49	9.29	18.35	3.37658		7.47	14.92	32.66	4.33644
	1272	UN01536		2.24	3.72	1.77	1.28	3.74	7.92	6.69	2.43016		5.51	5.78	8.78	0.267549
	1273	UN01537		0	2.13	5.31	0.71	4.72	1.91	0.32	3.18822		0	0.96	0	0.450239
	1274	UN01539		0.45	3.72	3.54	13.4	5.51	6.56	8.43333	3.76262		18.49	0.96	5.85	4.38538
	1275	UN01540		9.4	1.59	5.11	7.98	1.97	0.82	9.99667	3.90116		4.33	15.42	10.24	1.45919
	1276	UN01541		3.13	6.12	9.24	7.99	11.03	24.34	25.13	8.81602		15.75	30.85	28.79	1.38253
	1277	UN01543		2.24	1.6	3.54	4.42	4.53	2.19	4.79667	0.747599		2.76	6.75	4.88	0.38439
	1278	UN01544		9.41	16.23	23.82	18.98	33.5	42.42	30.77	8.57106		29.55	19.78	42.98	2.27131
	1279	UN01545		4.03	7.98	10.83	5.99	16.55	10.13	8.4	2.89717		10.64	6.75	7.81	0.189121
	1280	UN01546		0	0	1.77	1.57	0.99	7.66	0.13	4.59824		0.39	0	0	0.182174
	1281	UN01547		1.34	2.4	7.48	4.14	2.56	2.19	36.2067	18.387		23.65	42.95	42.02	1.73001
	1282	UN01548		28.68	42.06	26.78	19.56	17.74	45.45	51.2933	8.37968		40.99	37.16	75.73	4.32618
	1283	UN01549		4.48	1.33	0.59	0.29	0.2	0	8.74667	5.59052		3.94	14.48	7.82	1.41447
	1284	UN01550		0	0	5.12	0.57	3.35	0.55	0	3.94324		0	0	0	0
	1285	UN01551		0.45	0.53	0	0	0.59	0.55	9.66667	6.58203		0.79	11.59	16.62	4.17483
	1286	UN01552		3.59	3.46	2.36	12.71	1.18	1.1	1.20333	3.7998		1.18	1.45	0.98	0.014772
	1287	UN01553		0.9	4.26	5.12	5.72	27.43	18.08	1.46	13.9197		0	1.45	2.93	0.925118
	1288	UN01554		1.79	0.53	7.89	5.43	6.12	3.29	0.88	3.08498		1.18	0.48	0.98	0.0724219
	1289	UN01556		9.42	5.86	14.98	1.29	9.08	3.29	1.28	5.66304		2.37	0	1.47	0.726224
	1290	UN01558		29.62	50.65	30.77	15.59	32.78	18.37	4	12.9326		9.08	1.45	1.47	1.8795
	1291	UN01559		9.42	12.8	11.05	12.01	16.39	23.31	4.81	3.69345		4.74	7.73	1.96	0.724751
	1292	UN01560		3.59	3.47	6.51	0.72	7.9	7.68	8.91333	3.21008		15.01	1.45	10.28	2.92112
	1293	UN01561		2.24	2.93	2.37	2.58	1.78	1.65	10.2133	2.80895		10.66	7.74	12.24	0.287892
	1294	UN01562		8.53	5.87	18.15	11.16	19.36	10.42	16.0433	3.37287		16.58	21.27	10.28	0.708533
	1295	UN01563		4.49	2.13	3.16	0	10.27	9.05	4.4	4.88996		5.92	5.32	1.96	0.447471
	1296	UN01564		11.68	9.61	21.71	11.02	11.66	17.29	6.17333	2.82028		14.62	1.45	2.45	3.4663
	1297	UN01566		3.59	1.87	1.97	0.72	1.98	1.37	4.66	1.12881		2.77	4.35	6.86	0.461621
	1298	UN01567		0.45	6.94	4.54	0.72	3.95	2.47	0.976667	2.9464		0	0.97	1.96	0.61885
	1299	UN01568		7.64	11.21	21.14	24.35	12.85	11.53	19.4033	2.95505		19.77	22.27	16.17	0.137308
	1300	UN01569		17.98	8.28	10.67	9.74	9.49	8.24	12.76	1.23529		19.77	9.2	9.31	1.07955
	1301	UN01572		27.42	12.82	11.85	14.04	11.47	11.26	20.0667	2.59503		21.74	20.33	18.13	0.0289012
	1302	UN01574		5.85	9.88	5.93	1.29	21.17	24.73	28.99	13.7789		16.22	27.12	43.63	3.30416
	1303	UN01576		2.25	2.67	3.56	10.75	3.96	9.07	6.19	2.25844		1.98	7.27	9.32	1.27963
	1304	UN01578		13.95	0.27	2.57	5.16	1.39	8.25	0	7.20977		0	0	0	0
	1305	UN01580		0.9	0.8	4.15	0.86	6.54	1.93	6.86	3.4664		3.96	5.33	11.29	1.04214
	1306	UN01584		14.41	20.33	2.38	28.85	2.18	4.95	9.69	9.55736		13.47	9.22	6.38	0.479459
	1307	UN01585		2.7	0.8	2.77	1	3.77	9.36	6.42667	3.50693		5.15	8.73	5.4	0.236465
	1308	UN01586		1.35	46.03	237.8	13.21	234.7	6.06	2.01667	206.672		1.19	4.37	0.49	0.855732
	1309	UN01589		0.45	0.54	0	0.43	0.79	100.24	2.07667	79.7638		0.4	5.34	0.49	1.55869
	1310	UN01591		9.46	11.51	8.32	12.21	7.93	11.02	22.24	2.51604		7.53	21.84	37.35	5.14227
	1311	UN01594		88.82	87.05	42.41	83.19	25.19	121.77	82.19	18.6987		65.04	108.28	73.25	2.53129
	1312	UN01595		0	0.8	1.19	6.03	2.38	0	1.56333	2.87983		0.79	2.43	1.47	0.19188
	1313	UN01596		8.57	6.97	12.69	9.06	9.92	8.54	8.22667	0.559083		9.52	6.31	8.85	0.176682
	1314	UN01597		0.45	4.02	3.96	8.34	5.95	11.3	11.8133	4.34194		9.52	11.17	14.75	0.348315
	1315	UN01598		10.83	11.52	14.87	14.09	11.11	10.47	19.6767	1.20102		17.46	18.46	23.11	0.304154
	1316	UN01600		9.48	145.88	25.99	18.56	21.85	25.93	36.75	52.7469		47.64	31.11	31.5	0.870074
	1317	UN01602		1.81	5.1	10.12	7.19	8.14	7.45	2.43667	2.38028		4.37	1.46	1.48	0.435477
	1318	UN01604		9.48	6.44	19.85	21.58	10.73	10.48	11.3267	2.57109		7.55	12.64	13.79	0.530724
	1319	UN01605		0.9	4.83	2.78	0.58	14.31	16.83	4.98667	9.29471		13.5	1.46	0	4.91324
	1320	UN01606		0.9	0.8	0.79	0.14	0.2	0	4.25667	2.29593		8.34	0.49	3.94	1.83007
	1321	UN01607		26.2	71.92	14.29	25.77	10.93	24.01	87.0433	29.9174		73.91	75.9	111.32	2.85547
	1322	UN01609		14.02	19.61	37.75	19.59	29.64	15.47	18.3	4.71848		14.32	27.27	13.31	1.24284
	1323	UN01610		15.82	23.63	15.3	21.61	26.66	21.55	11.57	2.09799		27.84	2.43	4.44	6.90743
	1324	UN01613		0.45	0.54	4.97	0.43	3.58	5.8	6.32333	3.87967		2.78	7.31	8.88	0.856692
	1325	UN01615		3.17	11.29	20.08	12.69	37.82	19.63	3.74333	12.9155		10.74	0	0.49	4.38516
	1326	UN01616		1.81	4.03	12.53	1.73	14.73	7.19	5.36	5.79342		6.77	4.87	4.44	0.0965697
	1327	UN01618		1.36	13.17	3.98	6.34	3.78	3.04	5.39333	3.15589		4.38	2.92	8.88	0.847725
	1328	UN01619		99.54	19.08	44.94	42.68	58.33	34.83	29.64	16.3892		54.52	11.21	23.19	7.02243
	1329	UN01620		3.17	5.38	7.36	5.19	11.75	41.48	6.64	15.6713		3.18	3.41	13.33	2.22085
	1330	UN01622		13.58	14.25	2.19	4.18	0.8	3.32	2.83667	6.11831		5.57	1.46	1.48	0.753056
	1331	UN01623		41.66	3.5	45.57	2.02	4.58	1.94	1.52	32.4439		3.58	0.49	0.49	0.819448
	1332	UN01624		5.44	4.31	11.55	8.95	11.36	11.35	10.8433	1.82637		11.95	12.68	7.9	0.204809
	1333	UN01625		10.87	19.38	23.49	16.6	17.14	28.79	28.0533	3.69808		37.05	23.9	23.21	0.771834
	1334	UN01626		0.91	1.88	2.79	19.49	1.2	4.15	6.10667	7.13918		5.58	8.29	4.45	0.230432
	1335	UN01627		0.91	1.61	2.59	0	2.19	1.94	2.86333	1.30849		1.2	1.46	5.93	1.08181
	1336	UN01628		8.61	9.96	9.56	26.85	5.18	4.15	9.37667	4.50185		5.58	13.17	9.38	0.699492
	1337	UN01629		11.33	7.27	13.74	3.47	12.76	8.03	16.1333	3.3957		11.56	17.08	19.76	0.605099
	1338	UN01630		0.45	12.65	3.19	4.19	0	13.84	0.923333	9.08459		0.8	0.49	1.48	0.134334
	1339	UN01633		16.77	5.11	44.41	0.43	57.82	12.74	3.92667	33.6712		6.38	2.93	2.47	0.433623
	1340	UN01635		0.45	0.54	1.59	0	0.6	29.92	2.49333	20.5204		1.59	3.42	2.47	0.151185
	1341	UN01636		1.36	3.5	5.38	0.14	5.39	6.1	8.39333	3.71669		5.98	6.84	12.36	0.705127
	1342	UN01637		2.72	1.08	4.19	0.43	1.8	3.88	5.73667	2.05273		4.39	3.42	9.4	0.841926
	1343	UN01638		8.62	28.02	7.77	16.62	7.38	23.28	15.1867	5.49182		17.55	14.16	13.85	0.0863951
	1344	UN01640		14.97	9.16	9.37	1.01	17.76	12.75	14.9667	5.78454		18.35	11.72	14.83	0.319246
	1345	UN01641		14.52	5.39	11.76	5.93	9.18	6.65	7.96333	1.69243		11.57	3.91	8.41	0.878443
	1346	UN01642		0.45	5.12	10.77	20.1	5.19	14.14	13.1833	6.64916		5.99	5.86	27.7	5.22741
	1347	UN01643		4.08	2.16	13.16	18.94	7.39	4.16	2.01	5.79439		3.59	1.95	0.49	0.535683
	1348	UN01645		11.35	5.39	10.37	15.62	10.98	14.7	13.11	1.30027		12.77	13.69	12.87	0.0103228
	1349	UN01646		9.08	14.02	6.38	9.69	5.39	11.92	14.4433	1.76843		10.38	17.11	15.84	0.458456
	1350	UN01649		2.27	1.62	2.99	2.03	3	5.27	3.44667	0.753516		2	6.85	1.49	0.980118
	1351	UN01650		0.45	1.62	2.99	2.75	3	4.99	13.9	5.42121		15.58	9.78	16.34	0.497074
	1352	UN01651		4.54	2.97	11.97	19.97	12.19	11.93	3.61	4.84193		8.39	2.44	0	2.554
	1353	UN01653		26.79	2.7	11.57	3.62	6.99	2.22	0.73	11.2083		1.2	0.49	0.5	0.0853916
	1354	UN01655		5.91	14.31	12.78	21.29	15.39	21.38	24.2067	3.76559		17.99	29.36	25.27	0.668371
	1355	UN01656		5	16.2	9.79	16.22	17.39	14.16	39.6867	9.22416		39.17	30.34	49.55	1.30431
	1356	UN01662		1.82	42.68	18.39	13.48	10.4	4.72	4.90667	15.9118		2.4	6.37	5.95	0.510507
	1357	UN01663		4.09	2.16	5.2	0.29	4.6	4.45	16.26	6.27703		8.8	16.17	23.81	1.78482
	1358	UN01664		1.82	5.14	2.6	2.18	0.4	0.56	10.77	4.63465		9.21	17.15	5.95	1.18586
	1359	UN01666		1.37	2.16	3.8	0	7.41	9.74	7.25333	5.25468		16.82	1.96	2.98	3.7506
	1360	UN01667		0	0	0	0	0.2	0	4.95	4.13683		0	2.94	11.91	4.07526
	1361	UN01672		12.76	12.99	18.22	24.97	18.04	22.83	28.6	2.56672		24.05	27.97	33.78	0.526249
	1362	UN01673		2.28	1.08	13.22	8.57	12.83	2.51	0	8.05477		0	0	0	0
	1363	UN01674		2.28	6.5	9.02	2.61	17.25	20.61	13.55	8.1882		8.02	14.24	18.39	1.06815
	1364	UN01675		0.46	4.06	1.6	1.31	3.61	4.73	4.52	1.85848		3.21	6.87	3.48	0.354015
	1365	UN01676		53.81	8.67	57.52	41.12	12.84	16.16	37.98	16.1616		50.14	27.01	36.79	1.50897
	1366	UN01677		5.93	9.21	17.84	22.67	52.17	20.9	2.66	18.3747		6.02	1.96	0	1.79926
	1367	UN01678		11.86	7.59	19.84	6.68	13.04	22.01	23.5633	5.36134		23.66	16.7	30.33	1.06571
	1368	UN01679		0	0.54	3.21	0.44	2.01	1.67	4.77333	2.54751		4.41	2.95	6.96	0.433986
	1369	UN01680		5.93	8.67	13.23	11.48	7.43	6.13	15.33	1.87845		10.83	13.27	21.89	1.11406
	1370	UN01682		0.46	1.36	7.22	0.44	10.64	5.02	6.30667	5.72314		6.02	2.95	9.95	0.97734
	1371	UN01683		9.13	5.96	8.42	8.29	11.04	10.6	17.0433	1.91039		18.46	13.76	18.91	0.27238
	1372	UN01684		7.3	6.24	8.42	16.72	4.22	7.25	13.5833	2.16705		16.06	15.24	9.45	0.333177
	1373	UN01685		0.46	0.81	0.4	0.15	0.2	0	3.88333	2.18149		3.21	1.97	6.47	0.661297
	1374	UN01686		5.02	5.69	6.02	3.78	5.22	9.48	8.73667	1.19057		8.43	10.81	6.97	0.143354
	1375	UN01688		15.07	20.61	36.92	32.44	60.06	29.57	27.78	9.41142		46.18	14.26	22.9	3.9925
	1376	UN01689		9.59	5.15	4.21	0.44	3.62	4.18	4.00667	2.48466		3.61	4.43	3.98	0.0206483
	1377	UN01690		0.91	4.88	12.44	1.02	15.47	10.6	10.6	7.71999		8.03	9.83	13.94	0.468732
	1378	UN01692		91.8	18.18	19.27	18.77	24.92	23.44	38.4867	20.7916		25.31	39.35	50.8	2.27448
	1379	UN01693		7.31	3.8	3.81	5.39	6.43	11.44	7.77333	1.53993		6.43	3.94	12.95	1.32407
	1380	UN01694		5.48	8.41	4.62	3.2	1.21	4.47	7.69	1.8774		13.66	4.43	4.98	1.32824
	1381	UN01695		3.2	4.61	10.04	1.16	11.86	10.05	21.16	8.01066		12.46	23.62	27.4	1.53407
	1382	UN01698		0.91	1.9	2.41	3.35	6.44	0	0.67	2.80691		2.01	0	0	0.938895
	1383	UN01699		99.72	74.46	91.07	42.42	76.48	48.63	61.0433	10.0761		67.19	62.07	53.87	0.156383
	1384	UN01700		0.46	2.72	8.24	4.23	9.46	3.91	1.07333	3.98303		3.22	0	0	1.5041
	1385	UN01701		8.23	4.08	5.23	1.6	5.23	8.66	14.5267	3.84265		13.28	10.35	19.95	0.863887
	1386	UN01702		3.2	3.53	6.64	3.06	7.25	10.35	5.66667	2.0011		8.05	2.46	6.49	0.739206
	1387	UN01703		2.75	1.36	2.21	10.06	2.82	1.4	1.59333	2.38854		0.81	1.97	2	0.154341
	1388	UN01705		4.12	6.8	8.45	2.19	9.67	12.87	14.1367	4.11663		7.65	14.79	19.97	1.42335
	1389	UN01709		54.5	26.66	56.16	36.34	55.42	37.78	37.4967	5.04402		41.49	33.05	37.95	0.236518
	1390	UN01710		0.92	1.36	6.84	1.46	3.22	0	0	3.74585		0	0	0	0
	1391	UN01712		9.62	4.9	4.43	6.28	1.41	0.56	11.89	4.22359		4.43	17.26	13.98	1.95455
	1392	UN01718		13.75	10.35	21.15	15.34	25.41	22.12	22.5033	3.12946		17.34	24.68	25.49	0.509576
	1393	UN01719		3.21	7.9	8.66	4.24	1.61	2.8	4.15	1.90429		2.02	5.43	5	0.436211
	1394	UN01720		1.38	35.96	11.49	0.88	11.1	7.28	8.01333	15.4447		12.1	4.94	7	0.68655
	1395	UN01721		0	1.63	4.23	17.1	10.29	0.84	0	10.2916		0	0	0	0
	1396	UN01722		50.46	17.71	38.3	15.06	24.83	5.89	16.3167	12.3223		29.05	7.9	12	3.05725
	1397	UN01723		4.13	2.73	5.85	1.9	5.25	1.4	5.44667	1.44314		2.42	6.42	7.5	0.711837
	1398	UN01724		2.29	8.45	10.28	15.35	14.13	8.41	8.27333	2.86317		6.46	11.36	7	0.33618
	1399	UN01725		23.86	14.99	16.34	9.65	15.95	16.82	15.22	1.7729		21.8	12.85	11.01	0.79234
	1400	UN01726		1.84	2.73	1.61	0	5.05	2.52	0.63	2.17481		0.4	0.49	1	0.0790048
	1401	UN01727		0.46	0.82	1.61	1.32	4.44	9.54	0.673333	4.51021		2.02	0	0	0.943567
	1402	UN01728		6.89	5.45	2.42	0.59	3.84	2.81	21.5733	8.93339		21.4	18.29	25.03	0.334951
	1403	UN01729		5.51	4.64	10.9	6.58	6.67	4.77	11.9767	1.72279		6.06	13.35	16.52	1.28407
	1404	UN01730		5.05	14.46	18.37	30.44	14.14	21.33	22.2833	4.72824		12.12	28.19	26.54	1.83469
	1405	UN01731		2.3	0.82	1.61	2.05	0.61	2.53	4.85333	1.20371		1.62	6.43	6.51	0.897317
	1406	UN01733		5.97	11.73	3.03	0.15	9.5	5.89	0	6.78642		0	0	0	0
	1407	UN01734		3.21	1.36	6.06	5.12	5.05	3.65	5.77333	1.05546		6.87	5.94	4.51	0.0760376
	1408	UN01735		0.92	0.27	0.2	1.61	0	0.56	8.61333	5.1345		0.4	8.91	16.53	4.51056
	1409	UN01738		11.03	6.28	4.65	6.59	10.72	3.93	8.96	1.52837		12.94	7.42	6.52	0.489963
	1410	UN01739		0	0	0.81	3.08	0.2	4.77	31.0633	21.5009		2.02	84.15	7.02	28.9165
	1411	UN01740		4.14	7.38	9.7	2.2	13.15	10.4	10.4067	3.58097		11.73	5.45	14.04	1.00597
	1412	UN01741		0	0	2.02	5.42	1.21	4.21	0.166667	3.46606		0	0.5	0	0.234499
	1413	UN01742		0.92	6.01	7.88	2.34	13.15	23.04	2.04	10.4149		1.62	1.49	3.01	0.171046
	1414	UN01744		0.46	1.64	1.62	1.03	0.81	1.12	6.30333	2.26633		2.43	4.95	11.53	1.64967
	1415	UN01745		6.44	9.56	21.23	10.85	16.39	11.8	27.0767	5.48589		34.39	24.77	22.07	0.521248
	1416	UN01746		1.84	13.66	4.85	45.15	3.04	7.87	2.7	17.8162		1.62	2.97	3.51	0.188858
	1417	UN01747		0	0.27	0.2	0.15	0.4	42.46	1.60333	33.1971		0.81	0.99	3.01	0.416077
	1418	UN01748		12.88	19.96	5.46	6.89	2.63	14.62	1.93	6.51139		0.81	3.47	1.51	0.409673
	1419	UN01749		0.46	0.55	30.13	0	9.92	1.12	0.27	21.5312		0.81	0	0	0.378361
	1420	UN01750		3.68	3.28	4.65	4.55	10.93	3.09	2.64	2.01841		4.45	3.47	0	1.34832
	1421	UN01751		5.52	0.82	7.48	2.35	4.66	5.34	4.20667	1.88564		1.62	2.97	8.03	1.24427
	1422	UN01754		11.51	10.12	6.88	9.98	7.09	17.44	19.6	2.89299		7.29	15.37	36.14	5.3283
	1423	UN01756		2.3	1.09	8.5	36.97	2.63	2.81	1.51	16.8565		2.02	0.5	2.01	0.278305
	1424	UN01757		2.76	4.93	1.01	0.88	4.05	10.42	9.33	4.56281		6.48	7.44	14.07	0.891148
	1425	UN01758		11.98	124.26	7.49	24.81	0.61	7.88	23.7033	60.7533		8.51	15.38	47.22	8.13257
	1426	UN01759		3.69	1.64	0	1.03	0	0	5.18	3.66288		4.05	4.96	6.53	0.171911
	1427	UN01761		0	1.37	3.04	0.73	2.23	0	2.72667	2.06213		5.68	1.49	1.01	0.933596
	1428	UN01765		8.3	3.84	4.26	0.44	6.9	3.95	0.676667	3.36643		2.03	0	0	0.948238
	1429	UN01766		25.83	9.32	22.5	30.72	18.47	8.17	6.55667	5.79899		3.65	6.46	9.56	0.68547
	1430	UN01767		0.46	5.48	5.88	0.44	14.41	10.43	4.73667	7.15279		7.71	2.48	4.02	0.625898
	1431	UN01768		7.84	2.74	5.47	4.41	2.03	0.56	6.88	2.34396		1.62	6.95	12.07	2.1129
	1432	UN01770		0.46	14.53	6.29	3.53	8.93	34.96	4.22667	15.483		12.18	0	0.5	5.02246
	1433	UN01773		0	0	1.01	0.15	0.2	22.85	1.17	17.1125		0	0.99	2.52	0.807014
	1434	UN01774		9.69	6.86	23.33	8.83	14.02	16.36	54.07	16.7007		19.9	51.71	90.6	11.7461
	1435	UN01775		24.47	6.31	17.85	19.71	13.2	10.72	19.14	2.98264		17.87	16.9	22.65	0.317862
	1436	UN01776		32.78	9.32	27.8	18.09	24.37	50.49	85.3467	24.2567		32.89	148.65	74.5	17.6614
	1437	UN01777		0	0	0	0.44	0	12.98	0	10.696		0	0	0	0
	1438	UN01779		1.39	1.37	6.49	3.97	8.94	9.59	4.25333	3.40738		1.22	3.48	8.06	1.38295
	1439	UN01780		0.92	6.31	2.44	7.36	19.3	8.75	0.166667	8.95433		0	0	0.5	0.247922
	1440	UN01781		4.62	5.21	4.67	0.88	9.55	5.36	6.75333	2.47847		9.75	4.97	5.54	0.382454
	1441	UN01784		12.47	3.02	4.67	7.51	4.06	8.18	13.96	2.98511		13.4	17.91	10.57	0.341114
	1442	UN01789		9.25	13.46	20.12	21.51	16.68	14.13	25.6633	2.6186		17.89	30.87	28.23	0.94047
	1443	UN01790		12.48	0	4.27	2.36	2.44	2.54	110.787	75.4322		112.25	179.27	40.84	18.5956
	1444	UN01791		0.46	1.65	6.71	1.18	3.26	4.52	1.44	2.49545		0.81	1.49	2.02	0.134213
	1445	UN01792		6.94	5.5	6.1	5.9	7.33	13.57	12.27	1.98109		7.73	14.45	14.63	0.672037
	1446	UN01793		6.48	5.22	9.15	1.47	7.12	5.94	9.41	2.28128		10.17	7.97	10.09	0.0962803
	1447	UN01794		18.05	17.87	13.63	12.83	9.77	11.88	35.9667	5.63458		42.33	42.36	23.21	1.25635
	1448	UN01797		8.79	9.9	10.78	17.55	17.71	17.81	11.2967	1.67874		9.36	15.45	9.08	0.425839
	1449	UN01799		5.56	0.55	1.02	5.02	0.2	4.24	6.92667	3.33877		9.77	7.48	3.53	0.583148
	1450	UN01800		2.78	7.7	1.02	0.15	2.65	14.43	17.19	10.3311		11.41	18.95	21.21	0.836044
	1451	UN01802		4.17	0.83	2.04	3.39	3.67	1.41	3.06	0.801402		1.63	2	5.55	0.691177
	1452	UN01803		1.39	0.55	0.61	0.15	0.82	4.53	6.84667	3.81341		4.48	7.98	8.08	0.328466
	1453	UN01804		18.53	20.64	45	26.72	57.28	42.46	47.74	10.7467		42.79	48.4	52.03	0.35149
	1454	UN01805		14.36	12.39	18.33	15.5	9.99	7.93	9.93667	1.0712		14.26	8.48	7.07	0.528947
	1455	UN01806		69.99	6.06	30.35	13.29	27.53	8.5	4.1	25.9158		9.78	1	1.52	2.34712
	1456	UN01807		0	1.1	1.63	0.3	3.06	5.1	4.16667	2.99022		4.48	4.99	3.03	0.0840149
	1457	UN01809		9.74	19.56	14.06	13.74	14.48	17	26.3367	2.82589		14.68	30.46	33.87	2.13805
	1458	UN01812		12.06	6.61	19.77	11.97	13.27	23.24	21.26	3.91802		24.07	19.98	19.73	0.0850797
	1459	UN01813		4.17	0	2.65	0.59	3.27	5.1	7.56333	3.62294		6.12	9.99	6.58	0.227293
	1460	UN01814		1.86	2.2	6.32	0.89	3.27	4.82	6.43333	2.20265		7.75	5.99	5.56	0.0665453
	1461	UN01816		1.39	1.65	1.43	0.44	5.72	8.51	6.65	4.23536		2.86	9.5	7.59	0.895635
	1462	UN01817		1.86	5.52	3.26	4.73	5.31	6.24	13.95	3.32644		10.62	12.5	18.73	0.685856
	1463	UN01818		13	22.89	11.02	64.94	17.36	34.61	34.99	12.5414		26.95	35	43.02	1.06004
	1464	UN01819		3.71	0.83	0.41	0.44	1.63	1.7	3.22667	1.41362		3.67	5	1.01	0.588363
	1465	UN01820		1.86	7.72	4.08	1.92	18.59	18.72	14.2633	9.60813		21.64	8.5	12.65	1.29855
	1466	UN01821		6.03	3.03	3.47	3.25	4.49	3.97	6.12333	0.58689		9.8	3	5.57	0.82465
	1467	UN01822		0.93	1.1	3.27	9.18	2.45	2.55	1.99	2.27643		2.45	2	1.52	0.0354566
	1468	UN01824		0	0.55	13.47	0.3	7.76	2.55	0.17	9.5532		0	0	0.51	0.25288
	1469	UN01826		2.79	6.9	5.72	3.85	3.88	10.79	17.54	4.88337		22.88	12.01	17.73	0.753816
	1470	UN01827		128.23	9.38	45.74	42.93	24.53	6.81	21.0733	43.7482		22.48	24.02	16.72	0.208766
	1471	UN01828		11.15	4.14	8.99	3.85	4.29	17.04	17.3633	5.38155		14.72	10.51	26.86	2.01212
	1472	UN01830		4.65	6.08	5.11	32.89	4.5	7.39	17.15	9.18838		6.13	25.04	20.28	2.96833
	1473	UN01831		0	0.55	5.31	0	9.62	0.28	0.68	7.21771		2.04	0	0	0.952909
	1474	UN01832		1.39	6.35	7.77	11.11	12.68	8.24	8.56333	2.82146		4.5	8.01	13.18	1.1151
	1475	UN01833		0	5.52	1.02	8.15	5.93	8.24	0.883333	4.79293		1.64	0.5	0.51	0.184532
	1476	UN01836		2.33	9.12	10.84	2.08	6.14	7.39	9.30333	3.21879		7.77	12.02	8.12	0.226536
	1477	UN01837		12.09	7.18	9	9.19	9.41	10.23	26.46	4.36133		25.37	21.04	32.97	0.78413
	1478	UN01838		10.7	16.03	44.77	24.61	88.82	43.2	17.4267	27.4488		24.55	13.02	14.71	0.84682
	1479	UN01840		6.05	5.81	9.2	4.15	6.14	6.82	13.1	1.86245		13.51	7.52	18.27	1.15326
	1480	UN01841		52.12	14.38	19.43	17.05	21.29	21.32	19.85	7.01025		23.74	17.04	18.77	0.234829
	1481	UN01842		0.93	3.59	6.34	7.86	11.88	2.84	1.14333	4.25419		0.41	1.5	1.52	0.194418
	1482	UN01843		4.19	7.46	10.43	9.05	6.96	11.09	6.29	1.08325		7.78	5.51	5.58	0.093091
	1483	UN01845		4.19	7.47	9.41	7.57	15.16	14.22	17.0667	3.70656		11.87	21.56	17.77	0.666892
	1484	UN01847		2.79	27.11	2.46	2.52	0.82	6.26	2.83667	12.2754		2.46	3.51	2.54	0.0450291
	1485	UN01852		2.79	1.11	0	1.63	0.2	0	2.51333	1.83719		0	6.02	1.52	1.93125
	1486	UN01854		17.24	33.77	13.31	2.82	17.63	31.31	14.5967	10.1506		29.1	3.01	11.68	5.42779
	1487	UN01855		7.92	11.35	9.01	15.45	16.61	15.66	19.2133	2.13132		12.71	24.6	20.33	0.911857
	1488	UN01857		18.64	10.24	7.37	18.42	10.25	23.07	20.1467	3.09375		15.99	22.09	22.36	0.370122
	1489	UN01858		13.52	40.15	22.53	19.61	12.71	34.17	34.8	7.24698		27.06	33.63	43.71	1.14586
	1490	UN01859		0.47	4.43	0.61	7.87	1.85	12.82	50.1767	28.9017		0.82	57.22	92.49	27.6224
	1491	UN01860		3.26	4.99	8.2	6.54	10.87	11.97	12.1567	2.64206		8.61	8.03	19.83	1.69782
	1492	UN01861		32.64	17.73	19.26	13.37	13.54	18.23	16.5633	2.58899		14.76	12.05	22.88	0.989261
	1493	UN01862		3.73	6.09	10.04	2.67	30.98	7.69	1.53333	12.7684		4.1	0.5	0	1.46287
	1494	UN01865		12.12	6.37	15.37	10.7	15.39	13.68	10.0533	1.51822		7.38	8.54	14.24	0.680585
	1495	UN01868		12.59	6.37	8	16.35	2.67	6.27	20.3367	4.61456		11.49	26.12	23.4	1.52685
	1496	UN01869		1.87	4.99	4.92	1.64	12.72	6.27	19.0733	7.63316		8.21	26.12	22.89	2.50859
	1497	UN01870		1.87	3.88	3.28	0	5.95	4.28	6.84	3.07981		5.33	6.03	9.16	0.323548
	1498	UN01876		2.33	2.22	1.44	1.78	1.03	2	10.5867	3.6265		4.93	11.06	15.77	1.45919
	1499	UN01877		1.4	1.11	12.31	36.89	6.37	3.42	7.20333	14.6375		13.55	7.04	1.02	2.60845
	1500	UN01878		0.93	45.76	8.21	2.98	7.81	20.25	8.37667	20.4096		16.01	3.52	5.6	2.11521
	1501	UN01879		7	7.49	14.36	6.1	10.27	27.38	27.6767	8.87851		30.39	24.13	28.51	0.198151
	1502	UN01880		0.93	1.66	1.44	0.3	1.64	3.99	5.79333	2.30558		3.7	5.03	8.65	0.560781
	1503	UN01881		0	0	0	0	18.08	0.29	0	15.4989		0	0	0	0
	1504	UN01883		3.73	7.21	30.16	27.37	71.89	11.7	1.37	33.9076		4.11	0	0	1.91983
	1505	UN01884		8.41	12.49	0.62	1.49	0.62	5.14	4.23333	5.56151		4.11	5.03	3.56	0.0407286
	1506	UN01885		1.87	2.78	10.27	1.94	2.88	0.57	2	3.37335		0.41	1.51	4.08	0.856827
	1507	UN01886		0.47	8.33	1.44	5.66	14.6	2	0	8.13176		0	0	0	0
	1508	UN01887		0.47	2.78	3.49	1.64	6.79	8.28	2.41333	3.19883		3.7	2.01	1.53	0.199484
	1509	UN01888		5.61	5	2.26	7.15	0.41	1.43	2.5	2.0351		0.41	4.03	3.06	0.80283
	1510	UN01889		2.8	19.44	9.86	7	11.11	5.14	5.61667	4.48921		10.28	4.53	2.04	1.27685
	1511	UN01891		5.14	2.78	3.49	3.72	5.55	7.71	11.5267	2.28981		8.22	11.58	14.78	0.512443
	1512	UN01893		1.87	0.28	1.03	7	1.03	0.29	0.646667	2.68113		0.41	0	1.53	0.51564
	1513	UN01896		6.08	18.06	10.28	12.97	11.94	23.72	31.71	6.92967		20.57	33.25	41.31	1.86069
	1514	UN01897		6.08	6.39	6.99	4.17	5.56	8	24.3933	6.19417		4.53	17.13	51.52	11.567
	1515	UN01899		3.74	6.12	10.28	7.46	6.79	10.01	14.4333	2.27278		9.88	20.66	12.76	0.881064
	1516	UN01900		86.57	12.23	26.94	50.11	21.41	14.3	11.5333	23.1035		21.4	5.04	8.16	2.6045
	1517	UN01901		2.81	4.45	4.94	7.61	5.15	12.01	12.36	2.83438		8.64	11.09	17.35	0.837841
	1518	UN01902		3.74	3.89	5.14	9.99	3.5	6.29	5.93	0.846829		8.64	2.52	6.63	0.814179
	1519	UN01903		2.34	14.18	13.99	11.49	8.86	28.32	20.78	7.68828		22.24	18.66	21.44	0.102158
	1520	UN01904		7.02	4.45	6.17	8.65	8.45	8.3	13.6567	1.46571		7.41	10.59	22.97	2.31966
	1521	UN01907		0.47	1.11	1.65	0.75	0.41	0.86	5.31	2.05904		5.77	4.54	5.62	0.0483697
	1522	UN01908		0	2.5	7	9.7	4.95	19.75	36.8733	18.5267		67.97	19.67	22.98	7.55598
	1523	UN01909		2.34	1.39	4.94	0.3	5.15	4.29	1.22667	2.30232		1.65	0.5	1.53	0.172466
	1524	UN01910		5.62	8.9	4.73	6.12	5.77	11.45	9.04	1.24739		3.3	14.12	9.7	1.62104
	1525	UN01911		6.56	7.79	11.73	1.04	18.34	15.17	7.73667	6.22911		11.53	5.55	6.13	0.531796
	1526	UN01913		0	0.28	0.82	2.39	2.06	6.3	2.21333	2.96151		2.06	1.51	3.07	0.145818
	1527	UN01915		10.78	1.67	4.74	2.24	1.44	2.86	5.06667	2.83501		4.54	5.55	5.11	0.0272596
	1528	UN01918		0	1.67	3.09	2.39	11.14	0.57	0	6.46994		0	0	0	0
	1529	UN01920		4.22	3.34	1.44	8.22	0.62	0	4.26333	3.19789		6.19	4.04	2.56	0.294104
	1530	UN01921		4.22	2.51	6.18	8.67	4.95	6.3	11.92	1.95815		6.19	7.58	21.99	2.88452
	1531	UN01922		0.47	1.39	10.3	2.99	3.3	2.01	1.02333	3.86298		2.06	1.01	0	0.591356
	1532	UN01923		2.35	1.95	4.33	7.47	2.48	3.44	4.83667	0.970272		5.36	4.04	5.11	0.054576
	1533	UN01924		10.32	6.41	8.87	9.27	6.6	20.06	22.39	4.75944		12.79	28.29	26.09	1.6269
	1534	UN01925		0	0	0	1.05	0.21	0.29	3.91333	2.68871		4.13	5.56	2.05	0.320967
	1535	UN01928		0	0	0.82	1.49	1.65	3.73	5.70667	3.41826		0.41	13.64	3.07	3.80894
	1536	UN01929		12.2	7.53	35.89	15.7	23.54	16.92	23.7233	6.70733		15.27	30.83	25.07	1.25393
	1537	UN01930		11.26	5.3	6.81	4.64	20.86	23.23	7.62	7.08529		9.08	3.03	10.75	1.17011
	1538	UN01931		3.29	1.39	3.1	2.99	0.62	0.29	4.15333	1.43831		3.3	4.04	5.12	0.117127
	1539	UN01933		0.47	34.86	2.27	0.9	3.1	2.87	0.17	21.4088		0	0	0.51	0.25288
	1540	UN01935		7.05	13.11	5.16	0.6	8.47	10.62	5.16	4.23616		14.46	0	1.02	5.62735
	1541	UN01936		21.14	58.87	22.29	14.52	10.95	28.7	36.48	12.4172		35.53	27.82	46.09	1.28032
	1542	UN01937		6.58	25.39	20.23	2.25	18.6	17.79	41.0767	14.3582		18.18	35.91	69.14	7.92355
	1543	UN01943		9.4	1.12	10.74	0	4.55	5.45	3.42	5.28311		4.13	1.52	4.61	0.433454
	1544	UN01944		125.98	84.61	112.18	149.94	116.85	127.81	91.9633	3.5545		152.15	64.29	59.45	11.0778
	1545	UN01945		0	0	0	0	0	0	4.99333	4.36619		5.79	2.53	6.66	0.504438
	1546	UN01946		2.82	6.14	7.44	7.79	9.31	18.96	6.91333	3.84841		11.58	5.06	4.1	0.897797
	1547	UN01948		5.17	11.17	15.91	22.48	22.55	20.4	37.87	8.31645		44.26	30.89	38.46	0.548411
	1548	UN01949		3.76	5.31	12.4	1.8	5.17	11.21	44.57	19.6397		15.3	44.06	74.35	10.0796
	1549	UN01950		1.41	0.28	0.83	12.29	4.35	29.6	2.95667	16.1003		5.79	0	3.08	1.74434
	1550	UN01951		74.3	9.78	20.46	3.15	23.17	17.24	22.49	24.0654		49.63	9.12	8.72	9.48994
	1551	UN01952		0.47	0.56	8.89	1.5	9.31	4.02	0.17	6.37066		0	0	0.51	0.25288
	1552	UN01953		42.81	72.94	45.69	63.41	30.22	21.56	23.7267	9.41351		49.24	9.12	12.82	8.07176
	1553	UN01954		16.94	12.86	20.26	2.1	18.01	23.86	32.5533	9.56382		25.24	33.44	38.98	0.856681
	1554	UN01955		0.94	2.52	1.24	4.2	1.24	1.44	7.89333	2.5186		1.24	11.66	10.78	2.53276
	1555	UN01956		14.12	15.66	14.9	16.05	15.95	21.29	20.76	0.996764		24.02	19.78	18.48	0.117355
	1556	UN01957		8.95	3.64	3.52	2.4	13.47	36.82	48.74	26.7722		64.6	41.58	40.04	1.38079
	1557	UN01959		3.77	4.2	9.1	14.85	10.15	9.49	4.15667	2.48032		7.87	1.01	3.59	1.31296
	1558	UN01960		26.84	7.27	12.62	0.3	14.5	27.33	54.2	23.0973		11.18	84.17	67.25	15.1896
	1559	UN01961		7.06	13.43	17.59	13.2	15.12	17.84	20.24	2.43306		28.57	14.7	17.45	1.03249
	1560	UN01963		28.73	7.55	29.19	28.37	16.99	14.68	29.0433	4.88283		38.11	22.83	26.19	0.857262
	1561	UN01967		8.48	5.88	6.83	4.05	6.01	5.18	11.69	1.42092		16.16	7.61	11.3	0.675281
	1562	UN01971		13.67	94.93	26.31	17.88	36.92	35.72	13.3333	26.7796		38.97	0	1.03	16.6357
	1563	UN01972		1.41	4.76	10.98	9.76	11.61	21.6	0.276667	9.27563		0.83	0	0	0.387703
	1564	UN01973		4.24	16.8	0.83	10.82	4.15	7.78	12.52	5.41404		20.73	10.66	6.17	1.72048
	1565	UN01974		26.87	45.37	29.42	31.55	22.82	27.65	18.3333	2.73915		18.24	19.8	16.96	0.0219822
	1566	UN01975		1.89	1.12	0.62	0.75	0.83	1.44	5.15333	1.63279		1.66	6.6	7.2	1.00285
	1567	UN01976		8.02	20.73	25.91	4.66	23.03	11.81	4.2	9.05651		9.54	2.03	1.03	2.0367
	1568	UN01977		4.72	3.64	4.35	3.01	4.56	4.32	7.43	0.720265		5.39	5.59	11.31	0.734009
	1569	UN01978		0	0.84	3.94	7.97	0.21	2.59	0.17	4.32285		0	0	0.51	0.25288
	1570	UN01979		0	0	6.84	0.15	4.36	3.46	0	5.70003		0	0	0	0
	1571	UN01982		1.42	0.84	3.32	2.26	4.15	7.5	3.43	2.07484		4.15	3.05	3.09	0.0393491
	1572	UN01983		2.36	1.12	1.25	302.28	1.66	1.44	2.33667	217.084		2.91	1.53	2.57	0.108733
	1573	UN01984		12.28	23.28	21.79	7.97	18.49	14.43	17.1033	3.35645		21.18	19.32	10.81	0.668518
	1574	UN01985		0.47	1.4	0.21	2.11	0	2.31	4.16	2.08099		1.25	8.65	2.58	1.52755
	1575	UN01986		0.47	0	0.83	0.3	1.46	2.31	4.62333	2.43605		2.08	5.09	6.7	0.633813
	1576	UN01987		0	12.91	5.61	2.71	2.91	2.31	2.67333	5.16804		2.91	3.56	1.55	0.154116
	1577	UN01989		0	0.28	0	0.3	1.25	2.02	12.29	8.38025		4.57	12.72	19.58	2.40433
	1578	UN01990		2.36	0.56	0.62	1.81	0.42	2.02	16.5533	8.90889		4.57	20.87	24.22	3.78729
	1579	UN01992		3.31	4.21	8.52	11.6	5.2	4.33	12.1	2.33593		7.07	13.24	15.99	0.92468
	1580	UN01993		46.82	6.18	17.46	11.6	9.99	7.8	22.3467	12.0441		31.61	12.22	23.21	1.95845
	1581	UN01994		0	0.84	6.65	2.11	7.07	4.62	2.85	3.83253		2.91	3.06	2.58	0.00361309
	1582	UN01996		5.2	5.34	11.23	8.14	10.82	9.25	19.7167	3.51747		23.72	13.25	22.18	0.821322
	1583	UN01999		1.89	5.34	21.22	14.03	36.44	8.68	1.87	15.9581		4.58	0.51	0.52	1.16467
	1584	UN02000		4.73	7.59	17.89	17.04	19.37	15.91	11.8133	3.70857		19.57	10.19	5.68	1.65724
	1585	UN02001		10.41	4.5	2.08	1.81	0	1.16	2.47333	4.1488		1.25	2.04	4.13	0.42674
	1586	UN02002		38.34	3.37	2.08	0.15	2.29	0.87	5.99	21.2136		8.74	5.1	4.13	0.359349
	1587	UN02003		25.56	7.03	20.59	7.69	18.74	13.01	4.45333	6.37363		8.74	2.04	2.58	1.20025
	1588	UN02006		15.63	7.31	0.42	1.21	0.21	0	6.59	9.55196		3.33	6.63	9.81	0.821763
	1589	UN02007		0.47	2.25	3.12	0.15	4.58	4.05	11.7733	5.53425		2.92	10.2	22.2	4.01506
	1590	UN02009		14.21	0.84	7.28	14.79	2.29	2.31	14.26	6.81413		27.9	7.65	7.23	3.72467
	1591	UN02011		9	1.69	3.54	5.28	4.79	4.63	8.66	1.75475		7.5	9.18	9.3	0.0765143
	1592	UN02015		10.9	7.04	18.54	19.33	16.26	17.66	21.1067	2.57227		17.09	22.46	23.77	0.357723
	1593	UN02016		7.11	4.5	6.46	24.31	8.34	12.74	1.75667	5.79411		1.67	1.02	2.58	0.176477
	1594	UN02019		0.95	2.25	2.92	1.06	6.47	6.96	6.84333	3.18425		4.59	7.15	8.79	0.356174
	1595	UN02020		0.47	1.41	1.04	1.36	3.34	3.77	6.87333	2.6237		4.17	7.66	8.79	0.455041
	1596	UN02021		2.37	7.33	7.09	2.72	11.9	12.18	12.83	4.41936		11.27	15.84	11.38	0.194154
	1597	UN02022		1.42	9.02	1.46	8.32	3.55	12.47	6.16	4.03083		2.5	4.6	11.38	1.62165
	1598	UN02023		10.91	21.99	11.47	5.9	7.1	8.41	6.93	3.45717		7.93	5.62	7.24	0.100945
	1599	UN02024		3.32	1.69	2.09	3.18	0.42	2.03	12.2567	4.53817		7.51	17.88	11.38	0.960493
	1600	UN02025		6.17	8.74	6.05	9.38	17.13	8.99	9.93333	2.0813		11.27	8.18	10.35	0.127234
	1601	UN02028		5.7	1.41	4.17	0.91	0.63	0.29	2.76667	2.33949		2.09	0.51	5.7	1.24187
	1602	UN02031		30.87	14.95	15.24	22.55	20.48	37.43	35.8133	5.03761		40.93	22.5	44.01	2.00263
	1603	UN02033		4.75	1.41	6.05	4.09	4.18	1.74	2.17333	1.11887		2.92	2.05	1.55	0.0781053
	1604	UN02034		0	1.41	0.84	12.72	0.84	0.87	1.21333	6.14564		2.09	0.51	1.04	0.226403
	1605	UN02035		20.91	16.38	25.9	13.48	31.58	33.69	64.7533	14.1237		44.73	102.37	47.16	6.28636
	1606	UN02037		4.28	8.47	10.23	15.3	15.89	26.72	11.5433	5.29298		8.36	13.31	12.96	0.354136
	1607	UN02038		51.33	12.99	30.5	22.72	25.51	25.26	35.0533	6.38338		30.93	31.22	43.01	0.811802
	1608	UN02040		4.28	15.25	15.25	11.36	29.29	15.4	9.59	6.22646		15.89	6.66	6.22	1.16396
	1609	UN02041		6.66	9.6	3.13	3.64	5.86	9.01	11.1833	2.19075		26.35	4.61	2.59	6.13542
	1610	UN02043		24.72	4.8	1.67	3.48	3.77	3.2	12.5433	9.19857		13.38	9.73	14.52	0.283687
	1611	UN02046		9.04	5.37	8.16	11.37	7.75	9.59	16.1733	1.57284		15.49	14.35	18.68	0.211217
	1612	UN02047		2.86	2.83	1.88	7.73	1.26	0	4.63667	2.62163		4.6	2.05	7.26	0.744486
	1613	UN02048		1.9	3.39	1.05	1.82	0.42	5.23	18.9367	9.19087		9.21	10.76	36.84	5.63287
	1614	UN02050		0.48	6.78	17.78	1.97	29.1	12.5	5.29	14.24		7.12	5.12	3.63	0.207448
	1615	UN02052		9.52	6.5	3.77	16.53	10.89	68.35	1.51667	31.0284		0.42	2.05	2.08	0.337469
	1616	UN02053		0	4.24	0.42	0.76	1.89	5.24	2.76667	2.92345		0	1.03	7.27	2.73608
	1617	UN02054		4.28	1.7	0.84	0.3	0.42	2.33	14.6733	7.7047		7.96	22.05	14.01	1.50795
	1618	UN02056		3.33	2.55	13.6	7.89	11.11	12.8	8.60333	3.70755		22.2	2.05	1.56	6.49601
	1619	UN02057		1.9	0	0.63	1.21	0.84	0.58	3.45	1.41045		8.8	0.51	1.04	2.54084
	1620	UN02058		4.29	6.51	2.51	0.46	3.98	1.75	4.59667	2.00946		2.93	3.59	7.27	0.5666
	1621	UN02062		38.59	12.45	34.55	9.11	28.51	11.35	94.3867	32.7912		40.23	98.51	144.42	15.1075
	1622	UN02064		4.77	5.95	8.8	5.01	8.81	18.06	18.7967	5.20566		6.71	16.94	32.74	4.53156
	1623	UN02065		3.81	38.79	9.85	2.73	10.07	14.27	4.45	14.3821		9.22	2.05	2.08	1.46989
	1624	UN02066		18.11	6.23	25.14	61.36	15.52	4.95	5.19	18.8378		1.68	11.29	2.6	2.14737
	1625	UN02067		32.41	20.95	32.47	14.13	35.02	39.02	59.7933	10.5824		48.21	66.73	64.44	0.948897
	1626	UN02068		0	0	2.51	0	5.03	0	1.38333	4.02763		0	1.03	3.12	1.02018
	1627	UN02069		28.12	19.54	12.57	61.21	12.16	8.45	9.90333	13.378		12.16	9.75	7.8	0.154387
	1628	UN02070		0	5.38	6.08	1.22	5.66	15.73	91.67	57.2025		0.42	118.62	155.97	50.2473
	1629	UN02071		0	1.42	1.05	0.76	1.26	4.08	7.18	3.65734		5.45	2.57	13.52	2.09447
	1630	UN02072		0	0.28	0.63	0.15	1.68	5.54	2.02	3.19277		5.03	0.51	0.52	1.33689
	1631	UN02073		0	4.82	12.36	0.61	25.18	2.33	0.17	16.7378		0	0.51	0	0.239189
	1632	UN02074		1.91	26.63	3.14	1.82	3.36	5.83	6.70667	10.7686		9.23	2.57	8.32	1.03096
	1633	UN02075		2.39	3.4	9.64	26.15	6.09	8.45	2.40667	7.59354		6.71	0.51	0	2.57304
	1634	UN02076		0.95	1.98	4.19	0.3	6.72	2.62	3.23333	2.59251		5.03	0.51	4.16	1.03496
	1635	UN02077		0.95	2.27	3.35	2.74	7.35	4.37	7.29	2.39708		3.78	8.73	9.36	0.687759
	1636	UN02079		0	0.28	0.42	0	0	0.58	5.67	4.02631		2.1	14.39	0.52	4.24686
	1637	UN02082		14.8	13.33	14.06	7.61	14.28	13.42	47.2733	11.3521		31.49	43.7	66.63	3.46085
	1638	UN02084		9.55	10.78	20.35	1.06	34.03	22.46	23.9667	13.1816		38.21	11.31	22.38	3.33041
	1639	UN02085		10.98	5.11	11.13	17.35	9.25	7.3	12.65	1.50709		12.6	13.37	11.98	0.00620101
	1640	UN02086		12.42	7.38	17	6.09	9.67	8.17	32.3533	7.89441		90.32	2.57	4.17	32.8863
	1641	UN02089		7.17	3.69	8.19	3.5	14.09	19.27	13.5167	5.59906		10.51	13.89	16.15	0.348747
	1642	UN02091		10.99	8.8	14.49	11.57	17.87	9.93	13.0367	1.32135		18.91	9.78	10.42	0.746142
	1643	UN02092		6.21	2.56	7.56	3.96	6.73	6.43	10.2133	1.68461		13.03	9.27	8.34	0.204615
	1644	UN02094		0	1.42	11.13	96.88	7.15	7.59	3.32667	52.3532		1.68	3.09	5.21	0.473191
	1645	UN02095		8.13	10.51	2.52	3.66	4.42	4.97	10.58	2.45565		30.7	0	1.04	12.8679
	1646	UN02096		2.87	5.4	10.3	2.44	6.52	10.23	8.14333	2.76704		4.21	9.27	10.95	0.811316
	1647	UN02097		16.26	4.55	0.84	8.38	0.21	0.88	1.32667	7.90452		2.94	0.52	0.52	0.569078
	1648	UN02098		9.09	7.95	7.78	2.13	4.84	8.47	4.28667	1.8031		7.15	2.06	3.65	0.658202
	1649	UN02099		1.91	9.09	9.04	1.68	10.94	14.03	10.7933	5.23692		7.99	9.27	15.12	0.685232
	1650	UN02100		0.48	5.97	2.52	0.61	5.05	9.93	0.28	5.346		0.84	0	0	0.392374
	1651	UN02101		0	0	0	0	0.21	0	4.47667	3.72671		0	10.3	3.13	3.21589
	1652	UN02102		3.35	2.27	2.52	0.3	5.26	8.77	11.13	4.84485		10.09	13.39	9.91	0.121254
	1653	UN02104		4.78	8.81	5.26	8.54	7.58	8.18	18.2367	2.92583		12.62	12.88	29.21	2.32887
	1654	UN02106		3.83	0.57	0.63	0	0.21	2.63	12.8433	7.76593		34.92	3.09	0.52	12.1682
	1655	UN02107		0	0	0	0	15.79	0.29	0	13.5024		0	0	0	0
	1656	UN02110		5.74	12.23	11.57	23.64	12.21	18.13	38.6533	8.50295		26.1	34.02	55.84	3.09103
	1657	UN02112		0.96	2.84	2.73	1.22	2.11	2.05	6.52667	1.69259		2.95	5.15	11.48	1.41183
	1658	UN02114		0	25.02	15.14	0.31	37.27	0.58	0.346667	29.8453		0	0	1.04	0.515677
	1659	UN02115		1.44	2.27	4.21	0	11.79	8.48	3.50667	5.96871		10.52	0	0	4.91402
	1660	UN02117		1.44	6.83	13.68	2.59	22.54	11.12	6.49	8.59938		7.58	9.8	2.09	1.12027
	1661	UN02118		0.48	9.67	12.84	5.95	15.6	13.17	4.33	6.2142		6.74	1.55	4.7	0.779006
	1662	UN02119		8.62	31.3	4.42	3.66	2.11	185.55	12.7267	113.833		18.96	8.77	10.45	0.904319
	1663	UN02120		3.35	0	1.26	2.14	1.9	2.05	3.67667	1.35616		1.69	5.16	4.18	0.441388
	1664	UN02122		5.27	7.68	7.16	8.09	10.54	11.12	6.82333	0.902251		16.85	2.58	1.04	4.50585
	1665	UN02124		1.92	0.85	2.32	0.92	2.74	1.17	5.37333	1.51027		2.11	7.22	6.79	0.8071
	1666	UN02125		11.5	3.7	3.79	0.92	6.32	9.66	22.73	8.56519		10.11	33.01	25.07	2.95885
	1667	UN02126		1.44	1.99	2.53	44.44	8.86	24.89	0.173333	24.7585		0	0.52	0	0.243879
	1668	UN02128		0	0.57	0	0.92	0	12.89	0	9.80732		0	0	0	0
	1669	UN02129		3.36	7.98	15.18	7.03	12.03	12.6	12.0967	3.06558		7.17	13.43	15.69	0.866417
	1670	UN02130		3.84	2.85	3.79	1.22	6.33	4.1	7.08	1.70477		9.28	5.16	6.8	0.254985
	1671	UN02132		6.24	8.27	7.17	6.12	8.44	15.54	11.7367	2.02613		9.71	10.85	14.65	0.330122
	1672	UN02133		0.96	0.57	17.92	7.64	3.17	0.88	0.173333	9.90058		0	0.52	0	0.243879
	1673	UN02134		2.4	0.86	2.53	3.52	1.9	3.22	7.28	1.65238		6.75	6.2	8.89	0.165934
	1674	UN02138		14.4	2.28	10.97	2.45	18.8	4.11	10.11	6.88466		17.31	5.17	7.85	1.60601
	1675	UN02139		9.12	9.13	14.35	11.78	8.87	16.43	12.27	1.09926		13.94	13.45	9.42	0.155117
	1676	UN02140		15.85	3.71	15.62	0.77	11.2	3.23	7.26667	7.0132		11.4	5.69	4.71	0.665985
	1677	UN02142		7.2	4.85	5.28	4.44	5.07	8.22	10.9967	1.31903		8.02	12.93	12.04	0.324105
	1678	UN02144		0	0	0	5.51	0	0.29	0	4.04406		0	0	0	0
	1679	UN02145		20.18	6.56	13.51	0.61	22.19	28.47	29.5967	13.5247		23.66	27.42	37.71	1.004
	1680	UN02146		78.81	28.84	34.85	11.95	24.53	16.44	21.49	17.224		34.24	12.94	17.29	2.31895
	1681	UN02147		3.84	2.85	5.28	2.14	5.5	4.11	6.57333	1.0585		4.65	10.35	4.72	0.62032
	1682	UN02149		7.69	2.57	1.27	0	1.06	2.64	13.76	7.25715		2.11	10.87	28.3	6.45186
	1683	UN02150		3.85	33.13	13.31	2.6	13.75	28.2	42.9033	19.2467		33.41	50.22	45.08	0.87609
	1684	UN02152		0	0.29	1.48	9.35	0.63	1.47	72.29	52.3117		0.42	53.87	162.58	52.0085
	1685	UN02153		9.62	9.43	23.04	17.01	18.83	15.28	13.08	2.37293		19.46	11.91	7.87	0.992289
	1686	UN02154		1.44	1.43	0.21	0.15	2.75	4.41	6.61667	3.43852		1.69	16.06	2.1	4.02833
	1687	UN02155		4.81	3.43	9.09	10.27	6.56	8.82	17.1233	3.13284		12.27	19.69	19.41	0.555617
	1688	UN02160		5.3	4.86	15.02	16.26	14.4	8.53	11.3633	2.81518		10.16	17.63	6.3	1.12818
	1689	UN02161		1.93	5.72	5.5	8.29	7.42	7.06	6.89333	1.20378		9.74	6.74	4.2	0.41906
	1690	UN02162		3.37	66.97	4.45	5.07	9.33	22.96	14.1167	29.444		26.7	8.3	7.35	3.1952
	1691	UN02164		3.86	3.15	3.81	6.14	1.91	4.42	7.19	0.882544		1.7	8.31	11.56	1.97371
	1692	UN02165		7.23	5.73	7.63	5.99	11.24	15.31	14.5967	2.77291		13.99	12.98	16.82	0.185467
	1693	UN02166		0	0.29	13.13	14.28	5.94	0.88	0.14	10.8015		0.42	0	0	0.196187
	1694	UN02167		28.93	17.76	34.12	17.98	45.82	64.82	31.9467	12.075		24.17	29.08	42.59	1.52244
	1695	UN02170		8.68	5.16	17.8	10.14	14	4.42	4.42333	3.71194		5.94	2.6	4.73	0.3062
	1696	UN02171		7.71	6.87	1.48	0.92	1.49	2.65	4.44333	2.72717		3.39	3.63	6.31	0.298784
	1697	UN02172		0.96	2.01	4.24	7.69	5.52	3.24	2.40333	1.69452		7.21	0	0	3.36788
	1698	UN02173		1.93	22.93	8.27	3.23	21.22	35.96	2.34333	18.2993		1.27	2.6	3.16	0.215171
	1699	UN02174		3.38	8.31	23.32	3.84	21.22	21.22	31.77	12.9929		10.61	41.04	43.66	5.91553
	1700	UN02175		19.3	10.89	40.07	12.91	40.96	42.74	12.7167	13.14		20.37	8.31	9.47	1.32614
	1701	UN02176		2.89	0.86	1.7	0.61	2.55	1.77	16.1867	7.70816		26.73	20.78	1.05	6.41325
	1702	UN02180		2.9	5.74	8.91	13.23	4.46	13.86	30.5233	9.43587		16.14	30.16	45.27	3.56703
	1703	UN02181		0.48	0.29	5.3	4.15	4.46	2.06	0.35	2.83033		0	0	1.05	0.520635
	1704	UN02182		0	4.02	2.76	2.46	9.98	4.42	3.54	3.76749		3.82	3.12	3.68	0.0224699
	1705	UN02184		40.55	18.36	12.31	0.62	20.82	29.2	29.3633	14.5986		29.72	5.2	53.17	10.6127
	1706	UN02185		8.21	5.74	29.51	10.62	20.83	9.74	10.8933	6.76956		8.07	10.92	13.69	0.405643
	1707	UN02187		0	12.06	0.21	0.31	2.55	2.36	0	7.85525		0	0	0	0
	1708	UN02188		0	25.83	5.95	41.57	6.59	6.5	0.316667	21.8294		0.42	0	0.53	0.175778
	1709	UN02189		6.77	3.16	3.82	0.92	7.02	7.09	29.0667	11.9079		35.29	22.39	29.52	0.6517
	1710	UN02191		0.97	5.74	1.27	0.31	2.13	27.47	9.12333	15.226		12.76	11.97	2.64	1.67356
	1711	UN02193		25.14	3.73	3.61	5.7	2.55	2.36	8.30333	8.21996		5.53	9.89	9.49	0.367429
	1712	UN02194		9.19	15.23	33.58	15.26	25.32	13	9.01667	6.3109		7.66	9.37	10.02	0.10791
	1713	UN02195		34.33	16.95	11.69	11.87	14.68	8.27	10.5	5.04442		17.86	5.73	7.91	1.56273
	1714	UN02196		0.97	0.29	0.43	6.16	2.77	1.77	3.43	2.24162		0.85	4.69	4.75	0.836252
	1715	UN02200		30.49	8.34	16.8	17.58	10.43	13.6	16.43	3.29695		13.62	17.2	18.47	0.241215
	1716	UN02201		1.94	7.76	3.4	1.08	0.21	3.25	8.57667	4.06733		8.94	7.82	8.97	0.0370342
	1717	UN02202		1.94	2.01	8.09	0.46	9.8	5.33	27.17	13.188		7.67	47.97	25.87	7.09683
	1718	UN02203		3.87	2.3	4.47	2.62	3.2	6.51	5.96333	1.01598		4.26	7.82	5.81	0.235144
	1719	UN02204		4.36	0.29	2.55	0	2.34	0	5.43667	3.75931		6.39	8.34	1.58	1.04816
	1720	UN02207		0	0	0	0	0	0	2.46	2.15103		0	1.04	6.34	2.32811
	1721	UN02209		6.3	9.78	10.22	5.4	16.84	16.57	16.9333	3.9759		20.88	15.13	14.79	0.235664
	1722	UN02210		10.66	10.36	29.38	22.84	39.43	25.16	14.14	7.78122		18.75	8.35	15.32	0.952284
	1723	UN02212		1.45	1.15	4.47	2.32	14.29	11.84	4.43333	6.61145		3.84	4.7	4.76	0.0390931
	1724	UN02213		19.87	15.26	31.95	10.19	32.2	31.39	59.6733	14.2245		34.1	73.59	71.33	4.33624
	1725	UN02215		1.94	1.15	1.49	4.79	2.13	0.59	5.52333	1.65942		3.41	4.18	8.98	0.775397
	1726	UN02216		9.21	4.32	8.74	22.86	6.19	2.67	11.63	4.5895		10.66	6.79	17.44	1.24345
	1727	UN02217		7.27	3.17	6.18	1.54	4.91	2.37	7.25333	1.91436		10.23	7.83	3.7	0.609509
	1728	UN02219		7.76	7.49	15.55	24.87	15.78	20.74	14.6233	3.26434		7.68	22.97	13.22	1.7616
	1729	UN02220		1.94	8.07	8.31	8.19	16.86	8	4.83333	3.77045		5.55	3.66	5.29	0.11243
	1730	UN02222		0.97	4.61	3.2	1.39	2.35	5.04	8.19	2.53675		2.99	8.36	13.22	1.66487
	1731	UN02223		1.45	0.58	1.49	0.15	4.27	3.26	16.7933	8.99211		45.65	2.09	2.64	15.3887
	1732	UN02224		0	2.59	2.56	0.93	5.12	8	5.9	4.0346		2.99	8.36	6.35	0.606488
	1733	UN02225		3.88	0.29	2.77	0.31	3.84	3.85	8.16667	3.52503		7.68	7.83	8.99	0.0547723
	1734	UN02226		3.88	10.38	10.66	14.07	11.1	16.6	12.67	2.27815		10.67	14.11	13.23	0.138326
	1735	UN02228		2.91	3.17	3.2	9.28	4.7	4.74	1.20667	1.52779		2.56	0	1.06	0.770794
	1736	UN02229		34.93	10.67	26.87	4.02	19.64	1.78	4.3	15.4209		12.38	0.52	0	5.08032
	1737	UN02230		1.94	0.29	11.52	0.31	3.42	2.97	0.813333	5.63479		0.85	0	1.59	0.500432
	1738	UN02231		4.37	15.28	10.88	15.78	36.95	24.91	24.53	9.7725		48.25	4.7	20.64	9.12068
	1739	UN02232		2.43	3.46	1.28	3.71	3.63	6.82	1.7	1.27391		2.99	0.52	1.59	0.415128
	1740	UN02233		6.31	9.23	3.41	4.8	4.49	4.15	14.2367	2.82198		8.54	18.82	15.35	0.936727
	1741	UN02234		1.46	7.5	3.42	2.48	15.39	19	9.09333	8.15796		9.4	10.46	7.42	0.0760048
	1742	UN02235		4.37	14.43	17.08	18.11	24.58	21.08	34.9333	7.75865		24.36	48.66	31.78	1.84008
	1743	UN02236		44.69	72.15	30.75	53.87	60.06	60.56	39.1733	5.62132		52.13	23.54	41.85	2.53435
	1744	UN02237		5.83	4.04	10.68	19.98	9.62	10.1	11.0067	2.66844		7.69	8.9	16.43	0.998138
	1745	UN02239		19.44	30.32	28.2	17.19	24.81	51.67	23.1633	6.77852		45.74	7.85	15.9	7.00496
	1746	UN02242		0.97	2.31	2.99	2.01	9.84	43.38	2.54	24.1698		1.28	1.57	4.77	0.660231
	1747	UN02243		2.92	4.33	5.56	1.24	5.78	12.48	16.87	6.36254		13.69	16.24	20.68	0.436809
	1748	UN02245		6.81	10.11	8.55	2.48	9.63	18.13	35.9633	12.1288		29.95	44	33.94	0.598899
	1749	UN02246		5.84	4.63	10.48	8.84	12.63	6.54	3.69333	1.89951		6.85	1.05	3.18	1.0399
	1750	UN02247		0	0	1.5	1.55	2.14	30.63	0.703333	21.0144		0	1.05	1.06	0.38288
	1751	UN02248		0	0.29	0	0	0	0	5.40333	4.47317		0.86	2.62	12.73	3.43608
	1752	UN02249		0	31.22	2.35	0.93	8.14	7.14	0	19.0757		0	0	0	0
	1753	UN02253		12.17	32.97	5.78	1.86	22.49	77.94	38.6167	34.5296		43.68	44.04	28.13	0.711607
	1754	UN02254		15.59	66.55	10.06	17.69	4.29	2.98	9.79333	25.4796		16.71	5.77	6.9	1.4175
	1755	UN02255		0	2.03	12.84	1.24	8.57	3.87	0	8.24881		0	0	0	0
	1756	UN02256		1.46	0	0.86	0	1.71	2.68	1.77	1.59708		0	0	5.31	2.63293
	1757	UN02258		0	2.89	16.06	18.32	11.36	6.55	0.32	10.6075		0.43	0	0.53	0.176932
	1758	UN02260		0.49	332.58	7.07	6.21	2.79	3.57	5.3	245.966		0	2.62	13.28	4.72338
	1759	UN02261		6.82	5.5	8.14	1.24	15.01	19.95	14.8833	7.29009		21.43	12.59	10.63	0.806372
	1760	UN02263		0	0.29	1.07	0.47	0.21	6.25	0.493333	3.64867		0.43	1.05	0	0.30596
	1761	UN02264		34.12	31.56	28.71	21.44	28.52	18.17	36.6367	2.76862		38.16	42.52	29.23	0.378065
	1762	UN02265		0	0	4.93	0.47	6.86	8.04	0.99	6.4168		0.86	0.52	1.59	0.146112
	1763	UN02268		2.44	2.61	3.43	2.17	3.43	4.17	9.37667	1.98142		4.29	6.3	17.54	2.45992
	1764	UN02269		16.58	10.72	12	5.13	16.74	4.47	6.05333	3.8545		12.87	2.1	3.19	2.27686
	1765	UN02270		48.28	22.6	18.43	10.72	20.6	18.47	23.9933	7.10193		31.31	22.06	18.61	0.616684
	1766	UN02271		2.93	1.74	1.71	1.86	1.72	8.05	19.07	8.54917		8.58	22.58	26.05	2.42776
	1767	UN02272		29.26	19.7	15.43	45.22	15.02	28.9	41.9467	5.78157		28.31	67.22	30.31	4.39361
	1768	UN02273		5.36	1.16	2.36	0	0.21	0	28.2467	19.3114		12.44	44.12	28.18	4.12997
	1769	UN02275		11.7	4.64	7.07	2.95	6.01	8.05	15.14	3.27646		11.58	15.76	18.08	0.41464
	1770	UN02277		9.76	10.44	14.59	9.49	21.04	22.96	9.51667	3.71391		6.87	11.04	10.64	0.295956
	1771	UN02279		29.77	42.33	19.95	16.02	21.04	20.88	15.12	4.75751		25.76	6.83	12.77	2.59242
	1772	UN02280		2.44	5.8	14.16	9.33	6.01	6.26	7.33	2.36297		5.58	6.83	9.58	0.311187
	1773	UN02281		3.42	8.41	15.23	6.53	22.76	25.65	12.34	8.15701		18.03	13.67	5.32	1.44102
	1774	UN02282		13.67	27.85	17.81	16.96	21.7	26.25	12.4067	2.82352		24.48	3.16	9.58	4.18142
	1775	UN02283		0	3.48	0	2.02	0.43	9.25	10.7933	8.01261		3.87	19.46	9.05	2.53789
	1776	UN02284		0.49	0.29	0.86	0	0.43	0.3	10.3967	6.88697		0	17.35	13.84	5.69643
	1777	UN02285		0.49	0.87	1.93	6.07	3.44	3.28	0.43	2.13088		1.29	0	0	0.602575
	1778	UN02286		0.49	0	0	0	0.21	0	6.68	5.23827		0	15.78	4.26	5.01048
	1779	UN02287		0	1.74	0.43	2.18	0.43	0.3	9.49333	5.48813		2.58	14.72	11.18	2.2022
	1780	UN02288		3.91	9	4.08	2.96	8.81	0.9	12.9467	4.54922		12.46	20.52	5.86	1.69802
	1781	UN02289		77.7	15.1	30.71	9.19	22.15	38.82	100.533	36.8502		32.24	106.31	163.05	22.7644
	1782	UN02290		0.98	28.45	70.02	65.72	38.49	5.37	0.463333	43.5722		0.86	0	0.53	0.263258
	1783	UN02291		8.8	10.45	14.6	5.61	16.34	21.2	29.2767	6.92211		20.63	37.89	29.31	1.15655
	1784	UN02292		2.93	25.55	18.9	7.94	25.16	27.77	5.44333	11.5154		16.33	0	0	7.62794
	1785	UN02295		13.2	6.39	24.71	14.33	32.48	17.03	25.44	6.90985		39.13	10	27.19	4.0836
	1786	UN02296		29.33	18.59	33.73	43	33.99	19.12	12.0533	4.78988		15.48	8.42	12.26	0.46704
	1787	UN02297		2.93	0.58	5.16	1.25	9.03	0.3	0.573333	4.64863		1.72	0	0	0.803433
	1788	UN02298		1.47	20.91	22.56	1.09	21.51	39.73	0.32	24.4575		0.43	0	0.53	0.176932
	1789	UN02299		19.07	1.45	8.59	1.87	10.33	8.96	5.1	6.29374		2.58	6.32	6.4	0.498903
	1790	UN02300		2.44	1.45	4.94	7.32	4.3	4.48	5.79	1.18224		5.16	4.21	8	0.346427
	1791	UN02302		12.72	14.24	6.45	3.58	6.46	6.87	10.9367	2.59401		11.62	11.06	10.13	0.00614855
	1792	UN02303		0.49	3.49	1.72	6.23	5.6	3.59	6.10333	2.06131		5.59	6.32	6.4	0.0269185
	1793	UN02304		8.31	18.01	12.04	11.69	10.33	33.77	7.58667	6.67698		13.77	5.79	3.2	1.5606
	1794	UN02305		30.32	15.11	20.85	33.35	8.39	5.98	6.06	8.00531		8.6	1.58	8	1.4008
	1795	UN02308		197.1	0	0	0.62	0	0	0.353333	160.156		0	0.53	0.53	0.192275
	1796	UN02309		10.76	14.24	13.12	16.06	21.74	20.63	23.9733	2.57933		28.4	18.44	25.08	0.51545
	1797	UN02310		5.38	6.69	15.05	3.43	19.16	20.63	23.51	8.6954		27.11	26.35	17.07	0.443701
	1798	UN02312		7.34	25.3	25.82	8.58	37.04	29.31	7.55	11.9335		18.94	2.64	1.07	5.26157
	1799	UN02313		41.61	300.39	70.35	28.86	44.58	62.21	63.2	99.8224		56.4	62.21	70.99	0.627979
	1800	UN02314		0	38.39	0.43	0.16	0.22	0	2.01	29.4685		6.03	0	0	2.81669
	1801	UN02315		15.18	37.82	23.24	72.1	19.82	64.93	27.7367	14.849		15.08	17.4	50.73	6.44489
	1802	UN02316		5.88	7.85	20.02	2.81	10.99	11.67	15.6567	5.38173		12.49	18.46	16.02	0.279342
	1803	UN02319		1.47	2.91	2.37	0.16	8.19	2.09	0	4.10979		0	0	0	0
	1804	UN02320		9.8	5.53	3.01	0.31	7.33	11.97	14.8933	6.1456		20.25	11.08	13.35	0.601761
	1805	UN02322		1.47	6.11	3.23	4.37	4.53	0.9	1.89	1.50213		0.86	0.53	4.28	0.999793
	1806	UN02324		1.96	5.82	13.14	24.99	10.57	9.58	5.32333	5.92491		2.16	6.86	6.95	0.767023
	1807	UN02325		70.58	106.28	135.71	59.04	173.17	40.73	22.6633	48.3857		66.39	0	1.6	28.513
	1808	UN02326		6.37	22.42	35.33	24.83	33.64	18.87	31.0433	7.52188		17.67	33.78	41.68	2.57746
	1809	UN02328		4.41	4.95	2.59	2.66	3.45	3.89	12.13	2.67002		12.51	14.79	9.09	0.227008
	1810	UN02329		42.17	14.86	10.99	7.19	11.43	6.59	21.4067	10.2493		32.35	17.43	14.44	1.58151
	1811	UN02330		0.49	2.62	1.51	1.41	1.29	3	5.1	1.48762		7.33	4.23	3.74	0.269644
	1812	UN02331		8.83	24.48	18.76	3.13	19.21	12.29	9.76	6.66378		13.38	11.09	4.81	0.836354
	1813	UN02333		1.47	4.66	0.22	5.63	0	1.5	0.286667	3.1577		0.86	0	0	0.401716
	1814	UN02336		0.98	1.17	3.67	10.48	1.08	9.9	0	6.15879		0	0	0	0
	1815	UN02338		22.57	8.16	14.23	0.63	15.55	13.49	26.85	9.7846		33.67	16.91	29.97	1.43176
	1816	UN02340		0.98	5.83	11.65	4.07	22.9	4.2	6.05333	8.59971		1.73	13.75	2.68	2.93104
	1817	UN02341		7.36	15.17	26.11	19.4	28.95	24.9	47.2067	10.2347		45.77	40.18	55.67	0.818066
	1818	UN02342		3.93	7	10.14	6.73	8.86	4.2	6.37333	1.17759		4.75	6.34	8.03	0.236215
	1819	UN02343		0.49	2.04	3.67	0.16	5.18	3	7.18333	3.49167		8.2	2.64	10.71	1.27852
	1820	UN02345		22.58	8.17	15.54	7.67	22.25	13.5	21.0433	4.40725		35.41	9.52	18.2	3.48524
	1821	UN02346		0.49	0.58	2.59	1.88	0.86	4.5	5.34667	2.29386		2.16	2.64	11.24	2.13499
	1822	UN02347		2.45	3.5	2.59	0.16	2.81	13.2	0	6.62138		0	0	0	0
	1823	UN02349		51.06	14.58	20.71	3.75	9.5	9.6	16.0433	14.6651		19.43	16.92	11.78	0.315459
	1824	UN02350		8.84	5.54	8.42	9.54	5.4	2.7	13.53	2.10025		10.8	14.8	14.99	0.239071
	1825	UN02353		28	47.56	9.07	17.69	31.98	10.5	40.2767	12.277		72.58	38.61	9.64	11.0089
	1826	UN02356		10.32	20.14	26.78	15.81	30.27	28.82	16.9133	4.75816		19.88	16.93	13.93	0.152873
	1827	UN02357		1.97	4.38	5.18	1.25	8.86	3	0.753333	3.06095		1.73	0.53	0	0.522074
	1828	UN02358		0	0.29	2.38	0.47	3.03	5.1	0	3.51221		0	0	0	0
	1829	UN02363		0.98	2.04	39.75	0.31	42.61	1.2	1.88333	38.1105		0.86	2.65	2.14	0.22895
	1830	UN02364		1.47	5.26	3.24	12.85	9.95	5.71	2.00333	3.61613		1.73	1.06	3.22	0.294762
	1831	UN02367		0	2.34	4.54	1.41	9.52	24.34	16.3667	14.2169		9.52	7.94	31.64	4.75582
	1832	UN02368		0.49	7.89	11.67	9.87	9.52	3.91	1.02667	5.17083		0.43	2.65	0	0.902962
	1833	UN02369		0.98	16.66	6.7	4.86	9.74	17.44	13.0633	6.68814		10.39	13.78	15.02	0.262198
	1834	UN02370		14.76	2.34	19.03	8.47	23.6	17.44	18.4867	6.71793		18.61	13.25	23.6	0.788033
	1835	UN02371		37.39	21.63	24	6.11	41.56	21.64	20.61	9.53404		41.54	7.95	12.34	6.35708
	1836	UN02373		153.08	36.26	12.11	2.98	17.33	47.52	3.75333	72.7147		11.26	0	0	5.25968
	1837	UN02374		5.91	11.99	14.93	4.55	17.12	24.37	36.3467	11.3602		36.38	29.17	43.49	0.830034
	1838	UN02376		12.8	9.95	7.14	1.57	5.2	8.42	7.62667	2.82137		16.46	2.12	4.3	3.1489
	1839	UN02379		1.97	4.68	5.63	0.16	5.85	6.32	4.50333	2.75562		3.9	5.31	4.3	0.0484116
	1840	UN02381		7.88	3.8	5.85	5.18	2.38	10.54	14.81	3.476		9.1	10.08	25.25	2.54127
	1841	UN02382		2.96	1.46	4.33	0.16	5.42	3.91	3.73	2.1197		2.6	0.53	8.06	1.96101
	1842	UN02383		5.91	13.76	7.58	0.79	10.19	35.53	1.14333	16.0954		1.3	1.06	1.07	0.00526922
	1843	UN02386		0.49	0.59	3.47	2.99	6.29	10.85	0	5.99976		0	0	0	0
	1844	UN02390		4.44	8.2	13.66	0.79	7.6	4.22	2.83667	4.49508		4.77	2.66	1.08	0.500287
	1845	UN02391		6.41	7.03	2.6	6.13	10.63	14.47	1.79333	3.87962		2.17	1.06	2.15	0.116911
	1846	UN02392		7.4	3.52	10.62	0.79	5.43	3.01	5.13333	3.06948		7.38	3.72	4.3	0.28886
	1847	UN02393		0.49	1.76	3.03	1.26	8.25	3.32	0.936667	3.16438		1.74	0.53	0.54	0.19615
	1848	UN02395		21.71	36.64	51.83	73.43	42.34	41.61	60.7267	7.51201		61.2	49.96	71.02	1.11263
	1849	UN02396		9.38	13.19	23.42	32.24	15.42	19.9	5.29667	5.458		12.15	2.66	1.08	2.71649
	1850	UN02397		10.36	25.21	16.7	15.41	20.19	30.45	26.5433	4.31982		27.78	27.1	24.75	0.00696115
	1851	UN02398		0.99	0.59	53.59	2.52	38.01	6.94	0.143333	41.234		0.43	0	0	0.200858
	1852	UN02399		3.46	7.92	11.72	1.42	13.03	5.43	9.05667	4.37759		5.21	9.04	12.92	0.851482
	1853	UN02401		2.47	1.17	1.74	1.26	3.91	4.83	5.57667	1.6645		3.91	7.44	5.38	0.245832
	1854	UN02402		8.89	33.73	14.32	2.2	31.06	38.01	2.48	20.2755		2.61	1.06	3.77	0.388191
	1855	UN02403		2.96	4.4	8.9	0.47	13.03	15.99	10.45	7.16024		7.82	12.23	11.3	0.268543
	1856	UN02405		0	2.93	0.87	0.16	0.87	1.81	2.23	1.60287		1.3	0	5.39	1.84913
	1857	UN02406		2.47	7.33	1.74	39.97	3.91	55.53	2.43	33.2806		0.87	3.19	3.23	0.413982
	1858	UN02408		2.96	8.8	16.71	8.34	14.99	10.86	1.68333	5.45367		1.3	2.13	1.62	0.0448472
	1859	UN02409		0.99	2.94	4.13	6.93	5.87	5.13	4.69667	1.36454		3.91	3.72	6.46	0.258009
	1860	UN02410		12.85	8.81	3.26	4.57	2.61	5.13	11.88	3.22935		7.82	15.43	12.39	0.586424
	1861	UN02412		9.88	4.7	6.51	7.09	5.87	6.04	28.17	7.41376		13.47	48.95	22.09	4.97893
	1862	UN02415		35.6	24.38	47.16	61.61	35.68	25.68	18.7867	5.76175		24.79	19.71	11.86	0.840686
	1863	UN02417		5.44	2.94	0	2.05	0.22	1.81	1.68333	2.2463		1.3	2.13	1.62	0.0448472
	1864	UN02419		0.49	5	1.3	0.32	1.96	3.63	11.31	5.46293		6.09	17.05	10.79	1.1841
	1865	UN02424		29.71	35.3	20.02	18.78	6.75	8.77	63.7433	18.4813		18.29	72.52	100.42	15.075
	1866	UN02425		0	1.76	1.09	1.74	1.96	3.63	15.2567	7.77999		3.92	21.33	20.52	3.60368
	1867	UN02429		21.3	3.53	5.22	4.74	5.23	4.54	7.25333	4.88752		14.81	5.33	1.62	2.66229
	1868	UN02431		11.4	24.14	4.79	25.74	3.49	92.96	14.1133	38.7975		4.79	22.42	15.13	2.76892
	1869	UN02432		0.5	1.77	1.52	0.16	2.4	6.66	4.64667	3.17573		2.62	2.67	8.65	1.15401
	1870	UN02433		5.95	10.6	30.93	12.16	60.4	16.65	0.47	27.128		0.87	0	0.54	0.266618
	1871	UN02437		0	11.49	1.09	0	0.44	20.3	3.95333	14.4337		2.18	4.81	4.87	0.31752
	1872	UN02438		8.43	5.6	1.74	5.21	2.18	3.94	4.97	1.2982		5.23	4.27	5.41	0.0478699
	1873	UN02439		7.94	5.6	8.5	1.58	10.91	23.64	12.51	7.0857		14.4	9.61	13.52	0.266063
	1874	UN02442		1.98	8.25	7.85	12.81	3.49	6.37	15.36	3.79515		16.58	20.84	8.66	0.983448
	1875	UN02443		14.39	12.68	20.06	16.13	22.71	18.8	24.69	2.09137		21.39	27.79	24.89	0.208068
	1876	UN02444		12.41	8.55	32.28	24.98	27.07	26.07	33.4667	6.60253		53.68	28.32	18.4	3.75834
	1877	UN02447		1.49	0.29	16.14	14.23	19.65	12.43	19.3067	10.571		21.39	21.38	15.15	0.199744
	1878	UN02449		3.97	5.01	7.42	0.47	15.51	10.92	12.7433	6.5248		16.16	9.62	12.45	0.359648
	1879	UN02451		1.49	2.36	1.09	5.54	2.62	3.64	5.96	1.41028		3.93	9.62	4.33	0.652289
	1880	UN02453		49.66	0	0	13.77	0	12.44	3.04333	30.302		2.18	6.95	0	2.09838
	1881	UN02454		18.88	0.89	0.66	0.47	0.44	0.91	0.326667	11.5505		0.44	0.54	0	0.165999
	1882	UN02455		11.92	4.43	5.24	15.52	2.84	2.43	7.55333	3.35295		6.56	12.31	3.79	0.979696
	1883	UN02458		1.49	8.86	1.31	5.7	1.97	2.73	8.59667	3.25957		5.25	4.82	15.72	1.9876
	1884	UN02459		4.48	4.73	4.37	1.9	4.16	5.17	16.2067	4.36492		18.37	9.1	21.15	1.30216
	1885	UN02460		6.46	0.89	0.87	0.63	4.16	1.82	2.28667	2.30614		5.25	1.07	0.54	1.15251
	1886	UN02461		3.48	2.36	5.9	0.16	5.69	4.25	7.81	3.02399		8.31	5.36	9.76	0.348439
	1887	UN02462		0	4.73	6.12	1.9	1.09	1.82	1.04	2.82469		0.44	2.14	0.54	0.340877
	1888	UN02463		10.95	3.25	5.91	20.14	3.28	7.3	11.0467	3.90669		10.51	12.86	9.77	0.0737335
	1889	UN02470		3.49	8.88	29.12	13.02	16	18.87	5.94	7.78661		16.21	1.07	0.54	5.54781
	1890	UN02471		13.95	5.03	10.29	10.95	14.47	10.96	3.64333	2.44739		8.76	0.54	1.63	2.25896
	1891	UN02474		7.48	10.36	15.77	23.34	20.83	8.22	14.8733	3.23619		5.26	24.15	15.21	2.89312
	1892	UN02475		8.47	13.62	22.34	15.56	13.38	16.44	25.17	3.13466		17.09	20.93	37.49	2.29749
	1893	UN02477		1.5	1.18	2.41	0	0.88	0.61	7.20667	3.46464		9.2	5.9	6.52	0.161612
	1894	UN02480		5.48	13.03	8.76	1.11	13.82	13.71	13.7467	5.441		13.16	15.03	13.05	0.0290795
	1895	UN02481		2.99	2.07	2.19	2.22	14.92	4.26	1.64333	5.31832		4.39	0.54	0	1.56406
	1896	UN02483		12.97	13.93	27.4	11.13	35.99	23.77	35.8233	8.58631		31.15	29.01	47.31	1.50385
	1897	UN02484		0.5	5.04	2.41	3.02	0.88	0.3	0.36	2.12247		0	0.54	0.54	0.195902
	1898	UN02485		2.99	0	7.45	0	3.07	25.29	5.49	14.1964		8.34	2.69	5.44	0.655982
	1899	UN02486		18.45	8.3	15.78	9.22	15.14	6.4	14.3167	2.47367		13.16	10.21	19.58	0.833769
	1900	UN02487		3.49	28.44	14.25	15.42	16.46	10.97	2.21667	8.44974		3.95	1.61	1.09	0.399229
	1901	UN02488		0	3.26	1.75	3.81	3.73	6.7	1.35	2.56244		3.51	0	0.54	1.21665
	1902	UN02490		5.99	6.82	6.14	3.98	7.25	10.37	21.2167	4.83215		12.29	25.79	25.57	1.49083
	1903	UN02491		2	3.85	10.97	18.29	7.46	10.06	2.21	5.07258		1.76	2.15	2.72	0.0613962
	1904	UN02492		7.48	4.15	5.26	5.41	1.98	6.71	11.9533	2.13693		6.14	16.66	13.06	1.17565
	1905	UN02493		7.98	8	9.43	18.29	10.98	15.55	34.7933	7.18839		16.68	35.47	52.23	4.70821
	1906	UN02495		4.99	5.34	12.72	0.48	15.37	35.98	28.2067	17.9864		19.75	33.86	31.01	1.01322
	1907	UN02496		41.91	19.56	10.75	6.04	18.66	17.38	53.0633	16.5104		28.97	116.07	14.15	22.75
	1908	UN02498		65.39	26.1	1.32	5.73	0.22	2.75	0.726667	40.4966		0	0	2.18	1.08094
	1909	UN02499		7.99	21.35	9	13.52	35.58	12.51	2.78	10.4124		8.34	0	0	3.89572
	1910	UN02501		0	4.74	0.66	0.32	5.93	6.1	0.543333	4.85209		0	0.54	1.09	0.34415
	1911	UN02502		3.99	5.34	4.61	6.84	2.42	7.32	8.95333	1.19061		10.1	9.68	7.08	0.087679
	1912	UN02504		19.98	11.87	20.41	15.28	16.26	16.17	13.1033	0.885854		19.77	5.38	14.16	1.95196
	1913	UN02505		241.71	18.69	109.31	44.24	138.65	56.76	29.1	82.994		48.32	18.29	20.69	3.64329
	1914	UN02506		3.5	6.23	8.34	7.96	9.01	10.38	21.8833	4.6776		7.03	15.06	43.56	7.7352
	1915	UN02507		0.5	0.3	1.54	1.11	0.44	1.83	13.5667	7.60926		1.76	21.51	17.43	4.77535
	1916	UN02509		1.5	1.19	1.32	0.8	1.98	0.31	6.67	2.51917		4.83	5.92	9.26	0.412606
	1917	UN02511		7.49	5.64	8.78	4.3	5.28	7.63	6.87333	0.685615		4.39	9.15	7.08	0.387557
	1918	UN02512		3	2.08	1.32	0	1.32	8.85	3.73333	3.80353		5.27	4.3	1.63	0.409081
	1919	UN02513		5	1.78	4.17	1.91	3.08	1.53	5.89	1.28605		7.91	3.77	5.99	0.328583
	1920	UN02515		4	0.3	1.1	0.64	0	3.66	232.19	188.161		27.25	497.72	171.6	115.822
	1921	UN02518		13	4.16	12.3	7.33	11	8.25	11.0233	1.73073		14.07	6.46	12.54	0.735437
	1922	UN02520		15.5	3.86	4.39	0.64	5.06	4.28	4.79667	4.48252		7.91	4.84	1.64	0.885071
	1923	UN02523		4	2.67	3.73	12.9	1.1	3.05	7.02333	3.01957		2.64	8.07	10.36	1.21595
	1924	UN02524		16.5	16.93	23.74	12.91	38.06	21.08	23.0667	5.16267		38.27	11.85	19.08	3.29236
	1925	UN02526		3.5	0.89	4.18	0	0	0.31	5.94	4.22242		2.64	7	8.18	0.776033
	1926	UN02527		19.51	9.21	20.89	9.09	17.39	8.86	22.0433	3.85571		9.24	31.25	25.64	3.06433
	1927	UN02528		2.5	4.16	5.94	2.71	3.96	1.83	1.46	1.02249		2.2	0.54	1.64	0.245599
	1928	UN02533		5.01	18.74	20.03	19.94	34.15	9.79	2.96333	10.5025		6.17	1.08	1.64	1.03055
	1929	UN02534		2.5	1.49	2.2	1.6	2.86	2.75	10.2567	3.02224		7.93	7.55	15.29	0.906227
	1930	UN02536		6.01	1.78	4.62	0.32	7.27	6.73	14.5567	5.68559		13.21	9.71	20.75	1.10763
	1931	UN02537		2	3.87	5.94	1.44	7.93	11.63	8.38	3.92047		6.17	11.87	7.1	0.438126
	1932	UN02538		9.52	5.65	9.25	5.91	10.58	13.16	18.76	3.10541		19.83	11.87	24.58	1.16789
	1933	UN02539		10.02	13.39	28.4	11.65	30.86	27.55	62.4467	17.515		54.19	53.95	79.2	1.91253
	1934	UN02541		1	6.25	8.59	3.99	9.7	7.96	0.733333	4.18851		2.2	0	0	1.02765
	1935	UN02542		0.5	0	26.2	37.35	22.7	3.98	1.05333	25.0556		0.44	0.54	2.18	0.397163
	1936	UN02543		1	3.27	5.06	0.96	8.82	16.83	25.4733	13.4221		6.61	8.09	61.72	16.8425
	1937	UN02547		4.01	0.6	0.44	202.1	0.44	5.21	0.726667	141.363		0	0.54	1.64	0.536444
	1938	UN02548		10.03	5.96	14.98	0.8	11.69	5.21	9.46	4.89832		8.82	9.72	9.84	0.0314245
	1939	UN02549		12.03	13.1	7.27	5.75	16.76	18.69	12.1633	3.16363		20.73	7.56	8.2	1.71906
	1940	UN02550		11.03	7.45	8.15	0.8	3.53	0.61	2.6	4.73742		6.17	1.08	0.55	1.47233
	1941	UN02555		0.5	2.09	5.95	3.68	9.27	0.92	0.586667	4.2989		1.76	0	0	0.822117
	1942	UN02556		1.51	4.17	6.84	3.2	9.49	19.62	20.4633	9.44351		19.42	12.97	29	1.62455
	1943	UN02562		2.51	3.58	7.94	0.32	12.15	23.93	4.68	10.8949		9.71	3.24	1.09	1.76751
	1944	UN02564		2.01	2.69	5.52	3.2	5.08	4.3	7.94667	1.48037		5.3	5.95	12.59	0.970285
	1945	UN02566		6.03	10.74	11.92	7.68	24.53	21.48	17.34	5.80693		17.23	20.55	14.24	0.177355
	1946	UN02567		1	1.49	2.87	0	6.85	6.44	5.25667	4.05851		4.86	2.7	8.21	0.726021
	1947	UN02568		18.58	13.43	23.18	19.36	12.37	16.26	20.9667	1.12235		19.88	19.47	23.55	0.186438
	1948	UN02569		20.09	4.48	11.26	8.8	15.03	10.74	5.39333	3.53648		10.16	0	6.02	3.09277
	1949	UN02571		1.51	2.39	9.27	9.44	10.39	3.07	3.32	3.54551		1.77	1.62	6.57	1.05133
	1950	UN02572		4.02	41.19	36.21	24.82	93.51	34.38	4.78333	36.8582		13.26	0.54	0.55	4.71667
	1951	UN02573		0	5.07	4.2	1.12	11.94	0.31	0	7.81367		0	0	0	0
	1952	UN02574		0.5	3.58	3.97	0	3.76	3.99	9.39667	4.41837		5.3	9.74	13.15	0.867002
	1953	UN02575		0	1.19	12.15	0.48	1.99	1.54	0.883333	6.60427		2.65	0	0	1.23785
	1954	UN02576		19.09	9.85	8.39	3.04	7.96	6.75	8.53	3.35769		16.35	5.41	3.83	2.08239
	1955	UN02578		3.52	1.19	0	0.96	0	2.46	13.5067	7.92784		1.33	20.02	19.17	5.18106
	1956	UN02579		2.51	2.69	4.64	3.2	3.54	3.07	5.51	0.546199		6.19	5.41	4.93	0.0180625
	1957	UN02580		0.5	2.99	3.76	0	6.41	1.84	5.99667	3.75379		9.28	4.33	4.38	0.503843
	1958	UN02581		1.01	3.28	1.77	4	4.2	11.98	6.13	3.65852		5.31	5.95	7.13	0.0917691
	1959	UN02582		2.51	6.27	7.51	13.94	3.98	4.91	14.8867	3.64184		7.07	18.41	19.18	1.66173
	1960	UN02583		0.5	0.3	1.99	0.48	1.11	2.46	3.25333	1.3666		2.65	1.08	6.03	0.940283
	1961	UN02585		0.5	1.19	1.33	0.16	0.22	0.92	8.36333	4.50589		7.08	7.04	10.97	0.331048
	1962	UN02587		6.04	4.78	10.83	2.73	9.74	9.53	9.63667	2.44159		14.16	4.33	10.42	1.23409
	1963	UN02588		26.66	37.36	59.04	19.88	46.93	64.25	73.9067	15.5913		76.11	68.81	76.8	0.233696
	1964	UN02590		5.03	1.79	3.98	5.13	2.88	1.84	0.36	1.38112		0	1.08	0	0.506519
	1965	UN02592		3.02	3.89	6.41	3.37	5.54	5.84	6.64667	0.900272		5.76	7.05	7.13	0.0581457
	1966	UN02593		0.5	1.5	10.62	1.44	3.32	14.45	0.66	8.35713		0.89	0.54	0.55	0.0219551
	1967	UN02594		2.01	3.59	7.08	9.15	8.2	4.92	12.2333	2.69252		4.43	9.76	22.51	3.34749
	1968	UN02595		5.54	9.87	6.2	3.53	4.65	4.62	8.77	1.35496		8.86	9.76	7.69	0.0297639
	1969	UN02596		18.63	13.46	9.74	34.98	9.75	13.23	17.5933	3.68154		23.92	18.98	9.88	1.13215
	1970	UN02598		0.5	6.58	2.21	2.89	1.33	8.61	22.38	10.705		3.1	16.27	47.77	11.5473
	1971	UN02599		12.09	5.99	13.28	76.09	6.21	9.85	11.11	24.9015		7.09	10.31	15.93	0.918961
	1972	UN02600		14.1	19.15	12.84	4.66	19.28	14.16	18.23	3.86169		46.52	5.97	2.2	13.5391
	1973	UN02603		9.58	100.3	0.89	2.89	11.75	52.35	0.363333	64.7335		0	0.54	0.55	0.19787
	1974	UN02604		0.5	6.59	3.77	1.45	6.65	11.39	7.11	4.52039		2.22	9.77	9.34	1.40612
	1975	UN02605		6.05	1.2	2.44	1.28	1.55	2.77	4.57667	1.50351		4.43	3.8	5.5	0.0971647
	1976	UN02606		12.1	11.38	34.77	7.87	34.59	11.7	24.7667	10.5291		32.36	29.85	12.09	2.07314
	1977	UN02608		0	2.69	0.66	0	29.49	5.54	0.18	20.9128		0	0.54	0	0.253259
	1978	UN02610		1.01	5.39	6.87	1.45	8.43	16.94	6.52667	6.23937		7.54	4.34	7.7	0.289845
	1979	UN02611		16.13	57.81	21.27	0.96	41.48	28.03	15.2	22.1476		17.74	13.57	14.29	0.118643
	1980	UN02614		23.2	79.41	58.75	125.05	74.79	122.05	74.46	21.6159		71.43	76.6	75.35	0.11625
	1981	UN02616		0.5	5.09	6.21	0	4.22	0.92	1.92333	3.69861		5.77	0	0	2.69524
	1982	UN02617		2.52	0.3	1.55	1.45	1.33	0	2.61333	1.2191		6.21	1.63	0	1.92476
	1983	UN02619		7.57	27.27	7.76	13.66	6.44	76.43	50.9067	33.9524		15.97	15.75	121	31.4099
	1984	UN02620		14.13	2.1	33.05	55	29.53	17.27	19.37	14.5877		41.72	9.24	7.15	7.47799
	1985	UN02621		10.09	11.69	16.19	16.56	13.54	12.95	18.5833	0.981551		9.76	17.93	28.06	2.29544
	1986	UN02622		1.51	6.3	8.87	4.66	13.1	12.64	12.1867	4.45172		12.43	7.07	17.06	1.06484
	1987	UN02624		0.5	0.3	1.33	0.32	2	0.31	3.89333	1.81726		6.21	2.72	2.75	0.387571
	1988	UN02625		0	0	19.96	8.68	19.32	4.01	0.363333	15.8802		0	0.54	0.55	0.19787
	1989	UN02628		0.5	7.2	11.54	1.29	29.32	8.64	1.54667	15.0509		3.55	0.54	0.55	0.757581
	1990	UN02630		7.07	6	16.64	19.95	5.55	4.94	13.1667	3.84597		4	22.29	13.21	3.07168
	1991	UN02631		2.02	0.3	0.67	1.13	0.22	1.23	3.98	1.50483		2.66	5.98	3.3	0.309937
	1992	UN02634		337.38	0.6	4.66	20.44	1.78	1.23	1.69667	242.428		4	1.09	0	1.2315
	1993	UN02635		20.2	2.4	4.66	1.45	1.11	1.54	2.16667	8.54702		2.67	1.63	2.2	0.0565566
	1994	UN02636		10.1	3.6	3.33	8.85	0.89	0.93	1.43667	3.71248		2.67	0.54	1.1	0.351089
	1995	UN02637		9.1	6	14.88	4.99	17.12	9.88	18.21	4.27476		12.44	18.5	23.69	0.943703
	1996	UN02638		0	2.1	0	0.48	0.22	6.79	0.18	4.58495		0	0.54	0	0.253259
	1997	UN02639		24.76	9.31	17.54	47.82	34.68	9.88	9.10333	10.6938		16.89	3.81	6.61	2.09751
[truncated: 38,980 more rows]

## Sheet: Table S8
	Table S8. Preferentially expressed unigenes in P. americana organ specific. The unigenes shown in bold font were discussed in main text. This table is a subset of data from Additional File 1: Table S3 and Additional File 4: Table S7.
			RPKM							Rj		KEGG Orthology (KO)		Arabidopsis gene	Symbol	Description	HSP's	Identity %	Aligment Length (a.a.)	e-value	score		Amborella gene	HSP's	Identity %	Aligment Length (a.a.)	e-value	score		GeneBank Accesion (RefSeq plant)	Description	HSP's	Identity %	Aligment Length (a.a.)	e-value	score
			Seed	Leaves	Stem	Roots	Aerial Buds	Flower	Fruit
	1	UN00001	49.32	117.44	21.56	131.65	7.29	2.94	38.2767	60.7132		K02689		ATCG00350.1	PSAA	Photosystem I, PsaA/PsaB protein	5	86.95 | 28.01 | 40 | 36.67 | 32.26	751 | 482 | 165 | 30 | 155	0 | 5E-54 | 5E-54 | 5E-54 | 2E-08	1269 | 124 | 103 | 26.2 | 60.1		evm_27.model.AmTr_v1.0_scaffold00585.1	1	96.61	443	0	835		gi|357458583|ref|XP_003599572.1|	Photosystem I P700 chlorophyll a apoprotein [Medicago truncatula]	11	77.67 | 54.68 | 68.79 | 96.3 | 86.96 | 46.09 | 44.68 | 45.79 | 27.39 | 39.73 | 29.24	1097 | 278 | 141 | 81 | 23 | 614 | 94 | 214 | 482 | 224 | 171	0 | 4E-167 | 4E-167 | 4E-167 | 4E-167 | 1E-153 | 1E-153 | 2E-31 | 3E-25 | 2E-22 | 4E-07	1568 | 254 | 195 | 160 | 47.8 | 497 | 72.4 | 140 | 119 | 110 | 60.1
	2	UN00002	104.82	228.54	51.29	110.78	29.02	87.28	46.25	51.4049		K02704		ATCG00680.1	PSBB	photosystem II reaction center protein B	1	96.65	508	0	972		---	---	---	---	---	---		gi|114107072|ref|YP_740228.1|	photosystem II CP47 chlorophyll apoprotein (chloroplast) [Liriodendron tulipifera]	1	99.8	508	0	994
	3	UN00006	63.76	24.01	26.35	80.06	20.87	10.32	15.76	19.3465		---		---	---	---	---	---	---	---	---		---	---	---	---	---	---		gi|357488191|ref|XP_003614383.1|	hypothetical protein MTR_5g051000 [Medicago truncatula]	26	69.07 | 83.33 | 71.6 | 47.47 | 75.47 | 85.71 | 44.33 | 91.67 | 93.22 | 89.36 | 81.16 | 75.76 | 74.65 | 58.51 | 60.26 | 57.58 | 57.89 | 72.41 | 90.91 | 43.31 | 45.05 | 76.09 | 46.07 | 84.38 | 92.86 | 50	97 | 54 | 81 | 99 | 53 | 14 | 503 | 12 | 59 | 47 | 69 | 66 | 71 | 94 | 78 | 99 | 38 | 29 | 22 | 127 | 111 | 46 | 89 | 32 | 28 | 64	4E-99 | 4E-99 | 4E-99 | 4E-99 | 4E-99 | 4E-99 | 3E-73 | 3E-73 | 1E-41 | 1E-41 | 8E-27 | 3E-20 | 4E-19 | 5E-17 | 2E-16 | 6E-15 | 6E-15 | 1E-13 | 1E-13 | 2E-13 | 4E-13 | 5E-11 | 5E-09 | 2E-08 | 1E-05 | 3E-05	127 | 87 | 81.3 | 79.3 | 68.6 | 28.1 | 275 | 25.8 | 100 | 95.5 | 124 | 102 | 99 | 92 | 90.5 | 64.7 | 40.8 | 53.5 | 47.8 | 80.5 | 79.3 | 72.4 | 65.9 | 63.9 | 54.7 | 53.5
	4	UN00007	4.57	13.58	22.61	12.33	21.55	60.42	23.1933	18.0428		K01535		AT4G30190.1	AHA2, PMA2, HA2	H(+)-ATPase 2	1	85.22	947	0	1464		evm_27.model.AmTr_v1.0_scaffold00019.326	1	92.19	948	0	1591		gi|225429772|ref|XP_002282619.1|	PREDICTED: plasma membrane ATPase 4 isoform 1 [Vitis vinifera]	1	90.55	952	0	1580
	5	UN00010	24.4	22.85	56.63	24.51	38.14	53.68	96.94	22.3927		---		AT3G11130.1	---	Clathrin, heavy chain	3	62.92 | 84.34 | 77.78	1564 | 83 | 63	0 | 3E-62 | 3E-62	1645 | 152 | 107		---	---	---	---	---	---		gi|225434540|ref|XP_002276855.1|	PREDICTED: clathrin heavy chain 2 [Vitis vinifera]	3	63.86 | 85.37 | 90.48	1580 | 82 | 63	0 | 1E-64 | 1E-64	1692 | 151 | 120
	6	UN00016	41.29	201.25	21.23	34.05	22.4	17.51	7.62	83.814		---		AT2G07706.1	---	unknown protein; BEST Arabidopsis thaliana protein match is: unknown protein (TAIR:ATMG00470.1); Has 35333 Blast hits to 34131 proteins in 2444 species: Archae - 798; Bacteria - 22429; Metazoa - 974; Fungi - 991; Plants - 531; Viruses - 0; Other Eukaryotes - 9610 (source: NCBI BLink).	1	55.38	65	2e-08	59.3		---	---	---	---	---	---		gi|358346026|ref|XP_003637074.1|	Cell wall-associated hydrolase, partial [Medicago truncatula]	5	54.58 | 78.92 | 86.49 | 62.62 | 56.6	295 | 166 | 37 | 420 | 53	9E-146 | 9E-146 | 9E-146 | 1E-123 | 4E-05	268 | 225 | 70.5 | 411 | 52.8
	7	UN00017	10.9	318.9	51.37	15.25	49.65	59.21	111.39	139.881		K02634		ATCG00540.1	PETA	photosynthetic electron transfer A	1	87.19	320	0	573		evm_27.model.AmTr_v1.0_scaffold00334.3	1	91.56	320	0	598		gi|32480856|ref|NP_862767.1|	cytochrome f (chloroplast) [Calycanthus floridus var. glaucus]	1	98.12	320	0	625
	8	UN00019	8.15	15.4	10.11	2.07	22.44	27.08	58.7	23.2506		K01534		AT4G30110.1	HMA2, ATHMA2	heavy metal atpase 2	1	55.56	909	0	952		evm_27.model.AmTr_v1.0_scaffold00025.213	1	46.77	1037	0	867		gi|359484975|ref|XP_002266565.2|	PREDICTED: cadmium/zinc-transporting ATPase 3-like [Vitis vinifera]	1	64	814	0	1033
	9	UN00022	11.53	700.98	20.64	30.66	11.25	10.89	9.30667	478.626		K02705		ATCG00280.1	PSBC	photosystem II reaction center protein C	1	97.67	472	0	867		evm_27.model.AmTr_v1.0_scaffold01196.2	1	84.98	406	0	633		gi|357471509|ref|XP_003606039.1|	Photosystem II CP43 chlorophyll apoprotein [Medicago truncatula]	2	97.07 | 96.9	444 | 355	0 | 0	811 | 696
	10	UN00027	123.21	10.05	32.92	27.85	19.81	17.58	76.6533	42.7036		K03260		AT5G57870.2	eIFiso4G1	MIF4G domain-containing protein / MA3 domain-containing protein	1	60.07	804	0	864		evm_27.model.AmTr_v1.0_scaffold00106.91	1	90.49	515	0	808		gi|242076376|ref|XP_002448124.1|	hypothetical protein SORBIDRAFT_06g021600 [Sorghum bicolor]	1	59.78	823	0	858
	11	UN00042	6.26	1.79	4.08	6.95	3.88	8.65	57.61	28.4059		---		AT5G56250.1	HAP8	hapless 8	2	38.81 | 58.18	201 | 55	2E-24 | 4E-12	111 | 71.6		evm_27.model.AmTr_v1.0_scaffold00061.33	2	27.1 | 54.72	1240 | 106	7E-58 | 1E-25	220 | 115		gi|359494366|ref|XP_002265221.2|	PREDICTED: uncharacterized protein LOC100263414 [Vitis vinifera]	1	30.26	1540	8e-118	412
	12	UN00043	300.26	67.56	57.75	81.45	54.54	78.59	75.5667	66.6648		K14515		AT2G25490.1	EBF1, FBL6	EIN3-binding F box protein 1	2	45.95 | 31.33	642 | 249	2E-140 | 3E-11	448 | 68.6		evm_27.model.AmTr_v1.0_scaffold00078.21	4	48.78 | 28.57 | 30.89 | 32.58	658 | 315 | 259 | 89	7E-154 | 7E-19 | 5E-15 | 4E-05	484 | 92.4 | 80.1 | 47.8		gi|225445527|ref|XP_002285249.1|	PREDICTED: EIN3-binding F-box protein 1-like [Vitis vinifera]	2	51.86 | 33.2	671 | 253	3E-179 | 8E-16	556 | 87
	13	UN00059	0.96	0.43	0.63	1.38	0.42	8.66	28.86	19.0198		---		AT3G21250.1	ATMRP6, MRP6, ABCC8	multidrug resistance-associated protein 6	3	41.36 | 57.08 | 58.68	1042 | 459 | 167	0 | 4E-112 | 2E-44	585 | 390 | 177		evm_27.model.AmTr_v1.0_scaffold00056.230	3	45.21 | 46.5 | 63.41	1044 | 785 | 164	0 | 6E-145 | 5E-49	695 | 483 | 191		gi|255572985|ref|XP_002527423.1|	multidrug resistance-associated protein 1, 3 (mrp1, 3), abc-transoprter, putative [Ricinus communis]	3	45.23 | 46.18 | 62.65	1059 | 786 | 166	0 | 2E-148 | 1E-45	693 | 497 | 185
	14	UN00066	2.22	107.57	23.71	8.16	16.37	23.18	5.45667	49.911		K03403		AT5G13630.2	GUN5, CCH, CHLH, CCH1, ABAR	magnesium-chelatase subunit chlH, chloroplast, putative / Mg-protoporphyrin IX chelatase, putative (CHLH)	4	84.24 | 52.61 | 51.85 | 32.64	787 | 441 | 162 | 337	0 | 8E-108 | 6E-33 | 2E-21	1300 | 374 | 139 | 102		evm_27.model.AmTr_v1.0_scaffold00025.362	4	85.47 | 73.68 | 49.61 | 37.61	757 | 266 | 256 | 351	0 | 3E-155 | 3E-155 | 3E-38	1295 | 366 | 203 | 156		gi|225441836|ref|XP_002284078.1|	PREDICTED: magnesium-chelatase subunit H [Vitis vinifera]	3	87.53 | 49.47 | 37.7	786 | 566 | 366	0 | 3E-123 | 2E-38	1361 | 423 | 161
	15	UN00074	8.04	4.33	12.69	9.28	3.87	7.83	45.9433	16.7562		K09667		AT3G04240.1	SEC	Tetratricopeptide repeat (TPR)-like superfamily protein	2	82.47 | 80.95	736 | 189	0 | 2E-91	1268 | 320		evm_27.model.AmTr_v1.0_scaffold00013.214	2	90.08 | 85.71	736 | 189	0 | 3E-96	1383 | 333		gi|225430656|ref|XP_002270163.1|	PREDICTED: probable UDP-N-acetylglucosamine--peptide N-acetylglucosaminyltransferase SEC [Vitis vinifera]	2	87.25 | 87.3	737 | 189	0 | 3E-97	1357 | 340
	16	UN00075	1.51	1.49	34.13	3.44	41.8	1.38	4.69667	30.1137		---		AT5G17920.2	ATCIMS	Cobalamin-independent synthase family protein	2	86.73 | 87.8	633 | 582	0 | 0	1062 | 1005		evm_27.model.AmTr_v1.0_scaffold00004.99	2	86.26 | 87.97	633 | 582	0 | 0	1057 | 1001		gi|357119807|ref|XP_003561625.1|	PREDICTED: 5-methyltetrahydropteroyltriglutamate--homocysteine methyltransferase-like [Brachypodium distachyon]	2	88.63 | 90.03	633 | 582	0 | 0	1087 | 1029
	17	UN00076	81.41	587.54	77.32	94.61	60.88	35.42	88.2467	230.051		K02111		ATCG00120.1	ATPA	ATP synthase subunit alpha	2	90.79 | 61.76	467 | 68	0 | 2E-12	760 | 71.6		evm_27.model.AmTr_v1.0_scaffold00109.40	1	28.97	359	4e-30	125		gi|334362034|ref|YP_004564088.1|	ATP synthase CF1 alpha subunit (chloroplast) [Nelumbo nucifera]	2	92.31 | 62.12	468 | 66	0 | 3E-11	773 | 71.6
	18	UN00080	4.56	10.98	12.13	4.52	35.42	53.05	30.67	23.3167		---		AT3G14940.1	ATPPC3, PPC3	phosphoenolpyruvate carboxylase 3	2	77.38 | 88.66	902 | 97	0 | 3E-44	1286 | 175		evm_27.model.AmTr_v1.0_scaffold00021.28	2	82.04 | 93.88	891 | 98	0 | 5E-48	1347 | 186		gi|225461660|ref|XP_002285441.1|	PREDICTED: phosphoenolpyruvate carboxylase, housekeeping isozyme isoform 1 [Vitis vinifera]	2	77.01 | 85.71	957 | 98	0 | 2E-40	1347 | 167
	19	UN00083	147.33	37.88	39.66	4.34	41.75	14.3	9.45	59.1846		---		AT4G12650.1	---	Endomembrane protein 70 protein family	2	77.28 | 52.33	625 | 86	0 | 1E-13	894 | 76.3		evm_27.model.AmTr_v1.0_scaffold00061.68	2	76.77 | 51.16	637 | 86	0 | 5E-14	902 | 76.6		gi|255567166|ref|XP_002524564.1|	Endosomal P24A protein precursor, putative [Ricinus communis]	2	79.13 | 53.49	642 | 86	0 | 9E-13	927 | 77
	20	UN00089	0	0.15	0.46	0.33	0.57	1.58	23.8	17.5111		---		AT4G33150.2	---	lysine-ketoglutarate reductase/saccharopine dehydrogenase bifunctional enzyme	4	39.91 | 59.01 | 45.45 | 61.49	704 | 283 | 143 | 161	1E-112 | 3E-99 | 3E-99 | 3E-49	382 | 323 | 60.5 | 191		evm_27.model.AmTr_v1.0_scaffold00129.25	8	53.47 | 68.12 | 67.8 | 62.77 | 46.85 | 57.14 | 46.99 | 78.26	346 | 69 | 59 | 282 | 143 | 161 | 83 | 23	1E-134 | 1E-134 | 1E-134 | 4E-105 | 4E-105 | 1E-45 | 1E-15 | 1E-15	327 | 100 | 94.7 | 332 | 70.5 | 179 | 60.8 | 41.6		gi|162462365|ref|NP_001104873.1|	lysine-ketoglutarate reductase/saccharopine dehydrogenase1 [Zea mays]	7	58.48 | 56.32 | 74.19 | 37.2 | 44.76 | 61.54 | 61.11	289 | 261 | 62 | 250 | 143 | 26 | 162	0 | 0 | 0 | 0 | 0 | 0 | 5E-46	331 | 275 | 109 | 106 | 65.5 | 33.9 | 185
	21	UN00097	21.19	42.32	70.88	18.65	82.03	44.01	63.26	21.4464		---		AT4G39350.1	CESA2, ATH-A, ATCESA2	cellulose synthase A2	1	59.89	1142	0	1263		evm_27.model.AmTr_v1.0_scaffold00022.66	1	72.31	1145	0	1514		gi|225457723|ref|XP_002277713.1|	PREDICTED: probable cellulose synthase A catalytic subunit 5 [UDP-forming] [Vitis vinifera]	1	74.74	1136	0	1553
	22	UN00111	69.62	34.57	45.54	24.01	35.54	28.25	90.83	17.2817		---		AT1G47330.1	---	CBS domain-containing protein with a domain of unknown function (DUF21)	2	60.86 | 30.6	304 | 232	7E-73 | 2E-08	253 | 55.5		evm_27.model.AmTr_v1.0_scaffold00059.17	1	60.97	310	3e-72	251		gi|255541670|ref|XP_002511899.1|	ATP binding protein, putative [Ricinus communis]	4	46.15 | 54.35 | 65.71 | 40	273 | 46 | 35 | 25	2E-80 | 2E-80 | 2E-80 | 2E-80	227 | 63.9 | 43.1 | 28.9
	23	UN00112	3.81	5.18	8.38	4.51	5.75	26.96	35.6	16.0996		K00705		AT2G40840.1	DPE2	disproportionating enzyme 2	5	53.47 | 44.12 | 50 | 55 | 40	649 | 238 | 84 | 20 | 110	0 | 1E-44 | 7E-21 | 7E-21 | 3E-18	642 | 176 | 94.7 | 26.6 | 91.3		evm_27.model.AmTr_v1.0_scaffold00038.86	3	48.37 | 46.67 | 58.02	736 | 135 | 81	0 | 8E-53 | 8E-53	590 | 123 | 103		gi|115473897|ref|NP_001060547.1|	Os07g0662900 [Oryza sativa Japonica Group]	3	48.03 | 65.43 | 60	864 | 81 | 25	0 | 2E-29 | 2E-29	709 | 118 | 35.4
	24	UN00113	1.09	4.7	55.94	58.01	48.68	25.15	7.85667	32.9353		---		AT1G30330.2	ARF6	auxin response factor 6	2	75.35 | 57.85	434 | 344	0 | 4E-87	603 | 305		evm_27.model.AmTr_v1.0_scaffold00092.36	2	77.62 | 48.36	429 | 639	0 | 3E-114	616 | 383		gi|255584509|ref|XP_002532983.1|	Auxin response factor, putative [Ricinus communis]	2	77.12 | 37.16	437 | 183	0 | 4E-12	621 | 74.3
	25	UN00114	0	1.3	0.12	0	1.8	58.96	0.196667	46.5912		---		AT1G61680.2	TPS14	terpene synthase 14	3	46.23 | 33.7 | 35.06	292 | 454 | 154	2E-80 | 2E-60 | 6E-16	276 | 218 | 83.2		evm_27.model.AmTr_v1.0_scaffold00043.50	4	49.78 | 37.25 | 30.56 | 35.54	227 | 204 | 72 | 453	3E-107 | 3E-107 | 3E-107 | 6E-82	273 | 132 | 25 | 281		gi|359497062|ref|XP_003635412.1|	PREDICTED: LOW QUALITY PROTEIN: (3S,6E)-nerolidol synthase 1-like [Vitis vinifera]	3	55.22 | 45.18 | 42.35	335 | 166 | 536	5E-130 | 5E-130 | 9E-112	360 | 129 | 367
	26	UN00124	1.37	0.16	1.69	1.75	0.72	3.01	44.94	30.308		---		AT5G14420.2	RGLG2	RING domain ligase2	1	67.73	471	0	586		evm_27.model.AmTr_v1.0_scaffold00166.42	1	71.53	404	0	553		gi|225446269|ref|XP_002267670.1|	PREDICTED: uncharacterized protein LOC100252420 [Vitis vinifera]	1	54.98	622	0	645
	27	UN00135	5.57	162.76	18.6	4.17	17.27	69.92	41.7033	80.438		K14500		AT4G35230.1	BSK1	BR-signaling kinase 1	1	78.43	510	0	791		evm_27.model.AmTr_v1.0_scaffold00001.248	1	75.85	501	0	775		gi|224080762|ref|XP_002306223.1|	predicted protein [Populus trichocarpa]	1	80.83	506	0	825
	28	UN00138	10.65	43.62	23.65	16.25	61.03	102.4	45.12	33.1806		K01595		AT3G14940.1	ATPPC3, PPC3	phosphoenolpyruvate carboxylase 3	1	88.53	968	0	1685		evm_27.model.AmTr_v1.0_scaffold00021.28	1	92.33	965	0	1752		gi|255553993|ref|XP_002518037.1|	Phosphoenolpyruvate carboxylase, putative [Ricinus communis]	1	91.5	965	0	1746
	29	UN00157	49.14	15.71	20.84	12.09	26.55	28.1	102.543	31.9289		---		AT5G61960.2	AML1, ML1	MEI2-like protein 1	1	47.08	994	0	712		evm_27.model.AmTr_v1.0_scaffold00016.62	1	66.6	470	2e-169	514		gi|359473863|ref|XP_002267714.2|	PREDICTED: protein MEI2-like 4-like [Vitis vinifera]	1	62.53	998	0	1109
	30	UN00167	25.61	11.24	10.23	3.9	9.73	24.19	60.6333	21.7763		K12261		AT5G17380.1	---	Thiamine pyrophosphate dependent pyruvate decarboxylase family protein	4	43.93 | 76.32 | 63.89 | 43.04	239 | 76 | 144 | 237	4E-54 | 4E-54 | 1E-44 | 2E-31	143 | 89.4 | 171 | 131		evm_27.model.AmTr_v1.0_scaffold00111.8	4	63.27 | 33.2 | 63.24 | 37.96	147 | 256 | 68 | 216	8E-47 | 1E-37 | 1E-37 | 9E-23	177 | 111 | 64.7 | 103		gi|359478066|ref|XP_003632064.1|	PREDICTED: LOW QUALITY PROTEIN: 2-hydroxyacyl-CoA lyase-like [Vitis vinifera]	4	39.92 | 45.24 | 69.12 | 69.72	248 | 126 | 68 | 142	5E-68 | 5E-68 | 5E-68 | 3E-46	134 | 99 | 70.9 | 182
	31	UN00169	81.75	10.58	40.16	4.37	23.12	31.4	48.0067	27.6164		---		AT5G20280.1	ATSPS1F, SPS1F	sucrose phosphate synthase 1F	5	71.19 | 80.38 | 80.3 | 63.41 | 59.52	420 | 260 | 203 | 82 | 84	0 | 0 | 0 | 8E-48 | 8E-48	541 | 407 | 336 | 107 | 104		evm_27.model.AmTr_v1.0_scaffold00033.176	5	70.92 | 83.01 | 84.16 | 53.09 | 58.11	423 | 259 | 202 | 81 | 74	0 | 0 | 0 | 1E-38 | 1E-38	553 | 403 | 348 | 99 | 81.3		gi|255582303|ref|XP_002531942.1|	sucrose phosphate syntase, putative [Ricinus communis]	6	76.37 | 83.46 | 67.07 | 91.4 | 63.95 | 43.86	419 | 260 | 82 | 93 | 86 | 114	0 | 0 | 0 | 5E-44 | 6E-27 | 1E-09	598 | 424 | 116 | 178 | 123 | 67
	32	UN00171	38.98	29.07	52.29	13.07	50.16	45.84	87.57	19.7172		K00993		AT4G38250.1	---	Transmembrane amino acid transporter family protein	1	58	419	1e-128	404		evm_27.model.AmTr_v1.0_scaffold00044.151	1	56.57	373	7e-116	366		gi|255561435|ref|XP_002521728.1|	amino acid transporter, putative [Ricinus communis]	1	65.28	409	7e-148	457
	33	UN00189	28.19	56.06	24	9.83	43.22	58.2	25.3667	15.2411		K04569		AT5G51750.1	ATSBT1.3, SBT1.3	subtilase 1.3	4	58.41 | 51.57 | 81.82 | 33.48	339 | 382 | 22 | 233	0 | 0 | 0 | 4E-21	404 | 330 | 40 | 100		evm_27.model.AmTr_v1.0_scaffold00069.175	4	64.09 | 56.27 | 36.63 | 59.52	337 | 311 | 172 | 42	0 | 0 | 1E-20 | 4E-04	438 | 308 | 98.2 | 44.3		gi|225455619|ref|XP_002270958.1|	PREDICTED: subtilisin-like protease [Vitis vinifera]	4	63.5 | 53.63 | 95.45 | 39.57	337 | 386 | 22 | 235	0 | 0 | 0 | 3E-24	434 | 352 | 44.7 | 114
	34	UN00203	30.17	10.29	17.99	14.37	14.06	9.49	68.3633	20.4514		---		AT4G32010.1	HSL1, HSI2-L1, VAL2	HSI2-like 1	2	46.29 | 50.54	607 | 93	8E-145 | 2E-25	458 | 114		evm_27.model.AmTr_v1.0_scaffold00003.380	1	54.18	849	0	816		gi|356549411|ref|XP_003543087.1|	PREDICTED: B3 domain-containing protein Os07g0563300-like isoform 1 [Glycine max]	1	54.64	926	0	849
	35	UN00216	53.27	23.92	67.18	39.64	42.22	73.8	10.8133	16.774		---		AT1G72180.1	---	Leucine-rich receptor-like protein kinase family protein	1	54.84	950	0	945		evm_27.model.AmTr_v1.0_scaffold00071.177	1	54.41	941	0	922		gi|224146319|ref|XP_002325963.1|	predicted protein [Populus trichocarpa]	1	62.51	939	0	1106
	36	UN00219	70.39	105.98	156.15	45.06	118.15	96.4	104.957	23.5412		---		AT4G11610.1	---	C2 calcium/lipid-binding plant phosphoribosyltransferase family protein	1	69.28	1032	0	1431		evm_27.model.AmTr_v1.0_scaffold00009.279	1	68.66	1037	0	1354		gi|359474216|ref|XP_002272722.2|	PREDICTED: uncharacterized protein LOC100264973 [Vitis vinifera]	1	77.96	1012	0	1549
	37	UN00224	3.05	43.78	13.25	7.76	14.07	40.01	7.61	19.0542		K06972		AT3G19170.1	ATPREP1, ATZNMP, PREP1	presequence protease 1	3	77.3 | 68.18 | 65.96	956 | 22 | 47	0 | 4E-05 | 4E-05	1473 | 36.2 | 31.2		evm_27.model.AmTr_v1.0_scaffold00126.1	1	78.55	1021	0	1561		gi|225428772|ref|XP_002282024.1|	PREDICTED: presequence protease 2, chloroplastic/mitochondrial-like [Vitis vinifera]	1	81.08	1020	0	1603
	38	UN00227	97.78	29.77	52.51	22.4	41.81	24.83	108.417	30.4856		K13863		AT1G58030.1	CAT2	cationic amino acid transporter 2	1	65.83	635	0	751		evm_27.model.AmTr_v1.0_scaffold00004.83	1	70.12	646	0	818		gi|224144852|ref|XP_002325438.1|	cationic amino acid transporter [Populus trichocarpa]	1	71.59	630	0	805
	39	UN00236	29.24	22.13	65.75	31.49	74.09	35.93	62.5067	15.5346		---		AT4G39350.1	CESA2, ATH-A, ATCESA2	cellulose synthase A2	7	38.52 | 42.76 | 63.24 | 60 | 37.5 | 46.2 | 31.51	610 | 290 | 68 | 30 | 40 | 184 | 146	3E-176 | 3E-176 | 3E-176 | 3E-176 | 3E-176 | 1E-29 | 2E-04	323 | 198 | 98.6 | 49.7 | 35.8 | 128 | 46.2		evm_27.model.AmTr_v1.0_scaffold00022.66	7	41.67 | 48.25 | 65 | 46.11 | 79.41 | 32.22 | 31.84	612 | 286 | 40 | 193 | 68 | 360 | 245	3E-171 | 3E-171 | 3E-171 | 1E-61 | 1E-61 | 6E-26 | 1E-10	357 | 227 | 60.1 | 138 | 118 | 115 | 65.9		gi|115462377|ref|NP_001054788.1|	Os05g0176100 [Oryza sativa Japonica Group]	7	49.24 | 55.82 | 66.67 | 53.09 | 84.06 | 38 | 43.33	595 | 292 | 42 | 194 | 69 | 250 | 150	0 | 0 | 0 | 1E-68 | 1E-68 | 9E-19 | 2E-18	457 | 285 | 57.8 | 160 | 123 | 96.7 | 95.5
	40	UN00245	10.53	20.24	1.77	6.61	64.05	7.76	0.363333	33.5247		---		AT4G28570.1	---	Long-chain fatty alcohol dehydrogenase family protein	1	29.46	112	4e-07	54.7		evm_27.model.AmTr_v1.0_scaffold00040.82	1	54	876	0	934		gi|255578983|ref|XP_002530344.1|	conserved hypothetical protein [Ricinus communis]	1	53.81	1156	0	1152
	41	UN00273	0.63	6.92	1.38	73.89	1.66	13.46	11.9967	36.7757		---		AT3G12500.1	ATHCHIB, PR3, PR-3, CHI-B, B-CHI, HCHIB	basic chitinase	1	67.79	208	3e-96	311		evm_27.model.AmTr_v1.0_scaffold00001.285	1	73.21	209	5e-100	320		gi|359494718|ref|XP_002269727.2|	PREDICTED: LOW QUALITY PROTEIN: endochitinase isoform 1 [Vitis vinifera]	1	75.12	209	1e-105	339
	42	UN00289	4.12	16.02	23.7	25.07	51.78	18.41	4.22667	17.0555		---		AT4G20940.1	---	Leucine-rich receptor-like protein kinase family protein	9	50.77 | 67.41 | 34.84 | 27.55 | 38 | 31.16 | 34.48 | 29.12 | 27.32	841 | 224 | 399 | 294 | 100 | 138 | 145 | 182 | 205	0 | 0 | 3E-34 | 5E-17 | 5E-14 | 8E-12 | 2E-10 | 5E-10 | 7E-09	667 | 296 | 142 | 87 | 77.4 | 70.1 | 65.9 | 64.3 | 60.5		evm_27.model.AmTr_v1.0_scaffold00092.139	9	66.27 | 55.14 | 33.33 | 31.25 | 40 | 30.82 | 35.42 | 29.45 | 25.75	830 | 243 | 393 | 240 | 95 | 146 | 96 | 146 | 233	0 | 1E-69 | 9E-25 | 7E-21 | 2E-12 | 9E-12 | 1E-11 | 4E-09 | 2E-07	948 | 254 | 111 | 99 | 71.6 | 69.3 | 68.9 | 60.5 | 55.5		gi|225444065|ref|XP_002264039.1|	PREDICTED: probable LRR receptor-like serine/threonine-protein kinase At4g20940-like isoform 1 [Vitis vinifera]	6	74.85 | 69.58 | 30.8 | 37.11 | 26.47 | 25.23	831 | 240 | 289 | 97 | 306 | 321	0 | 1E-87 | 8E-14 | 8E-12 | 5E-10 | 8E-10	1096 | 311 | 80.5 | 73.9 | 68.2 | 67.4
	43	UN00293	41.64	0.57	0.42	20.46	0.14	1.17	33.3367	31.5482		---		AT1G15520.1	PDR12, ATPDR12, ABCG40, ATABCG40	pleiotropic drug resistance 12	2	69.75 | 22.31	1104 | 632	0 | 7E-22	1504 | 103		evm_27.model.AmTr_v1.0_scaffold00122.55	2	72.8 | 21.09	1114 | 640	0 | 2E-21	1575 | 100		gi|255546579|ref|XP_002514349.1|	ATP-binding cassette transporter, putative [Ricinus communis]	2	73.19 | 21.63	1104 | 578	0 | 5E-20	1580 | 100
	44	UN00306	6.11	305.46	13.58	15.18	8.35	17.1	4.94667	191.119		K08907		AT3G54890.1	LHCA1	photosystem I light harvesting complex gene 1	3	81.77 | 40.98 | 93.33	203 | 61 | 15	5E-99 | 2E-11 | 2E-11	314 | 51.6 | 37.7		evm_27.model.AmTr_v1.0_scaffold00175.15	2	58.3 | 68.27	259 | 104	4E-117 | 4E-117	285 | 157		gi|225449078|ref|XP_002275552.1|	PREDICTED: chlorophyll a-b binding protein 6A, chloroplastic isoform 1 [Vitis vinifera]	3	86.14 | 39.34 | 85	202 | 61 | 20	1E-106 | 7E-12 | 7E-12	338 | 49.7 | 44.7
	45	UN00311	66.83	15.15	22.56	76.54	18.89	27.22	57.7433	17.455		K11654		AT5G18620.2	CHR17	Symbols: CHR17	1	85.39	1006	0	1673		evm_27.model.AmTr_v1.0_scaffold00057.182	1	89.44	1004	0	1738		gi|225432366|ref|XP_002275787.1|	PREDICTED: putative chromatin-remodeling complex ATPase chain isoform 1 [Vitis vinifera]	1	86.36	1085	0	1747
	46	UN00314	3.56	2.5	4.26	4.54	2.56	9.49	64.8967	35.766		---		AT2G32700.6	LUH	LEUNIG_homolog	2	49.52 | 66.24	420 | 234	1E-110 | 4E-77	365 | 271		evm_27.model.AmTr_v1.0_scaffold00067.172	2	62.1 | 73.5	467 | 234	9E-151 | 2E-87	473 | 301		gi|225465449|ref|XP_002266172.1|	PREDICTED: transcriptional corepressor LEUNIG [Vitis vinifera]	2	48.82 | 70.89	553 | 237	0 | 0	416 | 294
	47	UN00316	21.4	51.81	226.97	208.68	131.66	50.91	13.25	99.8696		---		AT5G65700.2	BAM1	Leucine-rich receptor-like protein kinase family protein	1	74.1	977	0	1382		evm_27.model.AmTr_v1.0_scaffold00033.36	1	72.71	1004	0	1358		gi|255582421|ref|XP_002531999.1|	Receptor protein kinase CLAVATA1 precursor, putative [Ricinus communis]	1	76.37	1003	0	1429
	48	UN00317	48.63	301.6	81.21	129.86	35.52	11.09	129.59	105.714		K02963		ATCG00650.1	RPS18	ribosomal protein S18	1	85.15	101	1e-47	165		---	---	---	---	---	---		gi|342316396|ref|YP_004769969.1|	ribosomal protein S18 (chloroplast) [Wolffia australiana]	1	93.07	101	2e-54	187
	49	UN00322	0.32	33.16	25.39	7.55	22.71	8.92	104.337	50.626		---		AT3G26650.1	GAPA, GAPA-1	glyceraldehyde 3-phosphate dehydrogenase A subunit	3	53.69 | 47.26 | 41.55	339 | 237 | 219	6E-89 | 2E-39 | 3E-30	293 | 151 | 124		evm_27.model.AmTr_v1.0_scaffold00016.302	3	52.23 | 46.81 | 43.05	358 | 235 | 223	5E-86 | 4E-40 | 5E-33	284 | 153 | 132		gi|297849676|ref|XP_002892719.1|	GAPA-2 [Arabidopsis lyrata subsp. lyrata]	2	50.85 | 45.99	354 | 237	4E-87 | 7E-37	291 | 147
	50	UN00334	5.9	17.91	3.31	5.64	1.01	13.61	87.8967	47.7211		---		AT2G18700.1	ATTPS11, TPS11, ATTPSB	trehalose phosphatase/synthase 11	2	68.59 | 40.05	398 | 402	0 | 0	564 | 244		evm_27.model.AmTr_v1.0_scaffold00137.3	2	65.66 | 44.53	463 | 411	0 | 0	593 | 262		gi|225457083|ref|XP_002283215.1|	PREDICTED: probable alpha,alpha-trehalose-phosphate synthase [UDP-forming] 9 [Vitis vinifera]	2	62.75 | 42	459 | 400	0 | 0	562 | 257
	51	UN00337	97.73	19.09	90.95	42.32	51.51	38.47	28.89	21.4817		---		AT4G35580.1	NTL9	NAC transcription factor-like 9	1	61.71	175	5e-58	209		evm_27.model.AmTr_v1.0_scaffold00018.24	1	76.38	127	1e-59	201		gi|224061527|ref|XP_002300524.1|	NAC domain protein, IPR003441, partial [Populus trichocarpa]	2	65.34 | 30	176 | 170	1E-59 | 3E-08	218 | 61.6
	52	UN00347	2.31	19.98	11.74	6.83	61.08	23.17	14.6633	23.7646		---		AT5G43020.1	---	Leucine-rich repeat protein kinase family protein	2	43.24 | 34.25	488 | 219	1E-104 | 5E-17	345 | 86.7		evm_27.model.AmTr_v1.0_scaffold00051.52	3	50.21 | 31.78 | 31.85	470 | 214 | 157	8E-115 | 1E-11 | 2E-09	371 | 68.2 | 61.2		gi|359492580|ref|XP_003634438.1|	PREDICTED: probable inactive receptor kinase At5g67200-like [Vitis vinifera]	2	62.74 | 35.78	365 | 204	9E-141 | 9E-141	424 | 100
	53	UN00348	57.09	21.56	24.66	32.6	14.37	22.38	91.3033	22.9503		K17637		AT1G76850.1	SEC5A	exocyst complex component sec5	1	62.78	1099	0	1275		evm_27.model.AmTr_v1.0_scaffold00030.27	1	68.37	1116	0	1422		gi|224066701|ref|XP_002302182.1|	predicted protein [Populus trichocarpa]	1	70.55	1100	0	1456
	54	UN00357	31.82	42.53	109.68	23.87	129.05	72.9	169.177	58.3575		---		AT4G24530.1	---	O-fucosyltransferase family protein	1	71.76	510	0	755		evm_27.model.AmTr_v1.0_scaffold00033.249	1	81.22	442	0	736		gi|359496374|ref|XP_002268599.2|	PREDICTED: DUF246 domain-containing protein At1g04910-like [Vitis vinifera]	1	79.76	504	0	825
	55	UN00363	0	0	0	0.11	0	0	23.7233	20.5249		---		AT1G10960.1	ATFD1, FD1	ferredoxin 1	1	77.57	107	3e-38	140		evm_27.model.AmTr_v1.0_scaffold00103.74	2	34.49 | 38.79	490 | 165	7E-61 | 4E-23	215 | 103		gi|255577475|ref|XP_002529616.1|	Polygalacturonase precursor, putative [Ricinus communis]	2	35.2 | 43.48	446 | 115	3E-48 | 5E-17	183 | 89.4
	56	UN00368	1.33	20.41	66.27	20.84	14.83	23.24	1.92333	27.55		---		AT5G17420.1	IRX3, CESA7, ATCESA7, MUR10	Cellulose synthase family protein	4	84.94 | 77.73 | 90.65 | 83.72	445 | 431 | 139 | 43	0 | 0 | 2E-67 | 8E-14	768 | 651 | 247 | 76.6		evm_27.model.AmTr_v1.0_scaffold00137.15	4	86.97 | 81.05 | 87.77 | 86.05	445 | 438 | 139 | 43	0 | 0 | 4E-66 | 6E-16	772 | 688 | 242 | 82.8		gi|225445816|ref|XP_002276866.1|	PREDICTED: cellulose synthase A catalytic subunit 7 [UDP-forming]-like isoform 1 [Vitis vinifera]	4	88.09 | 80.37 | 89.21 | 86.05	445 | 428 | 139 | 43	0 | 0 | 1E-65 | 1E-14	783 | 689 | 244 | 82.8
	57	UN00370	63.85	42.9	54.95	18.22	48.54	49.63	123.95	26.4375		---		AT5G62220.1	ATGT18, GT18	glycosyltransferase 18	1	64.38	393	0	574		evm_27.model.AmTr_v1.0_scaffold00069.203	1	64.12	393	1e-179	539		gi|255539657|ref|XP_002510893.1|	Xyloglucan galactosyltransferase KATAMARI1, putative [Ricinus communis]	1	63.66	443	0	593
	58	UN00373	160.2	9.56	85.29	82.77	26.54	19.45	31.1667	53.956		K00688		AT3G29320.1	---	Glycosyl transferase, family 35	2	85.89 | 76.07	404 | 443	0 | 0	723 | 681		evm_27.model.AmTr_v1.0_scaffold00110.55	2	84.41 | 72.01	404 | 493	0 | 0	719 | 695		gi|297601716|ref|NP_001051330.2|	Os03g0758100 [Oryza sativa Japonica Group]	2	85.5 | 77.97	407 | 118	0 | 5E-51	729 | 194
	59	UN00377	104.93	13.59	26.01	5.14	36.7	17.47	40.8233	35.6708		K03147		AT2G29630.3	THIC	thiaminC	1	84.01	644	0	1129		evm_27.model.AmTr_v1.0_scaffold00010.423	1	85.32	647	0	1143		gi|356566163|ref|XP_003551304.1|	PREDICTED: phosphomethylpyrimidine synthase-like [Glycine max]	1	86	643	0	1153
	60	UN00384	0	22.82	112.27	16.22	23.72	25.33	2.04667	55.5042		---		AT4G18780.1	CESA8, IRX1, ATCESA8, LEW2	cellulose synthase family protein	7	83.59 | 80.9 | 48.07 | 94.74 | 37.46 | 53.85 | 47.62	262 | 178 | 337 | 19 | 347 | 26 | 21	0 | 0 | 0 | 0 | 4E-35 | 1E-05 | 1E-05	426 | 272 | 249 | 42 | 145 | 37.7 | 31.6		evm_27.model.AmTr_v1.0_scaffold00170.1	5	85.55 | 88.2 | 51.04 | 94.74 | 39.36	263 | 178 | 337 | 19 | 343	0 | 0 | 0 | 0 | 1E-41	434 | 283 | 265 | 41.2 | 165		gi|359483534|ref|XP_002269610.2|	PREDICTED: cellulose synthase A catalytic subunit 8 [UDP-forming] [Vitis vinifera]	7	86.47 | 85.39 | 50.45 | 94.74 | 33.73 | 75 | 38.89	266 | 178 | 337 | 19 | 421 | 24 | 342	0 | 0 | 0 | 0 | 2E-46 | 2E-46 | 2E-37	435 | 281 | 258 | 41.2 | 166 | 44.3 | 157
	61	UN00412	412.93	0.2	0.3	0.22	0	0.63	0.96	334.391		---		AT5G47750.1	D6PKL2, PK5	D6 protein kinase like 2	1	69.18	477	0	576		evm_27.model.AmTr_v1.0_scaffold00049.210	1	62.6	500	8e-174	529		gi|225461963|ref|XP_002266700.1|	PREDICTED: protein kinase G11A-like [Vitis vinifera]	1	74.85	485	0	657
	62	UN00414	37.93	32.68	39.94	22.76	65.09	143.42	16.8867	42.5031		---		AT1G68560.1	ATXYL1, XYL1, TRG1	alpha-xylosidase 1	5	71.47 | 58.22 | 53.85 | 39.26 | 61.9	333 | 359 | 91 | 163 | 21	0 | 0 | 3E-55 | 3E-55 | 3E-55	466 | 392 | 113 | 110 | 32.7		evm_27.model.AmTr_v1.0_scaffold00079.11	5	60.34 | 76.77 | 35.93 | 48.35 | 58.62	358 | 198 | 270 | 91 | 29	0 | 0 | 9E-53 | 9E-53 | 9E-53	415 | 326 | 120 | 90.5 | 36.6		gi|356495935|ref|XP_003516826.1|	PREDICTED: alpha-xylosidase-like [Glycine max]	5	75.22 | 60.11 | 74.19 | 49.45 | 82.35	335 | 361 | 62 | 91 | 17	0 | 0 | 0 | 0 | 0	517 | 407 | 104 | 103 | 37
	63	UN00417	9.91	5.48	18.93	86.58	21.35	15.04	19.3867	25.0586		K01872		AT1G50200.1	ALATS, ACD	Alanyl-tRNA synthetase	2	74.62 | 73.17	717 | 41	0 | 2E-12	1014 | 72		evm_27.model.AmTr_v1.0_scaffold00137.17	2	80.33 | 73.17	717 | 41	0 | 2E-12	1082 | 71.2		gi|225423779|ref|XP_002277341.1|	PREDICTED: alanyl-tRNA synthetase-like [Vitis vinifera]	2	77.55 | 73.17	717 | 41	0 | 7E-12	1043 | 73.9
	64	UN00420	17.45	9.15	32.93	36.53	20.48	65.65	5.36	19.3937		---		AT2G19170.1	SLP3	subtilisin-like serine protease 3	1	69.74	813	0	1112		evm_27.model.AmTr_v1.0_scaffold00025.201	1	66.96	808	0	1068		gi|224087319|ref|XP_002308119.1|	predicted protein [Populus trichocarpa]	1	72.44	809	0	1170
	65	UN00422	1.03	2.03	1.65	5.34	0.9	3.35	32.85	18.0633		---		AT2G20320.1	---	DENN (AEX-3) domain-containing protein	3	54.5 | 57.39 | 63.8	411 | 176 | 163	3E-121 | 6E-56 | 2E-54	399 | 211 | 207		evm_27.model.AmTr_v1.0_scaffold00039.201	3	64.54 | 72.53 | 66.88	423 | 182 | 160	0 | 0 | 4E-58	503 | 245 | 215		gi|357114073|ref|XP_003558825.1|	PREDICTED: uncharacterized protein LOC100831773 [Brachypodium distachyon]	3	52.93 | 69.49 | 72.03	427 | 177 | 143	0 | 0 | 0	382 | 228 | 221
	66	UN00424	19.19	56.39	88.11	34.62	88.2	44.6	32.9033	21.7411		---		AT3G26935.1	---	DHHC-type zinc finger family protein	1	67.96	437	0	589		evm_27.model.AmTr_v1.0_scaffold00016.167	1	71.59	440	0	585		gi|225456422|ref|XP_002284252.1|	PREDICTED: probable S-acyltransferase At3g26935 isoform 1 [Vitis vinifera]	1	75.8	438	0	640
	67	UN00425	79.16	20.76	46.69	41.82	26.99	52.56	102.96	21.0918		K15979		AT5G07350.1	Tudor1, AtTudor1, TSN1	TUDOR-SN protein 1	2	72.54 | 23.29	987 | 425	0 | 3E-14	1333 | 77.8		evm_27.model.AmTr_v1.0_scaffold00016.281	2	81.83 | 23.09	941 | 459	0 | 3E-17	1427 | 87		gi|225447723|ref|XP_002273150.1|	PREDICTED: staphylococcal nuclease domain-containing protein 1 [Vitis vinifera]	1	82.91	989	0	1525
	68	UN00428	25.05	23.65	55.05	114.17	19.33	36.07	119.327	37.8635		---		AT2G27090.1	---	Protein of unknown function (DUF630 and DUF632)	1	47.75	779	0	573		evm_27.model.AmTr_v1.0_scaffold00101.54	1	41.01	829	1e-146	460		gi|255561286|ref|XP_002521654.1|	conserved hypothetical protein [Ricinus communis]	1	51.83	791	0	645
	69	UN00429	14.07	18.35	13.27	7.11	20.54	20.13	120.473	50.4801		K00864		AT1G80460.1	NHO1, GLI1	Actin-like ATPase superfamily protein	1	71.94	531	0	726		evm_27.model.AmTr_v1.0_scaffold00033.159	1	66.6	494	0	610		gi|225463623|ref|XP_002273367.1|	PREDICTED: probable glycerol kinase isoform 1 [Vitis vinifera]	1	73.07	531	0	748
	70	UN00451	1.04	14.21	128.79	17.02	29.75	40.47	2.07667	65.4166		---		AT5G44030.1	CESA4, IRX5, NWS2	cellulose synthase A4	3	74.26 | 52.77 | 40.52	470 | 506 | 153	0 | 2E-110 | 1E-21	669 | 369 | 102		evm_27.model.AmTr_v1.0_scaffold00067.212	3	78.32 | 55.11 | 50.4	452 | 499 | 125	0 | 4E-117 | 5E-24	697 | 386 | 108		gi|168001214|ref|XP_001753310.1|	putative cellulose synthase 3, glycosyltransferase family 2 [Physcomitrella patens subsp. patens]	3	55.08 | 49.87 | 37.36	541 | 375 | 174	0 | 0 | 0	534 | 300 | 94
	71	UN00456	1.39	0.41	1.07	1.44	1.22	7.85	39.58	25.3404		---		AT1G23870.1	ATTPS9, TPS9	trehalose-phosphatase/synthase 9	4	68.78 | 68.59 | 83.33 | 54.29	615 | 191 | 18 | 35	0 | 0 | 1E-05 | 1E-05	863 | 276 | 38.5 | 30.8		evm_27.model.AmTr_v1.0_scaffold00006.323	3	74.41 | 62.09 | 95	555 | 211 | 20	0 | 0 | 0	842 | 261 | 43.5		gi|255540727|ref|XP_002511428.1|	trehalose-6-phosphate synthase, putative [Ricinus communis]	4	72.15 | 71.73 | 90 | 45.16	614 | 191 | 20 | 31	0 | 0 | 8E-05 | 8E-05	885 | 288 | 43.9 | 26.2
	72	UN00462	28.93	22.98	28.03	1.55	37.11	20.66	4.02667	15.8422		K00924		AT1G28440.1	HSL1	HAESA-like 1	1	64.77	982	0	1179		evm_27.model.AmTr_v1.0_scaffold00021.186	1	61.85	983	0	1119		gi|225443594|ref|XP_002278698.1|	PREDICTED: receptor-like protein kinase HSL1-like [Vitis vinifera]	1	70.59	976	0	1307
	73	UN00463	3.14	12.01	62.21	26	29.61	10.01	0.503333	28.3248		---		AT4G28650.1	---	Leucine-rich repeat transmembrane protein kinase family protein	23	44.44 | 59.71 | 35.84 | 43.15 | 30.71 | 30.82 | 32.83 | 38.64 | 34.25 | 27.87 | 35.62 | 28.5 | 35.56 | 37.01 | 31.29 | 28.4 | 31.06 | 33.77 | 28.97 | 27.86 | 62.5 | 30.33 | 43.18	243 | 139 | 279 | 146 | 254 | 159 | 265 | 44 | 254 | 61 | 160 | 200 | 45 | 154 | 163 | 162 | 161 | 154 | 145 | 201 | 40 | 122 | 44	1E-160 | 1E-160 | 1E-160 | 1E-160 | 1E-44 | 1E-44 | 2E-36 | 2E-36 | 2E-31 | 2E-31 | 9E-22 | 2E-21 | 2E-21 | 3E-21 | 2E-17 | 4E-17 | 1E-16 | 4E-15 | 1E-11 | 1E-09 | 1E-09 | 4E-07 | 3E-04	192 | 174 | 139 | 125 | 116 | 84.3 | 138 | 35 | 122 | 34.7 | 102 | 84 | 38.9 | 100 | 88.2 | 87.4 | 85.9 | 80.9 | 69.7 | 63.2 | 63.2 | 54.7 | 45.4		evm_27.model.AmTr_v1.0_scaffold00111.2	22	49.12 | 90.71 | 56.6 | 65.41 | 92.5 | 39.62 | 66.67 | 31.82 | 29.47 | 30.35 | 29.61 | 34.5 | 28.69 | 31.43 | 30.81 | 30.97 | 35.71 | 28.12 | 28.85 | 30.94 | 26.67 | 24.44	397 | 140 | 159 | 133 | 40 | 106 | 18 | 264 | 95 | 257 | 233 | 171 | 244 | 175 | 172 | 155 | 154 | 160 | 156 | 139 | 120 | 45	0 | 0 | 0 | 0 | 0 | 0 | 0 | 6E-38 | 6E-38 | 1E-21 | 2E-21 | 1E-19 | 7E-18 | 2E-17 | 4E-17 | 4E-16 | 5E-16 | 6E-15 | 1E-14 | 6E-13 | 1E-07 | 1E-07	313 | 252 | 172 | 171 | 80.9 | 53.1 | 30 | 129 | 48.1 | 101 | 100 | 93.6 | 89 | 87.4 | 86.7 | 83.2 | 82.8 | 79.3 | 78.2 | 72.8 | 44.3 | 30.8		gi|297797107|ref|XP_002866438.1|	hypothetical protein ARALYDRAFT_496307 [Arabidopsis lyrata subsp. lyrata]	24	58.68 | 78.26 | 46.24 | 58.75 | 90 | 45.36 | 58.82 | 75 | 35.66 | 29 | 34.09 | 28.92 | 30.38 | 31.54 | 29.03 | 27.7 | 37.63 | 27.33 | 43.59 | 35.06 | 26.82 | 30.87 | 34.43 | 26.11	242 | 138 | 279 | 160 | 40 | 97 | 17 | 16 | 244 | 100 | 44 | 204 | 158 | 279 | 279 | 148 | 93 | 161 | 39 | 154 | 179 | 149 | 122 | 180	0 | 0 | 0 | 0 | 0 | 0 | 0 | 0 | 7E-43 | 7E-43 | 7E-43 | 2E-38 | 2E-38 | 4E-26 | 5E-20 | 6E-19 | 6E-19 | 4E-15 | 4E-15 | 1E-14 | 6E-13 | 2E-12 | 7E-10 | 7E-06	276 | 224 | 222 | 203 | 81.6 | 58.9 | 28.5 | 27.7 | 140 | 46.6 | 32 | 95.9 | 87.8 | 120 | 100 | 68.6 | 49.7 | 68.9 | 36.2 | 83.2 | 75.1 | 75.1 | 67.4 | 54.3
	74	UN00468	1.05	0.62	1.07	3	0.31	5.76	29.8133	18.088		---		---	---	---	---	---	---	---	---		---	---	---	---	---	---		---	---	---	---	---	---	---
	75	UN00470	13.62	18.05	67.85	51.65	33.81	27.32	4.85667	20.1573		K12619		AT1G75660.1	XRN3, AtXRN3	5'-3' exoribonuclease 3	1	54.43	869	0	832		evm_27.model.AmTr_v1.0_scaffold00004.29	1	54.9	816	0	822		gi|359490022|ref|XP_002275560.2|	PREDICTED: 5'-3' exoribonuclease 4-like [Vitis vinifera]	1	68.31	792	0	1045
	76	UN00483	15.8	41.51	58.33	4.25	35.53	7.29	4.02333	27.6822		---		AT3G51860.1	CAX3, ATHCX1, CAX1-LIKE, ATCAX3	cation exchanger 3	3	56.27 | 44.29 | 43.33	343 | 70 | 60	3E-84 | 3E-84 | 2E-05	278 | 54.3 | 48.5		evm_27.model.AmTr_v1.0_scaffold00029.427	3	53.85 | 42.11 | 35.82	338 | 76 | 67	1E-75 | 1E-75 | 8E-04	253 | 50.4 | 42.7		gi|255574373|ref|XP_002528100.1|	Vacuolar cation/proton exchanger 1a, putative [Ricinus communis]	3	56.34 | 46.51 | 46.58	339 | 86 | 73	8E-84 | 8E-84 | 3E-06	270 | 65.5 | 55.1
	77	UN00484	3.16	31.91	8.49	8.5	19.46	22.95	46.1067	17.2358		K13811		AT1G19920.1	APS2, ASA1	Pseudouridine synthase/archaeosine transglycosylase-like family protein	1	84.1	415	0	722		evm_27.model.AmTr_v1.0_scaffold00204.12	1	85.07	422	0	735		gi|225458024|ref|XP_002276993.1|	PREDICTED: ATP sulfurylase 2 [Vitis vinifera]	1	86.32	424	0	739
	78	UN00521	50.45	57.83	85.88	54.23	123.81	69.9	27.62	20.5216		K11593		AT5G21150.1	2009-08-01	Argonaute family protein	5	60.93 | 71.34 | 67.82 | 76.67 | 69.77	581 | 164 | 87 | 60 | 43	0 | 0 | 0 | 0 | 2E-10	684 | 271 | 122 | 96.7 | 65.5		evm_27.model.AmTr_v1.0_scaffold00008.121	5	64.62 | 69.82 | 71.08 | 78.33 | 68.29	424 | 169 | 83 | 60 | 41	0 | 0 | 0 | 0 | 0	567 | 242 | 128 | 96.7 | 60.8		gi|225436053|ref|XP_002275928.1|	PREDICTED: protein argonaute 4 [Vitis vinifera]	5	75.3 | 76.6 | 81.67 | 73.17 | 83.54	583 | 94 | 60 | 41 | 164	0 | 0 | 0 | 0 | 1E-87	858 | 145 | 99 | 66.6 | 306
	79	UN00526	46.24	10.99	16.57	1.02	8.3	4.78	21.1567	17.6581		---		AT1G69830.1	ATAMY3, AMY3	alpha-amylase-like 3	3	57.02 | 45.45 | 85	349 | 506 | 20	0 | 0 | 0	380 | 375 | 44.3		evm_27.model.AmTr_v1.0_scaffold00078.76	3	50.87 | 58.43 | 85	517 | 344 | 20	0 | 0 | 0	452 | 386 | 44.3		gi|225424910|ref|XP_002270049.1|	PREDICTED: uncharacterized protein LOC100267346 [Vitis vinifera]	3	47.7 | 59.03 | 85	587 | 349 | 20	0 | 0 | 0	456 | 394 | 41.6
	80	UN00530	68.38	33.01	40.54	4.99	50.77	31.99	27.81	17.9157		K08245		AT1G11910.1	APA1, ATAPA1	aspartic proteinase A1	1	68.14	452	0	628		evm_27.model.AmTr_v1.0_scaffold00106.48	1	73.76	442	0	654		gi|255578112|ref|XP_002529926.1|	Aspartic proteinase precursor, putative [Ricinus communis]	1	73.12	465	0	683
	81	UN00533	7.13	16.1	47.81	30.8	26.05	11.77	51.6867	15.8308		---		AT4G22120.6	---	ERD (early-responsive to dehydration stress) family protein	1	74.34	752	0	1027		evm_27.model.AmTr_v1.0_scaffold00007.296	1	79.79	747	0	1093		gi|224131634|ref|XP_002321139.1|	predicted protein [Populus trichocarpa]	1	78.71	747	0	1105
	82	UN00534	1.07	0.42	0.31	1.59	0.16	1.75	45.2667	33.1001		---		AT1G15750.4	WSIP1, TPL	Transducin family protein / WD-40 repeat family protein	1	66.89	1051	0	1351		evm_27.model.AmTr_v1.0_scaffold00051.29	1	68.63	1055	0	1394		gi|356550630|ref|XP_003543688.1|	PREDICTED: topless-related protein 1-like [Glycine max]	1	68.6	1051	0	1397
	83	UN00535	0.36	0.21	0.63	50.55	0.94	1.31	4.42333	31.7021		K01590		AT1G43710.1	emb1075	Pyridoxal phosphate (PLP)-dependent transferases superfamily protein	2	73.9 | 33.33	433 | 120	0 | 2E-06	644 | 52		evm_27.model.AmTr_v1.0_scaffold00030.1	2	76.85 | 36.49	445 | 74	0 | 2E-05	689 | 48.1		gi|225463912|ref|XP_002266398.1|	PREDICTED: histidine decarboxylase-like [Vitis vinifera]	2	75.59 | 35	463 | 120	0 | 7E-07	694 | 57
	84	UN00536	89.67	33.11	26.06	11.04	22.79	33.18	55.8467	21.8287		---		AT1G11650.2	ATRBP45B, RBP45B	RNA-binding (RRM/RBD/RNP motifs) family protein	1	70.71	297	1e-139	426		evm_27.model.AmTr_v1.0_scaffold00022.370	1	66.67	312	2e-137	422		gi|225461001|ref|XP_002280601.1|	PREDICTED: RNA-binding post-transcriptional regulator csx1-like [Vitis vinifera]	2	81.57 | 31.68	293 | 101	5E-164 | 5E-04	493 | 47.8
	85	UN00548	0.72	1.28	10.12	4.36	6.02	34.09	314.34	225.24		---		AT3G13750.1	BGAL1	beta galactosidase 1	1	71.01	814	0	1233		evm_27.model.AmTr_v1.0_scaffold00002.334	1	64.22	816	0	1156		gi|359482511|ref|XP_002279310.2|	PREDICTED: beta-galactosidase-like [Vitis vinifera]	1	72.82	813	0	1260
	86	UN00553	468.69	49.81	20.65	25.45	10.33	29.81	46.6567	239.999		K03695		AT1G74310.1	ATHSP101, HSP101, HOT1	heat shock protein 101	5	83.13 | 61.22 | 75 | 52 | 70.59	403 | 459 | 56 | 25 | 34	0 | 9E-165 | 1E-21 | 1E-21 | 4E-05	649 | 509 | 90.5 | 32.7 | 48.1		evm_27.model.AmTr_v1.0_scaffold00086.64	5	84.62 | 64.78 | 75.93 | 66.67 | 73.53	403 | 460 | 54 | 24 | 34	0 | 4E-168 | 9E-23 | 9E-23 | 6E-05	652 | 517 | 88.2 | 38.1 | 46.6		gi|225457237|ref|XP_002284179.1|	PREDICTED: chaperone protein ClpB1 [Vitis vinifera]	4	84.62 | 65.62 | 46.36 | 78.79	403 | 448 | 110 | 33	0 | 1E-171 | 2E-16 | 7E-07	658 | 530 | 88.6 | 57.4
	87	UN00578	64.04	564.39	108.9	64	113.99	63.36	55.78	212.057		---		ATCG00480.1	ATPB, PB	ATP synthase subunit beta	3	77.44 | 96.97 | 72.41	266 | 198 | 29	0 | 0 | 0	381 | 375 | 42.4		evm_27.model.AmTr_v1.0_scaffold00334.5	4	97.98 | 80.36 | 68.97 | 68.75	198 | 224 | 29 | 32	0 | 0 | 0 | 6E-05	378 | 328 | 41.2 | 46.2		gi|400256595|ref|YP_006576122.1|	AtpB (chloroplast) [Magnolia denudata]	4	83.08 | 97.98 | 79.31 | 71.88	266 | 198 | 29 | 32	0 | 0 | 0 | 5E-04	407 | 377 | 45.8 | 47.8
	88	UN00581	0	6.05	20.64	54.63	1.6	2.22	0.106667	31.9952		---		AT5G49660.1	---	Leucine-rich repeat transmembrane protein kinase family protein	1	54.98	893	0	873		evm_27.model.AmTr_v1.0_scaffold00033.48	1	55.49	901	0	875		gi|359492518|ref|XP_002283600.2|	PREDICTED: receptor-like protein kinase HSL1-like [Vitis vinifera]	1	61.51	951	0	1057
	89	UN00588	6.93	3.25	3.37	6.28	7.22	8.02	56.93	26.283		---		AT4G03000.2	---	RING/U-box superfamily protein	1	32.71	850	2e-101	338		evm_27.model.AmTr_v1.0_scaffold00025.162	1	40.8	848	3e-168	516		gi|225432464|ref|XP_002277269.1|	PREDICTED: putative E3 ubiquitin-protein ligase RF298-like [Vitis vinifera]	1	45.27	941	0	655
	90	UN00608	4.04	5.67	4.84	9.48	3.39	11	56.6933	25.5199		---		AT5G51070.1	ERD1, CLPD, SAG15	Clp ATPase	2	69.16 | 32.69	817 | 104	0 | 3E-05	1085 | 48.5		evm_27.model.AmTr_v1.0_scaffold00016.342	2	73.35 | 40.38	818 | 104	0 | 2E-11	1148 | 68.2		gi|359493969|ref|XP_002283802.2|	PREDICTED: chaperone protein ClpD, chloroplastic-like [Vitis vinifera]	2	73.14 | 37.96	819 | 108	0 | 4E-08	1148 | 61.6
	91	UN00619	11.04	11.59	42.71	13.14	53.13	12.82	0.266667	25.053		K16055		AT4G17770.1	ATTPS5, TPS5	trehalose phosphatase/synthase 5	1	72.65	830	0	1209		evm_27.model.AmTr_v1.0_scaffold00048.28	1	77.11	830	0	1283		gi|359474547|ref|XP_002277503.2|	PREDICTED: alpha,alpha-trehalose-phosphate synthase [UDP-forming] 5-like [Vitis vinifera]	1	81.29	834	0	1334
	92	UN00625	5.54	18.64	46.73	68	23.39	16.92	6.03333	21.6782		K01530		AT1G17500.1	---	ATPase E1-E2 type family protein / haloacid dehalogenase-like hydrolase family protein	1	73.06	980	0	1406		evm_27.model.AmTr_v1.0_scaffold00036.37	1	78.87	994	0	1536		gi|359482803|ref|XP_003632843.1|	PREDICTED: putative phospholipid-transporting ATPase 4-like [Vitis vinifera]	1	79.64	987	0	1525
	93	UN00632	104.21	34.69	83.81	103.75	72.84	58.03	146.273	20.2049		K12392		AT4G23460.1	---	Adaptin family protein	2	61.96 | 54.76	794 | 336	0 | 2E-78	806 | 275		evm_27.model.AmTr_v1.0_scaffold00102.50	2	66.58 | 54.81	796 | 343	0 | 3E-81	851 | 283		gi|255564498|ref|XP_002523245.1|	AP-2 complex subunit beta-1, putative [Ricinus communis]	2	64.87 | 55.65	797 | 336	0 | 5E-79	855 | 281
	94	UN00637	4.81	10.56	21.97	16.05	52.62	42.31	1.70667	24.7126		---		AT3G12700.1	---	Eukaryotic aspartyl protease family protein	1	46.94	441	2e-117	369		evm_27.model.AmTr_v1.0_scaffold00068.154	1	50.22	462	7e-136	418		gi|359494621|ref|XP_002265771.2|	PREDICTED: aspartic proteinase nepenthesin-2-like [Vitis vinifera]	1	51.76	454	4e-145	444
	95	UN00638	4.44	23.32	17.25	298.84	14.34	16.29	10.6667	154.411		---		AT5G42560.1	---	Abscisic acid-responsive (TB2/DP1, HVA22) family protein	2	87.01 | 62.03	77 | 79	9E-65 | 9E-65	149 | 118		evm_27.model.AmTr_v1.0_scaffold00280.1	2	83.33 | 75	66 | 80	2E-60 | 2E-60	127 | 125		gi|225458007|ref|XP_002276474.1|	PREDICTED: HVA22-like protein i [Vitis vinifera]	2	82.35 | 48.11	85 | 212	1E-74 | 1E-74	152 | 152
	96	UN00640	20.75	24.22	41.21	18.9	38.16	56.16	77.45	17.688		K01507		AT1G78920.2	AVP2, AVPL1, AtVHP2;1, VHP2;1, VP2	vacuolar H+-pyrophosphatase 2	3	70.05 | 47.75 | 62.22	414 | 333 | 90	0 | 0 | 4E-13	513 | 212 | 73.9		evm_27.model.AmTr_v1.0_scaffold00025.245	3	71.57 | 48.05 | 72.22	415 | 333 | 126	0 | 0 | 3E-34	520 | 215 | 141		gi|297839761|ref|XP_002887762.1|	vacuolar H+-pyrophosphatase 2 [Arabidopsis lyrata subsp. lyrata]	3	70.29 | 47.75 | 61.11	414 | 333 | 90	0 | 0 | 4E-12	513 | 215 | 74.3
	97	UN00650	23.04	30.68	12.41	20.25	7.52	10.9	93.4667	32.8205		K08867		AT5G58350.1	WNK4, ZIK2	with no lysine (K) kinase 4	1	51.07	607	2e-177	529		evm_27.model.AmTr_v1.0_scaffold00007.192	1	52.54	630	0	549		gi|255554483|ref|XP_002518280.1|	kinase, putative [Ricinus communis]	1	60.53	603	0	660
	98	UN00652	0.37	1.99	2.94	0.59	5.73	25.46	0.243333	15.173		---		AT4G21700.1	---	Protein of unknown function (DUF2921)	1	34.67	923	6e-132	423		evm_27.model.AmTr_v1.0_scaffold00095.137	1	37.68	913	5e-144	454		gi|359493665|ref|XP_002282376.2|	PREDICTED: uncharacterized protein LOC100250261 [Vitis vinifera]	1	37.84	917	6e-166	515
	99	UN00656	153.75	12.38	29.78	33.81	19.49	15.92	37.1467	50.4908		---		AT3G12640.1	---	RNA binding (RRM/RBD/RNP motifs) family protein	4	50.85 | 31.72 | 42.77 | 46.88	118 | 186 | 159 | 32	1E-38 | 1E-38 | 1E-20 | 1E-20	109 | 71.2 | 94 | 25.8		evm_27.model.AmTr_v1.0_scaffold00022.336	4	47.64 | 65.32 | 40.38 | 62.07	212 | 124 | 213 | 29	1E-74 | 1E-74 | 9E-30 | 9E-30	179 | 120 | 108 | 41.2		gi|359487356|ref|XP_003633575.1|	PREDICTED: uncharacterized protein LOC100855398 [Vitis vinifera]	5	45.76 | 51.76 | 70.09 | 76 | 76.19	330 | 199 | 117 | 25 | 21	2E-141 | 2E-141 | 2E-141 | 2E-141 | 2E-141	228 | 152 | 135 | 40 | 35.4
	100	UN00657	1.12	1.55	2.78	0.12	3.6	14.11	94.47	65.0987		---		AT2G02870.3	---	Galactose oxidase/kelch repeat superfamily protein	1	58.24	467	1e-174	518		evm_27.model.AmTr_v1.0_scaffold00010.383	1	53.38	474	3e-164	489		gi|225456725|ref|XP_002274899.1|	PREDICTED: F-box/kelch-repeat protein SKIP11-like [Vitis vinifera]	1	62.9	469	0	584
	101	UN00658	1.86	0	5.24	1.07	0.98	11.16	86.42	59.7756		---		AT3G26430.1	---	GDSL-like Lipase/Acylhydrolase superfamily protein	1	56.15	358	5e-135	412		evm_27.model.AmTr_v1.0_scaffold00049.277	1	60.17	354	9e-141	427		gi|255578351|ref|XP_002530042.1|	Alpha-L-fucosidase 2 precursor, putative [Ricinus communis]	1	61.43	350	3e-140	429
	102	UN00664	90.64	31.69	106.55	42.91	88.95	34.87	17.4267	29.1366		---		AT4G34980.1	SLP2	subtilisin-like serine protease 2	3	79.05 | 32.95 | 57.14	253 | 437 | 42	2E-157 | 2E-157 | 2E-157	385 | 150 | 63.9		evm_27.model.AmTr_v1.0_scaffold00055.38	6	69.2 | 50 | 66.15 | 53.49 | 40.16 | 29.44	250 | 148 | 65 | 43 | 249 | 248	3E-159 | 3E-159 | 3E-159 | 3E-159 | 7E-35 | 2E-11	354 | 119 | 97.4 | 55.1 | 142 | 67.8		gi|255586424|ref|XP_002533857.1|	Cucumisin precursor, putative [Ricinus communis]	4	82.4 | 32.58 | 80 | 66.67	250 | 353 | 65 | 42	0 | 0 | 0 | 0	402 | 137 | 110 | 70.5
	103	UN00672	16.11	1.78	5.76	3.7	11.87	15.8	41.5833	16.6486		K03549		AT1G60160.1	---	Potassium transporter family protein	1	75.6	840	0	1125		evm_27.model.AmTr_v1.0_scaffold00088.4	1	79	838	0	1182		gi|224111290|ref|XP_002315805.1|	predicted protein [Populus trichocarpa]	1	79.55	851	0	1219
	104	UN00678	2.25	2.23	39.89	22.71	15.84	3.9	8.41667	17.1375		---		AT4G33090.1	APM1, ATAPM1	aminopeptidase M1	1	65.61	887	0	1175		evm_27.model.AmTr_v1.0_scaffold00005.157	1	67.72	886	0	1167		gi|225429582|ref|XP_002280239.1|	PREDICTED: puromycin-sensitive aminopeptidase [Vitis vinifera]	1	71.04	884	0	1258
	105	UN00681	13.88	23.4	83.43	80.82	52	27.74	12.4733	26.6438		---		AT1G19870.1	iqd32	IQ-domain 32	2	31.05 | 51.38	583 | 109	1E-50 | 4E-20	192 | 96.7		evm_27.model.AmTr_v1.0_scaffold00185.15	2	31.19 | 50.88	497 | 114	1E-47 | 5E-17	180 | 85.5		gi|224065982|ref|XP_002301992.1|	predicted protein [Populus trichocarpa]	2	39.31 | 57.02	786 | 114	4E-140 | 4E-140	408 | 114
	106	UN00683	8.26	17.17	9.07	91.01	17.83	9.63	0.763333	35.9876		---		AT3G10340.1	PAL4	phenylalanine ammonia-lyase 4	1	55.38	706	0	648		evm_27.model.AmTr_v1.0_scaffold00024.181	1	54.96	706	0	655		gi|168013054|ref|XP_001759216.1|	predicted protein [Physcomitrella patens subsp. patens]	1	57.43	707	0	694
	107	UN00686	1.5	1.12	1.65	0.96	1.49	5.05	75.0967	52.5794		---		AT3G02050.1	KUP3, ATKUP3, ATKT4	K+ uptake transporter 3	4	34.61 | 50 | 28.2 | 54.22	523 | 34 | 617 | 83	3E-51 | 3E-51 | 2E-27 | 2E-17	184 | 38.1 | 120 | 88.2		evm_27.model.AmTr_v1.0_scaffold00016.248	4	35.07 | 55.88 | 29.68 | 62.12	519 | 34 | 630 | 66	1E-56 | 1E-56 | 2E-35 | 7E-18	197 | 42.4 | 144 | 88.6		gi|357123393|ref|XP_003563395.1|	PREDICTED: probable potassium transporter 13-like [Brachypodium distachyon]	2	38.74 | 30.32	635 | 597	2E-89 | 1E-39	306 | 161
	108	UN00690	7.53	1.79	2.65	0.36	0.83	20.69	90.66	59.8755		K06617		AT3G57520.1	AtSIP2, SIP2	seed imbibition 2	1	76.61	778	0	1249		evm_27.model.AmTr_v1.0_scaffold00103.113	1	78.59	780	0	1281		gi|225441787|ref|XP_002283653.1|	PREDICTED: probable galactinol--sucrose galactosyltransferase 2 [Vitis vinifera]	1	81.77	779	0	1330
	109	UN00695	0.38	2.69	15.4	1.92	13.76	34.53	15.7167	17.7427		---		AT5G49900.1	---	Beta-glucosidase, GBA2 type family protein	5	40.36 | 58.02 | 47.89 | 38.24 | 29.03	446 | 212 | 190 | 204 | 372	0 | 0 | 0 | 2E-28 | 7E-17	280 | 261 | 157 | 124 | 86.3		evm_27.model.AmTr_v1.0_scaffold00099.33	5	40.9 | 68 | 50 | 41.12 | 29.19	511 | 200 | 190 | 197 | 370	0 | 0 | 0 | 3E-31 | 2E-17	309 | 289 | 163 | 132 | 87		gi|224146269|ref|XP_002325943.1|	predicted protein [Populus trichocarpa]	5	60.5 | 65.64 | 49.2 | 33.64 | 39.9	200 | 163 | 187 | 330 | 208	0 | 0 | 0 | 0 | 4E-29	266 | 228 | 153 | 147 | 129
	110	UN00699	9.43	7.85	16.09	8.18	29.72	9.91	76.39	30.3935		K00487		AT2G30490.1	ATC4H, C4H, CYP73A5, REF3	cinnamate-4-hydroxylase	1	84.84	488	0	776		evm_27.model.AmTr_v1.0_scaffold00077.91	1	87.14	490	0	798		gi|255565927|ref|XP_002523952.1|	cinnamate 4-hydroxylase, putative [Ricinus communis]	1	92.24	490	0	828
	111	UN00704	14.75	6.29	5.49	2.29	7.82	27.27	46.72	20.3874		---		AT2G22660.1	---	Protein of unknown function (duplicated DUF1399)	2	49.52 | 46.43	311 | 224	1E-87 | 1E-43	293 | 168		evm_27.model.AmTr_v1.0_scaffold00046.174	3	52.66 | 44.17 | 56.06	319 | 240 | 66	5E-151 | 5E-151 | 5E-151	327 | 171 | 77		gi|359496777|ref|XP_002265108.2|	PREDICTED: uncharacterized protein LOC100252003 [Vitis vinifera]	4	51.53 | 51.28 | 47.62 | 61.54	326 | 234 | 84 | 26	1E-164 | 1E-164 | 1E-164 | 1E-164	316 | 219 | 82 | 31.2
	112	UN00711	0.76	1.13	5	0.6	7.35	4.64	41.8833	24.4384		---		AT5G09460.1	---	sequence-specific DNA binding transcription factors;transcription regulators	1	35.32	235	1e-21	97.4		evm_27.model.AmTr_v1.0_scaffold00135.31	1	35.11	319	1e-30	124		gi|359492922|ref|XP_002285705.2|	PREDICTED: LOW QUALITY PROTEIN: transcription factor bHLH145-like [Vitis vinifera]	2	41.15 | 95.12	401 | 41	4E-44 | 6E-15	169 | 82
	113	UN00714	4.93	0.9	0.17	0.36	0.84	3.71	31.5567	20.0825		---		AT1G73730.1	EIL3, SLIM1, ATSLIM, AtEIL3	ETHYLENE-INSENSITIVE3-like 3	4	53.85 | 42.64 | 69.57 | 58.82	247 | 129 | 23 | 17	6E-57 | 6E-16 | 1E-04 | 1E-04	207 | 82.4 | 40.8 | 25		evm_27.model.AmTr_v1.0_scaffold00022.260	4	55.83 | 27.9 | 32.63 | 58.82	206 | 423 | 236 | 17	6E-58 | 2E-22 | 1E-18 | 1E-18	210 | 102 | 84.3 | 28.1		gi|356550352|ref|XP_003543551.1|	PREDICTED: ETHYLENE INSENSITIVE 3-like 3 protein-like [Glycine max]	4	55.05 | 78.26 | 70.59 | 28.87	218 | 23 | 17 | 284	2E-62 | 2E-62 | 2E-62 | 6E-19	211 | 42.4 | 30.8 | 95.9
	114	UN00716	32.3	46.95	69.8	14.65	48.98	39.7	9.79333	18.4027		---		AT5G66730.1	---	C2H2-like zinc finger protein	1	79.49	195	3e-91	300		evm_27.model.AmTr_v1.0_scaffold00059.81	1	64.68	269	5e-102	329		gi|359476719|ref|XP_002271958.2|	PREDICTED: uncharacterized protein LOC100263342 isoform 2 [Vitis vinifera]	1	67.48	286	3e-102	333
	115	UN00726	52.24	27.18	37.54	3.65	54.53	47.3	49.0367	18.7125		---		AT1G56070.1	LOS1	Ribosomal protein S5/Elongation factor G/III/V family protein	5	68.52 | 49.64 | 66.29 | 32.96 | 69.85	216 | 280 | 178 | 719 | 136	3E-140 | 3E-140 | 5E-60 | 1E-52 | 3E-42	291 | 227 | 221 | 199 | 167		evm_27.model.AmTr_v1.0_scaffold00032.93	6	75.49 | 48.57 | 65 | 41.73 | 33.24 | 72.06	204 | 280 | 180 | 405 | 722 | 136	5E-144 | 5E-144 | 1E-60 | 2E-59 | 5E-57 | 3E-44	309 | 221 | 222 | 219 | 211 | 172		gi|255565836|ref|XP_002523907.1|	eukaryotic translation elongation factor, putative [Ricinus communis]	4	47.74 | 73.15 | 70.22 | 34.61	509 | 216 | 178 | 497	0 | 0 | 1E-63 | 1E-40	364 | 305 | 235 | 166
	116	UN00734	9.55	10.21	17.29	13.02	24.37	16.34	82.3433	28.4335		---		AT5G15740.1	---	O-fucosyltransferase family protein	3	74.83 | 76.11 | 54.05	290 | 180 | 37	0 | 0 | 2E-04	459 | 283 | 45.1		evm_27.model.AmTr_v1.0_scaffold00006.148	2	81.79 | 82.22	291 | 180	0 | 0	486 | 323		gi|359491381|ref|XP_002267425.2|	PREDICTED: DUF246 domain-containing protein At1g04910-like [Vitis vinifera]	2	75.15 | 85.56	330 | 180	0 | 0	486 | 323
	117	UN00737	1.91	23.61	85.47	27.03	46.23	23.81	6.53333	34.2911		K13947		AT1G73590.1	PIN1, ATPIN1	Auxin efflux carrier family protein	2	62.65 | 85.09	415 | 228	0 | 0	461 | 371		evm_27.model.AmTr_v1.0_scaffold00010.98	2	64.08 | 83.19	426 | 232	0 | 0	449 | 368		gi|225456149|ref|XP_002282220.1|	PREDICTED: probable auxin efflux carrier component 1c isoform 1 [Vitis vinifera]	2	73.23 | 87.07	396 | 232	0 | 0	520 | 384
	118	UN00752	7.66	19.34	61.43	77.13	8.26	41.18	50.4467	25.9545		K17046		AT4G26630.2	---	DEK domain-containing chromatin associated protein	2	59.49 | 48.7	158 | 154	5E-50 | 5E-25	190 | 112		evm_27.model.AmTr_v1.0_scaffold00047.47	2	62.93 | 49.03	205 | 155	3E-70 | 3E-29	244 | 123		gi|225461906|ref|XP_002266659.1|	PREDICTED: uncharacterized protein LOC100249691 [Vitis vinifera]	2	68.47 | 49.76	203 | 205	9E-74 | 2E-41	258 | 165
	119	UN00755	4.98	4.33	7.58	0.85	2.87	11.71	378.16	286.952		K17469		AT5G10180.1	AST68, SULTR2;1	slufate transporter 2;1	1	62.48	629	0	651		evm_27.model.AmTr_v1.0_scaffold00010.203	1	61.65	618	0	607		gi|359480819|ref|XP_002277065.2|	PREDICTED: sulfate transporter 2.1-like [Vitis vinifera]	1	66.67	645	0	711
	120	UN00760	16.51	77.33	29.87	11.62	172.67	12.43	0.866667	94.1265		---		AT1G72520.1	LOX4	PLAT/LH2 domain-containing lipoxygenase family protein	6	47.4 | 45.1 | 30.8 | 34.81 | 40 | 28.87	192 | 204 | 263 | 135 | 40 | 239	3E-132 | 3E-132 | 3E-132 | 3E-132 | 3E-132 | 3E-05	188 | 164 | 98.6 | 75.1 | 30.8 | 48.1		evm_27.model.AmTr_v1.0_scaffold00049.220	7	55.14 | 48.37 | 32.03 | 38.46 | 63.16 | 42.45 | 28.69	185 | 184 | 256 | 143 | 19 | 106 | 237	2E-132 | 2E-132 | 2E-132 | 2E-132 | 2E-132 | 5E-10 | 5E-10	202 | 149 | 93.2 | 80.9 | 31.6 | 63.2 | 63.2		gi|225450227|ref|XP_002263854.1|	PREDICTED: linoleate 13S-lipoxygenase 2-1, chloroplastic [Vitis vinifera]	5	64.55 | 40.61 | 46.04 | 44.98 | 39.29	189 | 261 | 265 | 229 | 224	2E-97 | 2E-97 | 1E-58 | 7E-32 | 1E-24	250 | 130 | 221 | 138 | 114
	121	UN00763	12.68	8.9	45.43	6.98	48.01	43.9	3.09333	26.5998		K14514		AT3G20770.1	EIN3, AtEIN3	Ethylene insensitive 3 family protein	1	57.73	563	8e-167	503		evm_27.model.AmTr_v1.0_scaffold00119.91	1	55.49	665	0	558		gi|225465369|ref|XP_002276380.1|	PREDICTED: protein ETHYLENE INSENSITIVE 3-like [Vitis vinifera]	1	66.72	631	0	721
	122	UN00764	7.3	5.94	38.52	23.15	43.97	8.92	6.17	18.0588		---		AT2G16660.1	---	Major facilitator superfamily protein	6	78.1 | 76.67 | 67.65 | 55.56 | 60.78 | 34.21	105 | 60 | 34 | 27 | 153 | 152	2E-75 | 2E-75 | 2E-75 | 2E-75 | 4E-37 | 1E-11	155 | 99.4 | 59.7 | 31.6 | 147 | 68.9		evm_27.model.AmTr_v1.0_scaffold00018.120	5	74.29 | 75.41 | 58.39 | 31.54 | 33.9	105 | 61 | 149 | 149 | 118	3E-59 | 3E-59 | 3E-35 | 1E-09 | 4E-08	147 | 101 | 141 | 61.6 | 56.6		gi|224103219|ref|XP_002312970.1|	predicted protein [Populus trichocarpa]	6	80.95 | 75 | 33.33 | 38.68 | 76.19 | 62.42	105 | 60 | 156 | 106 | 21 | 149	1E-91 | 1E-91 | 1E-91 | 1E-91 | 1E-91 | 2E-37	152 | 100 | 71.6 | 64.7 | 35 | 152
	123	UN00765	3.46	0.23	0.84	0.24	0.68	0.47	184.027	151.086		---		AT3G57520.1	AtSIP2, SIP2	seed imbibition 2	3	68.8 | 39.11 | 33.33	686 | 248 | 216	0 | 4E-33 | 4E-13	907 | 137 | 73.9		evm_27.model.AmTr_v1.0_scaffold00103.113	3	69.71 | 40.83 | 28.7	680 | 240 | 230	0 | 7E-35 | 5E-07	923 | 142 | 52		gi|225441787|ref|XP_002283653.1|	PREDICTED: probable galactinol--sucrose galactosyltransferase 2 [Vitis vinifera]	2	72.5 | 40.33	680 | 243	0 | 1E-31	955 | 137
	124	UN00769	3.08	43.2	7.78	23.79	22.35	40.91	28.8833	15.552		---		AT2G26640.1	KCS11	3-ketoacyl-CoA synthase 11	1	41.94	546	1e-97	317		evm_27.model.AmTr_v1.0_scaffold00052.41	1	42.11	558	2e-93	306		gi|225445394|ref|XP_002284986.1|	PREDICTED: 3-ketoacyl-CoA synthase 11 [Vitis vinifera]	1	43.95	537	3e-103	335
	125	UN00780	1.16	19.02	68.13	2.21	83.99	15.55	8.53667	53.7097		---		AT2G24790.2	COL3, ATCOL3	CONSTANS-like 3	1	73.33	105	2e-48	171		evm_27.model.AmTr_v1.0_scaffold00019.214	5	76.99 | 45.78 | 33.33 | 55.17 | 95.45	113 | 83 | 114 | 58 | 22	2E-54 | 9E-14 | 9E-14 | 1E-08 | 3E-05	194 | 63.9 | 32 | 57.8 | 47		gi|255586039|ref|XP_002533687.1|	zinc finger protein, putative [Ricinus communis]	5	72 | 41.24 | 28.95 | 32.86 | 95.45	125 | 97 | 114 | 140 | 22	2E-53 | 3E-09 | 3E-09 | 1E-05 | 7E-04	195 | 52 | 33.1 | 52.4 | 47
	126	UN00782	129.62	0.69	85.96	4.67	72.82	4.95	6.43667	87.7778		K14484		AT4G29080.1	PAP2, IAA27	phytochrome-associated protein 2	1	58.75	337	1e-106	334		evm_27.model.AmTr_v1.0_scaffold00109.120	1	62.61	353	1e-129	395		gi|225442559|ref|XP_002284282.1|	PREDICTED: auxin-responsive protein IAA27-like isoform 1 [Vitis vinifera]	1	72.46	345	2e-153	460
	127	UN00783	12.73	3.9	9.33	7.13	6.45	39.38	125.933	67.6078		---		AT3G43190.1	SUS4, ATSUS4	sucrose synthase 4	3	69.95 | 78.47 | 78.72	599 | 144 | 47	0 | 0 | 0	823 | 241 | 80.5		evm_27.model.AmTr_v1.0_scaffold00106.5	3	74.83 | 48.79 | 87.76	600 | 289 | 49	0 | 5E-86 | 5E-86	895 | 246 | 91.7		gi|356565637|ref|XP_003551045.1|	PREDICTED: sucrose synthase-like [Glycine max]	3	72.67 | 76.39 | 81.63	600 | 144 | 49	0 | 0 | 0	867 | 236 | 87.8
	128	UN00785	3.48	17.89	3.22	3.57	9.01	33.98	38.36	20.3103		---		AT5G10490.1	MSL2	MSCS-like 2	1	55.34	683	0	663		evm_27.model.AmTr_v1.0_scaffold00033.247	2	59.51 | 30.7	657 | 228	0 | 8E-13	687 | 72		gi|255545964|ref|XP_002514042.1|	conserved hypothetical protein [Ricinus communis]	1	60.33	736	0	783
	129	UN00789	74.68	2.07	193.18	56.96	63.16	15.6	1.46	95.6863		K00700		AT5G03650.1	SBE2.2	starch branching enzyme 2.2	1	58.56	695	0	838		evm_27.model.AmTr_v1.0_scaffold00001.28	1	77.93	752	0	1223		gi|359492950|ref|XP_002284841.2|	PREDICTED: 1,4-alpha-glucan-branching enzyme-like [Vitis vinifera]	1	81.45	760	0	1306
	130	UN00791	56.1	105.51	39.96	18.62	14.98	37.59	21.2367	27.2036		---		AT1G67480.2	---	Galactose oxidase/kelch repeat superfamily protein	4	57.38 | 35.91 | 31.43 | 40.51	298 | 220 | 210 | 79	5E-103 | 7E-27 | 4E-13 | 8E-07	327 | 114 | 72.4 | 52.8		evm_27.model.AmTr_v1.0_scaffold00013.181	4	68.2 | 31.64 | 31.2 | 45.78	239 | 256 | 234 | 83	5E-114 | 5E-27 | 1E-12 | 3E-11	353 | 112 | 69.7 | 65.5		gi|224100025|ref|XP_002311715.1|	f-box family protein [Populus trichocarpa]	4	58.1 | 39.17 | 40.24 | 35.68	401 | 240 | 169 | 213	1E-138 | 8E-31 | 9E-23 | 4E-16	423 | 129 | 105 | 85.1
	131	UN00797	17.43	20.48	18.21	6.91	59.82	41.65	47.4	20.1972		K00423		AT5G21105.1	---	Plant L-ascorbate oxidase	1	49.02	561	2e-166	500		evm_27.model.AmTr_v1.0_scaffold00064.58	1	47.7	564	1e-158	479		gi|225436045|ref|XP_002275678.1|	PREDICTED: L-ascorbate oxidase-like [Vitis vinifera]	1	56.3	579	0	624
	132	UN00801	0	2.99	59.98	12.48	16.89	9	2.89667	30.8527		---		AT1G64110.3	---	P-loop containing nucleoside triphosphate hydrolases superfamily protein	1	71.94	816	0	1067		evm_27.model.AmTr_v1.0_scaffold00075.46	1	74.04	732	0	986		gi|225426100|ref|XP_002276971.1|	PREDICTED: uncharacterized protein LOC100244958 isoform 2 [Vitis vinifera]	1	75	844	0	1136
	133	UN00809	0.39	0.23	1.54	5.08	4.62	3.8	121.563	88.4019		K13449		AT1G56700.3	---	Peptidase C15, pyroglutamyl peptidase I-like	3	72.6 | 39.13 | 36.97	146 | 184 | 119	5E-67 | 1E-18 | 1E-11	223 | 85.1 | 65.1		evm_27.model.AmTr_v1.0_scaffold00029.269	1	67.47	166	5e-77	248		gi|225450496|ref|XP_002280794.1|	PREDICTED: pyrrolidone-carboxylate peptidase isoform 4 [Vitis vinifera]	4	80.14 | 41.38 | 36.1 | 36.54	146 | 203 | 205 | 156	1E-76 | 6E-26 | 2E-14 | 5E-14	253 | 110 | 77.4 | 75.9
	134	UN00812	47.43	20.78	38.27	18.58	26.85	34.68	98.4533	22.8564		---		AT3G50150.1	---	Plant protein of unknown function (DUF247)	1	34.99	443	7e-68	236		evm_27.model.AmTr_v1.0_scaffold00085.8	1	36.9	439	3e-71	245		gi|225427940|ref|XP_002275899.1|	PREDICTED: uncharacterized protein LOC100262348 [Vitis vinifera]	1	53.77	305	1e-75	257
	135	UN00813	0.78	6.93	8.71	11.03	20.01	16.15	51.9233	21.2398		K01728		AT1G04680.1	---	Pectin lyase-like superfamily protein	1	79.85	412	0	668		evm_27.model.AmTr_v1.0_scaffold00039.151	1	83.55	389	0	657		gi|225433409|ref|XP_002285639.1|	PREDICTED: probable pectate lyase 15 [Vitis vinifera]	1	85.21	399	0	682
	136	UN00817	70.82	8.09	21.72	7.94	6.68	2.14	69.3267	42.6468		---		AT4G02280.1	SUS3, ATSUS3	sucrose synthase 3	5	61.69 | 78.02 | 72.63 | 81.82 | 39.08	295 | 182 | 190 | 121 | 87	0 | 0 | 0 | 0 | 2E-06	342 | 306 | 283 | 213 | 52		evm_27.model.AmTr_v1.0_scaffold00106.5	5	61.36 | 81.11 | 69.47 | 85.12 | 40.23	295 | 180 | 190 | 121 | 87	0 | 0 | 0 | 0 | 5E-06	338 | 314 | 262 | 221 | 50.1		gi|356505594|ref|XP_003521575.1|	PREDICTED: sucrose synthase 2-like [Glycine max]	5	65.19 | 80.56 | 73.12 | 81.82 | 40.45	293 | 180 | 186 | 121 | 89	0 | 0 | 0 | 0 | 9E-05	353 | 314 | 279 | 215 | 50.4
	137	UN00820	61.57	17.36	19.52	20.61	12.69	5.95	3.91667	18.1973		---		AT1G33240.1	AT-GTL1, AT-GTL2, GTL1	GT-2-like 1	4	43.46 | 53.57 | 47.78 | 43.27	451 | 196 | 90 | 104	1E-80 | 9E-47 | 2E-20 | 1E-19	276 | 179 | 97.4 | 94.7		evm_27.model.AmTr_v1.0_scaffold00041.104	5	44.07 | 57.28 | 67.71 | 37.43 | 29.86	295 | 213 | 96 | 171 | 221	6E-59 | 8E-59 | 1E-29 | 3E-25 | 1E-20	214 | 214 | 125 | 111 | 97.1		gi|255555865|ref|XP_002518968.1|	transcription factor, putative [Ricinus communis]	4	46.54 | 61.08 | 31.84 | 47.25	477 | 167 | 179 | 91	3E-97 | 2E-48 | 3E-21 | 2E-19	326 | 188 | 103 | 97.8
	138	UN00824	17.94	39.16	83.14	78.68	47.71	23.12	56.31	16.8255		---		AT4G02715.1	---	unknown protein; Has 30201 Blast hits to 17322 proteins in 780 species: Archae - 12; Bacteria - 1396; Metazoa - 17338; Fungi - 3422; Plants - 5037; Viruses - 0; Other Eukaryotes - 2996 (source: NCBI BLink).	1	48.06	206	3e-28	113		evm_27.model.AmTr_v1.0_scaffold00004.6	1	36.69	278	3e-16	79.7		gi|359479627|ref|XP_003632306.1|	PREDICTED: uncharacterized protein LOC100855240 [Vitis vinifera]	1	53.69	203	8e-39	146
	139	UN00833	2.35	6.27	30.93	4.24	38.71	20.07	2.74	21.2471		---		AT3G13690.1	---	Protein kinase protein with adenine nucleotide alpha hydrolases-like domain	1	61.48	732	0	776		evm_27.model.AmTr_v1.0_scaffold00056.219	1	65.32	741	0	851		gi|225442323|ref|XP_002280107.1|	PREDICTED: inactive protein kinase SELMODRAFT_444075 isoform 2 [Vitis vinifera]	2	67.74 | 41.94	713 | 93	0 | 4E-06	857 | 54.7
	140	UN00834	7.82	8.83	9.29	0.75	8.61	19.12	75.9533	36.8093		---		AT3G52850.1	VSR1, BP-80, ATELP, BP80, BP80B, ATELP1, ATVSR1, GFS1, VSR1;1, BP80-1;1	vacuolar sorting receptor homolog 1	2	41.84 | 40.69	588 | 290	6E-108 | 1E-42	348 | 166		evm_27.model.AmTr_v1.0_scaffold00077.78	2	45.23 | 35.51	597 | 414	1E-121 | 1E-44	384 | 171		gi|359481218|ref|XP_002267833.2|	PREDICTED: vacuolar-sorting receptor 1-like [Vitis vinifera]	3	60.37 | 34.25 | 37.65	328 | 438 | 425	1E-104 | 3E-52 | 3E-47	343 | 197 | 182
	141	UN00839	15.67	13.96	25.3	7.74	27.05	28.95	77.6367	23.8567		---		AT1G48110.2	ECT7	evolutionarily conserved C-terminal region 7	1	46.72	670	2e-161	489		evm_27.model.AmTr_v1.0_scaffold00096.42	2	50.33 | 49.25	600 | 67	2E-172 | 9E-05	520 | 45.8		gi|359477496|ref|XP_003631985.1|	PREDICTED: uncharacterized protein LOC100854837 [Vitis vinifera]	2	58.31 | 51.85	662 | 54	0 | 1E-05	683 | 53.1
	142	UN00847	3.53	88.5	47.04	6.37	17.25	17.25	49.29	39.5168		---		AT3G48310.1	CYP71A22	cytochrome P450, family 71, subfamily A, polypeptide 22	1	50.63	478	2e-141	432		evm_27.model.AmTr_v1.0_scaffold00181.33	1	52.83	477	9e-151	456		gi|359491192|ref|XP_003634238.1|	PREDICTED: LOW QUALITY PROTEIN: cytochrome P450 71A4-like [Vitis vinifera]	1	55.91	474	3e-162	491
	143	UN00861	2.75	37.61	6.39	30.7	4.84	24.03	44.05	19.8674		---		AT1G01060.3	LHY, LHY1	Homeodomain-like superfamily protein	4	30.24 | 70.45 | 75 | 39.73	334 | 44 | 32 | 73	1E-24 | 1E-24 | 1E-05 | 5E-05	85.1 | 48.1 | 49.3 | 47.4		evm_27.model.AmTr_v1.0_scaffold00001.511	3	30.41 | 31.48 | 39.24	342 | 216 | 79	4E-18 | 1E-07 | 4E-07	89.4 | 55.1 | 53.5		gi|225453650|ref|XP_002267720.1|	PREDICTED: protein LHY-like [Vitis vinifera]	3	37.46 | 36.43 | 30.69	323 | 258 | 202	2E-61 | 2E-61 | 5E-10	140 | 119 | 67.4
	144	UN00862	14.16	4.67	11.75	7.14	5.54	16.34	89.1967	40.9382		---		AT4G23180.1	CRK10, RLK4	cysteine-rich RLK (RECEPTOR-like protein kinase) 10	2	40.77 | 35.53	336 | 76	7E-58 | 8E-06	211 | 50.1		evm_27.model.AmTr_v1.0_scaffold00106.17	1	36.67	330	2e-54	194		gi|224091829|ref|XP_002334931.1|	predicted protein [Populus trichocarpa]	1	43.26	356	4e-66	230
	145	UN00869	0.39	2.57	5.19	1.76	4.16	10.1	57.3367	33.6283		---		AT5G67090.1	---	Subtilisin-like serine endopeptidase family protein	3	49.7 | 32.17 | 44.68	332 | 345 | 47	8E-134 | 8E-134 | 8E-134	329 | 147 | 43.5		evm_27.model.AmTr_v1.0_scaffold00017.166	3	57.49 | 39.89 | 33.69	334 | 356 | 187	4E-169 | 4E-169 | 3E-14	391 | 223 | 76.6		gi|225458649|ref|XP_002282833.1|	PREDICTED: subtilisin-like protease [Vitis vinifera]	4	65.57 | 46 | 46.94 | 32.6	334 | 350 | 49 | 181	0 | 0 | 0 | 7E-08	451 | 281 | 47.8 | 60.5
	146	UN00874	22.46	37.69	47.62	10.55	66.4	52.49	91.9867	27.2134		K17267		AT4G34450.1	---	coatomer gamma-2 subunit, putative / gamma-2 coat protein, putative / gamma-2 COP, putative	4	52.81 | 78.08 | 45.48 | 40.36	409 | 146 | 299 | 166	0 | 0 | 0 | 2E-18	315 | 232 | 186 | 90.9		evm_27.model.AmTr_v1.0_scaffold00059.44	8	62.55 | 95.08 | 48.37 | 50 | 50.51 | 43.88 | 45.93 | 59.46	243 | 122 | 215 | 288 | 198 | 196 | 172 | 37	1E-159 | 1E-159 | 1E-159 | 9E-56 | 2E-38 | 2E-29 | 7E-23 | 4E-05	264 | 197 | 143 | 208 | 154 | 125 | 104 | 47		gi|356538767|ref|XP_003537872.1|	PREDICTED: coatomer subunit gamma-2-like [Glycine max]	7	84.93 | 48.63 | 95.9 | 47.6 | 88.89 | 50 | 44.9	146 | 292 | 122 | 208 | 54 | 198 | 196	0 | 0 | 0 | 0 | 0 | 7E-37 | 2E-28	253 | 205 | 202 | 140 | 98.6 | 154 | 127
	147	UN00884	20.53	104.38	229.41	136.64	171.99	84.68	206.407	67.1402		K00695		AT3G43190.1	SUS4, ATSUS4	sucrose synthase 4	3	77.18 | 72.45 | 68	688 | 98 | 25	0 | 5E-42 | 5E-42	1083 | 155 | 36.6		evm_27.model.AmTr_v1.0_scaffold00106.5	2	80 | 79.38	690 | 97	0 | 1E-42	1135 | 167		gi|225444613|ref|XP_002275155.1|	PREDICTED: sucrose synthase [Vitis vinifera]	2	79.68 | 80.61	689 | 98	0 | 1E-42	1129 | 171
	148	UN00885	30.41	15.72	107.1	66.08	52.31	22.69	35.17	24.9861		---		AT3G22550.1	---	Protein of unknown function (DUF581)	1	36.33	245	4e-29	117		evm_27.model.AmTr_v1.0_scaffold00004.1	1	68.32	101	8e-36	143		gi|224155265|ref|XP_002337586.1|	predicted protein, partial [Populus trichocarpa]	1	45.75	247	5e-41	155
	149	UN00889	0	0.47	1.74	0.25	0.52	2.42	186.223	153.721		---		AT3G54140.1	ATPTR1, PTR1	peptide transporter 1	4	45.67 | 33.33 | 52.5 | 61.11	208 | 273 | 40 | 18	7E-92 | 7E-92 | 7E-92 | 7E-92	184 | 132 | 54.7 | 28.9		evm_27.model.AmTr_v1.0_scaffold00024.97	4	45.45 | 34.48 | 56.41 | 66.67	209 | 261 | 39 | 21	9E-98 | 9E-98 | 9E-98 | 9E-98	191 | 143 | 55.1 | 30.4		gi|225427228|ref|XP_002278374.1|	PREDICTED: nitrate transporter 1.5-like [Vitis vinifera]	3	60.12 | 62.01 | 37.25	331 | 279 | 102	2E-98 | 8E-95 | 8E-06	325 | 315 | 53.5
	150	UN00895	11.09	69.38	28.71	2.52	22.12	16.45	30.6033	24.0976		---		AT4G33070.1	---	Thiamine pyrophosphate dependent pyruvate decarboxylase family protein	2	54.74 | 65.61	517 | 221	1E-156 | 5E-79	475 | 270		evm_27.model.AmTr_v1.0_scaffold00007.142	3	70.38 | 59.91 | 52.29	314 | 232 | 218	2E-143 | 1E-72 | 9E-47	440 | 251 | 177		gi|225439520|ref|XP_002272615.1|	PREDICTED: pyruvate decarboxylase isozyme 2 [Vitis vinifera]	2	57.09 | 61.99	501 | 221	2E-160 | 1E-74	488 | 260
	151	UN00899	45.96	8.94	20.37	4.92	22.14	8.47	59.4567	23.7262		---		AT3G01180.1	AtSS2, SS2	starch synthase 2	3	56.03 | 40.37 | 57.81	307 | 161 | 301	6E-105 | 6E-105 | 2E-96	323 | 79 | 322		evm_27.model.AmTr_v1.0_scaffold00010.483	3	53.75 | 32.78 | 59.02	307 | 241 | 305	8E-106 | 8E-106 | 4E-100	302 | 101 | 330		gi|225452843|ref|XP_002278470.1|	PREDICTED: granule-bound starch synthase 2, chloroplastic/amyloplastic-like [Vitis vinifera]	3	56.96 | 34.07 | 60.96	316 | 317 | 292	1E-124 | 1E-124 | 6E-102	337 | 134 | 339
	152	UN00902	36.07	43.56	26.3	22.86	31.21	36.32	130.453	33.5103		---		AT3G44190.1	---	FAD/NAD(P)-binding oxidoreductase family protein	1	65.28	360	1e-161	479		evm_27.model.AmTr_v1.0_scaffold00030.121	1	60.92	348	6e-144	432		gi|359487025|ref|XP_002266714.2|	PREDICTED: apoptosis-inducing factor homolog A-like [Vitis vinifera]	1	68.57	350	5e-166	493
	153	UN00903	15.85	244.39	25.95	1.89	26.16	29.54	6.64667	132.612		K01623		AT4G38970.1	FBA2	fructose-bisphosphate aldolase 2	1	81.55	401	0	644		evm_27.model.AmTr_v1.0_scaffold00017.60	1	79.6	397	0	624		gi|359476642|ref|XP_003631873.1|	PREDICTED: probable fructose-bisphosphate aldolase 2, chloroplastic-like [Vitis vinifera]	1	86.22	399	0	679
	154	UN00907	14.28	19.33	58.93	72.31	51.32	23.51	8.52667	21.5118		K11699		AT1G14790.1	RDR1, ATRDRP1	RNA-dependent RNA polymerase 1	2	62.11 | 62.71	483 | 421	0 | 0	579 | 526		evm_27.model.AmTr_v1.0_scaffold00176.15	2	65.4 | 63.8	474 | 442	0 | 0	610 | 566		gi|224099571|ref|XP_002311536.1|	rna-dependent RNA polymerase [Populus trichocarpa]	2	67.57 | 65.01	481 | 443	0 | 0	644 | 575
	155	UN00909	21.45	90.15	112.62	74.82	64.67	25.97	22.2933	30.4137		K12118		AT4G08920.1	CRY1, BLU1, HY4, OOP2, ATCRY1	cryptochrome 1	3	87.84 | 46.24 | 88.24	485 | 173 | 17	0 | 3E-25 | 3E-25	888 | 101 | 34.3		evm_27.model.AmTr_v1.0_scaffold00148.69	1	66.05	489	0	674		gi|224063235|ref|XP_002301054.1|	predicted protein [Populus trichocarpa]	3	91.55 | 54.34 | 80	485 | 173 | 25	0 | 2E-39 | 2E-39	917 | 144 | 42.7
	156	UN00911	2.38	3.3	4.36	2.91	6.47	13.35	39.57	18.2831		---		AT3G21250.2	MRP6, ABCC8	multidrug resistance-associated protein 6	2	68.87 | 24.14	893 | 261	0 | 5E-08	1159 | 57.4		evm_27.model.AmTr_v1.0_scaffold00056.230	1	72.84	891	0	1252		gi|359482526|ref|XP_002276212.2|	PREDICTED: ABC transporter C family member 8-like [Vitis vinifera]	1	71.81	894	0	1233
	157	UN00913	54.44	17	27.6	14.82	13.46	13.36	64.8833	19.4445		---		AT1G70300.1	KUP6	K+ uptake permease 6	5	80.34 | 73.91 | 56.14 | 87.5 | 53.68	534 | 69 | 57 | 16 | 95	0 | 2E-42 | 2E-42 | 2E-42 | 2E-22	858 | 115 | 67 | 31.6 | 103		evm_27.model.AmTr_v1.0_scaffold00006.324	4	86.39 | 65.22 | 66.04 | 72.09	529 | 69 | 53 | 86	0 | 5E-38 | 5E-38 | 8E-28	903 | 102 | 71.2 | 119		gi|359473437|ref|XP_002264992.2|	PREDICTED: potassium transporter 6-like [Vitis vinifera]	5	86.29 | 71.95 | 77.14 | 50 | 66.67	518 | 82 | 70 | 50 | 57	0 | 0 | 0 | 0 | 6E-13	889 | 122 | 119 | 42.7 | 77
	158	UN00915	13.92	2.84	15.74	10.01	14	47.89	6.92333	15.3828		---		AT4G28940.1	---	Phosphorylase superfamily protein	1	60.12	341	2e-135	410		evm_27.model.AmTr_v1.0_scaffold00109.99	1	64.96	351	5e-151	450		gi|225445182|ref|XP_002280745.1|	PREDICTED: bark storage protein A-like [Vitis vinifera]	1	72.43	341	3e-167	495
	159	UN00917	61.26	52.23	60.67	21.93	15.75	9.72	48.0067	18.7861		---		AT5G55490.1	ATGEX1, GEX1	gamete expressed protein 1	2	46.26 | 40.2	495 | 102	1E-137 | 3E-13	425 | 73.9		evm_27.model.AmTr_v1.0_scaffold00024.3	2	44.27 | 40.21	558 | 97	3E-134 | 2E-13	418 | 73.6		gi|359485795|ref|XP_002271238.2|	PREDICTED: uncharacterized protein LOC100247755 [Vitis vinifera]	2	60.68 | 47.47	501 | 99	3E-179 | 1E-16	536 | 88.6
	160	UN00929	0.8	2.13	2.98	9.92	1.4	4.39	44.3333	24.4983		---		AT3G03050.1	CSLD3, KJK, ATCSLD3	cellulose synthase-like D3	1	84.99	873	0	1526		evm_27.model.AmTr_v1.0_scaffold00048.59	1	86.58	872	0	1542		gi|255558007|ref|XP_002520032.1|	Cellulose synthase A catalytic subunit 3 [UDP-forming], putative [Ricinus communis]	1	88.86	871	0	1597
	161	UN00933	0.8	7.11	9.65	13.61	4.92	10.48	45.6433	18.4104		---		AT3G12560.1	TRFL9, ATTBP2	TRF-like 9	1	32.03	487	4e-50	187		evm_27.model.AmTr_v1.0_scaffold00012.208	1	35.97	481	1e-50	188		gi|359478930|ref|XP_002283389.2|	PREDICTED: telomere repeat-binding protein 5-like [Vitis vinifera]	1	35.85	714	6e-83	286
	162	UN00942	1.6	12.83	11.42	8.16	16.89	34.94	54.3667	22.9448		---		AT4G31590.1	ATCSLC05, CSLC05, ATCSLC5, CSLC5	Cellulose-synthase-like C5	6	52.12 | 89.94 | 90 | 55.56 | 74.83 | 43.87	353 | 159 | 20 | 18 | 151 | 212	1E-167 | 1E-167 | 1E-167 | 1E-167 | 1E-57 | 1E-33	328 | 256 | 41.2 | 28.5 | 211 | 139		evm_27.model.AmTr_v1.0_scaffold00065.27	5	40.11 | 85.53 | 65 | 64.56 | 37.93	369 | 159 | 20 | 158 | 232	1E-137 | 1E-137 | 1E-137 | 5E-48 | 3E-28	250 | 245 | 33.5 | 182 | 121		gi|168041924|ref|XP_001773440.1|	cellulose synthase-like C3, glycosyltransferase family 2 [Physcomitrella patens subsp. patens]	5	43.1 | 83.65 | 80 | 59.12 | 38.57	348 | 159 | 20 | 159 | 210	2E-136 | 2E-136 | 2E-136 | 7E-42 | 3E-25	247 | 246 | 38.1 | 167 | 116
	163	UN00944	56	22.58	26.9	100.7	13.38	11.49	27.5633	24.219		K10609		AT5G46210.1	CUL4, ATCUL4	cullin4	1	84.3	739	0	1202		evm_27.model.AmTr_v1.0_scaffold00092.143	1	89.91	743	0	1296		gi|359483875|ref|XP_002270764.2|	PREDICTED: cullin-4 [Vitis vinifera]	1	85.3	830	0	1335
	164	UN00950	26.46	23.1	44.39	26.19	49.03	48.98	143.567	40.0614		---		AT2G38040.2	CAC3	acetyl Co-enzyme a carboxylase carboxyltransferase alpha subunit	2	76.56 | 38.89	401 | 342	0 | 0	553 | 206		evm_27.model.AmTr_v1.0_scaffold00029.292	4	79.15 | 35.29 | 70.59 | 33.84	398 | 408 | 17 | 331	0 | 0 | 0 | 2E-36	568 | 206 | 31.2 | 147		gi|359481689|ref|XP_002277825.2|	PREDICTED: acetyl-coenzyme A carboxylase carboxyl transferase subunit alpha, chloroplastic [Vitis vinifera]	3	79.95 | 49.04 | 82.35	399 | 365 | 17	0 | 0 | 0	578 | 298 | 34.3
	165	UN00957	545.9	84.89	281.02	308.26	238.6	110.37	109.043	119.666		---		AT3G05590.1	RPL18	ribosomal protein L18	1	53.51	185	5e-49	172		evm_27.model.AmTr_v1.0_scaffold00183.25	1	54.59	185	1e-50	176		gi|255564218|ref|XP_002523106.1|	60S ribosomal protein L18, putative [Ricinus communis]	1	52.97	185	3e-47	170
	166	UN00964	100.16	48.51	107.13	24.87	88.31	84.05	80.16	21.6653		---		AT3G59910.1	---	Ankyrin repeat family protein	1	73.79	599	0	823		evm_27.model.AmTr_v1.0_scaffold00066.79	1	69.58	595	0	761		gi|225434255|ref|XP_002276275.1|	PREDICTED: F-box/ankyrin repeat protein SKIP35-like [Vitis vinifera]	1	84.82	626	0	1014
	167	UN00977	9.69	5.28	36.37	5.27	59.14	27.87	20.5267	24.0291		---		AT1G23820.1	SPDS1	spermidine synthase 1	4	48.12 | 58.44 | 42.42 | 47.66	293 | 154 | 231 | 128	1E-62 | 6E-47 | 2E-38 | 2E-26	217 | 172 | 147 | 112		evm_27.model.AmTr_v1.0_scaffold00061.111	4	48.97 | 66.22 | 45.34 | 47.41	292 | 148 | 236 | 135	5E-64 | 1E-53 | 2E-42 | 6E-27	219 | 189 | 157 | 112		gi|255587587|ref|XP_002534321.1|	spermidine synthase 1, putative [Ricinus communis]	4	50.69 | 64.19 | 45.23 | 50.79	290 | 148 | 241 | 126	4E-66 | 9E-51 | 1E-41 | 8E-28	229 | 186 | 159 | 119
	168	UN00978	10.91	8.16	11.36	4.63	14.4	14.56	87.63	38.0505		---		AT4G19110.1	---	Protein kinase superfamily protein	2	57.29 | 28.06	288 | 196	1E-94 | 4E-07	306 | 53.9		evm_27.model.AmTr_v1.0_scaffold00048.184	2	58.39 | 31.63	310 | 215	2E-100 | 4E-05	322 | 46.6		gi|359474639|ref|XP_002265359.2|	PREDICTED: cyclin-dependent kinase F-4-like [Vitis vinifera]	2	48.37 | 33.33	430 | 195	1E-98 | 2E-11	320 | 71.2
	169	UN00981	7.69	1.44	17.6	60.6	2.14	7.66	29.9833	25.8359		---		AT3G28770.1	---	Protein of unknown function (DUF1216)	5	19.78 | 19.65 | 19.2 | 18.79 | 18.61	819 | 743 | 729 | 708 | 693	4E-16 | 7E-12 | 3E-11 | 6E-10 | 2E-08	84 | 70.1 | 68.2 | 63.9 | 58.5		evm_27.model.AmTr_v1.0_scaffold00045.152	4	21.35 | 20.61 | 21.08 | 20.68	684 | 752 | 408 | 532	1E-13 | 6E-09 | 1E-06 | 1E-06	75.1 | 59.7 | 52.4 | 52		gi|359488809|ref|XP_002272929.2|	PREDICTED: uncharacterized protein LOC100264483 [Vitis vinifera]	9	22.12 | 50 | 22.71 | 21.38 | 21.05 | 21.3 | 22.51 | 19.6 | 22.11	832 | 36 | 828 | 940 | 765 | 770 | 835 | 796 | 597	1E-25 | 1E-25 | 6E-16 | 4E-14 | 1E-12 | 2E-11 | 4E-10 | 2E-07 | 4E-04	100 | 40 | 87.4 | 81.3 | 76.3 | 72.4 | 68.2 | 59.7 | 48.5
	170	UN00998	0.81	30.45	40.4	6.35	80	25.6	23.4633	34.943		---		AT5G20250.4	DIN10	Raffinose synthase family protein	4	61.75 | 64.29 | 56.16 | 80.95	604 | 84 | 73 | 21	0 | 0 | 0 | 0	721 | 112 | 84.7 | 46.6		evm_27.model.AmTr_v1.0_scaffold00046.63	1	51.89	792	0	729		gi|359484223|ref|XP_002285418.2|	PREDICTED: probable galactinol--sucrose galactosyltransferase 6-like [Vitis vinifera]	1	54.95	819	0	823
	171	UN01014	1.22	17.46	41.26	6.37	55.32	24.69	2.83333	29.99		---		AT2G19170.1	SLP3	subtilisin-like serine protease 3	1	76.76	766	0	1157		evm_27.model.AmTr_v1.0_scaffold00025.201	1	72.49	767	0	1107		gi|225470678|ref|XP_002269786.1|	PREDICTED: subtilisin-like protease [Vitis vinifera]	1	80.26	765	0	1218
	172	UN01019	6.54	8.5	3.95	0.91	12.76	5.24	46.6267	21.5547		K00382		AT3G16950.1	LPD1, ptlpd1	lipoamide dehydrogenase 1	4	78.25 | 80.73 | 84.62 | 50	515 | 109 | 39 | 86	0 | 2E-46 | 5E-12 | 2E-11	722 | 176 | 69.7 | 68.2		evm_27.model.AmTr_v1.0_scaffold00003.16	4	79.02 | 87.04 | 76.92 | 51.16	510 | 108 | 39 | 86	0 | 5E-60 | 5E-60 | 9E-12	723 | 184 | 66.2 | 68.2		gi|225431914|ref|XP_002276853.1|	PREDICTED: dihydrolipoyl dehydrogenase [Vitis vinifera]	4	81.92 | 85.34 | 52.33 | 79.49	520 | 116 | 86 | 39	0 | 3E-51 | 1E-10 | 3E-10	764 | 193 | 69.3 | 67.8
	173	UN01023	187.62	14.08	113.72	14.59	46.58	154.6	127.993	82.5317		---		AT3G10985.1	SAG20, WI12, ATWI-12	senescence associated gene 20	1	45.45	110	1e-18	82.4		evm_27.model.AmTr_v1.0_scaffold00023.79	2	54.17 | 70	72 | 20	2E-21 | 2E-21	80.5 | 41.6		gi|255582832|ref|XP_002532189.1|	ricin-agglutinin family protein [Ricinus communis]	1	49.91	549	6e-152	464
	174	UN01035	253.73	129.55	81.61	74.98	154.75	154.79	116.003	34.3549		---		AT2G28000.1	CPN60A, CH-CPN60A, SLP	chaperonin-60alpha	1	81.6	587	0	915		evm_27.model.AmTr_v1.0_scaffold00009.27	1	87.37	586	0	976		gi|359479362|ref|XP_002277357.2|	PREDICTED: ruBisCO large subunit-binding protein subunit alpha, chloroplastic-like [Vitis vinifera]	1	89.29	588	0	991
	175	UN01037	4.1	36.57	20.2	7.19	55.79	38.61	5.22	25.8875		---		AT2G24630.1	ATCSLC08, CSLC08, ATCSLC8	Glycosyl transferase family 2 protein	4	85.24 | 67.66 | 60.98 | 74.47	332 | 167 | 164 | 47	0 | 0 | 3E-63 | 3E-63	530 | 218 | 181 | 81.6		evm_27.model.AmTr_v1.0_scaffold00013.213	5	81.46 | 67.95 | 45.68 | 70 | 71.43	302 | 156 | 162 | 20 | 14	0 | 0 | 0 | 0 | 0	466 | 196 | 147 | 35.4 | 25.8		gi|168041924|ref|XP_001773440.1|	cellulose synthase-like C3, glycosyltransferase family 2 [Physcomitrella patens subsp. patens]	5	83.33 | 61.49 | 53.09 | 69.77 | 60	312 | 161 | 162 | 43 | 20	0 | 0 | 0 | 0 | 0	488 | 176 | 154 | 70.9 | 36.6
	176	UN01047	561.72	102.36	2.89	25.95	3.44	39.95	28.9033	324.482		K04079		AT5G52640.1	HSP81-1, ATHS83, HSP81.1, HSP83, ATHSP90.1, AtHsp90-1, HSP90.1	heat shock protein 90.1	1	87.38	705	0	1137		evm_27.model.AmTr_v1.0_scaffold00001.87	1	91.08	706	0	1160		gi|224134805|ref|XP_002327494.1|	predicted protein [Populus trichocarpa]	1	92.6	703	0	1171
	177	UN01052	2.88	11.99	9.23	3.81	11.96	28.94	35.69	15.0837		K03526		AT5G60600.1	GCPE, ISPG, CSB3, CLB4, HDS	4-hydroxy-3-methylbut-2-enyl diphosphate synthase	1	83.45	743	0	1226		evm_27.model.AmTr_v1.0_scaffold00175.30	1	86.54	743	0	1254		gi|356543460|ref|XP_003540178.1|	PREDICTED: 4-hydroxy-3-methylbut-2-en-1-yl diphosphate synthase-like [Glycine max]	1	86.12	742	0	1262
	178	UN01057	22.68	0.24	0.36	0.92	0	0	5.45	15.4434		K06185		AT5G60790.1	ATGCN1, GCN1	ABC transporter family protein	1	84.85	561	0	895		evm_27.model.AmTr_v1.0_scaffold00072.127	1	89.82	560	0	939		gi|255565409|ref|XP_002523695.1|	ATP-dependent transporter, putative [Ricinus communis]	1	91.09	561	0	955
	179	UN01059	166.25	11.52	76.33	12.75	47.56	37.05	111.813	64.7135		K00876		AT1G55810.3	UKL3	uridine kinase-like 3	2	83.24 | 88.99	364 | 109	0 | 0	583 | 201		evm_27.model.AmTr_v1.0_scaffold00061.163	2	82.97 | 85.71	364 | 112	0 | 0	592 | 204		gi|225463508|ref|XP_002263911.1|	PREDICTED: uridine kinase-like protein 4 [Vitis vinifera]	2	90.36 | 91.3	363 | 115	0 | 0	637 | 218
	180	UN01073	24.81	14	31.81	4.88	54.59	39.17	10.68	18.7092		---		AT3G57880.1	---	Calcium-dependent lipid-binding (CaLB domain) plant phosphoribosyltransferase family protein	6	53.66 | 41.06 | 55.61 | 91.43 | 72.22 | 63.16	423 | 436 | 187 | 35 | 18 | 38	2E-112 | 1E-72 | 1E-56 | 1E-56 | 1E-56 | 5E-05	363 | 255 | 162 | 67.8 | 30.8 | 47.4		evm_27.model.AmTr_v1.0_scaffold00022.254	3	60.71 | 40.03 | 100	336 | 582 | 20	1E-106 | 5E-98 | 9E-05	347 | 324 | 45.8		gi|226491740|ref|NP_001152102.1|	phosphoribosylanthranilate transferase [Zea mays]	3	76.22 | 35.65 | 90	185 | 589 | 20	3E-153 | 3E-153 | 3E-153	275 | 270 | 43.9
	181	UN01076	13.24	17.21	26.01	8.57	36.6	42.48	53.0367	16.0309		K13525		AT5G03340.1	---	ATPase, AAA-type, CDC48 protein	1	74.04	805	0	1069		evm_27.model.AmTr_v1.0_scaffold00085.22	1	77.19	789	0	1107		gi|225456951|ref|XP_002281671.1|	PREDICTED: cell division cycle protein 48 homolog [Vitis vinifera]	1	77.86	786	0	1108
	182	UN01080	169.45	26.09	62.27	43.04	69.09	67.08	40.5567	34.733		K16911		AT5G62190.1	PRH75	DEAD box RNA helicase (PRH75)	1	74.12	537	0	734		evm_27.model.AmTr_v1.0_scaffold00069.196	1	76.31	536	0	778		gi|359490274|ref|XP_002269873.2|	PREDICTED: DEAD-box ATP-dependent RNA helicase 7-like [Vitis vinifera]	1	79.96	539	0	804
	183	UN01082	93.67	15.51	23.32	31.83	26.81	18.74	17.9867	20.9019		K14799		AT1G42440.1	---	FUNCTIONS IN: molecular_function unknown; INVOLVED IN: ribosome biogenesis; LOCATED IN: nucleus; EXPRESSED IN: 22 plant structures; EXPRESSED DURING: 13 growth stages; CONTAINS InterPro DOMAIN/s: AARP2CN (InterPro:IPR012948), Protein of unknown function DUF663 (InterPro:IPR007034); BEST Arabidopsis thaliana protein match is: P-loop containing nucleoside triphosphate hydrolases superfamily protein…	1	66.46	799	0	1060		evm_27.model.AmTr_v1.0_scaffold00045.176	1	65.26	806	0	1038		gi|225457538|ref|XP_002270499.1|	PREDICTED: pre-rRNA-processing protein TSR1 homolog [Vitis vinifera]	1	73.69	802	0	1186
	184	UN01086	125.25	109.15	108.09	50.22	153.47	106.69	69.2	20.5285		---		AT4G24330.1	---	Protein of unknown function (DUF1682)	1	67.8	382	2e-158	473		evm_27.model.AmTr_v1.0_scaffold00017.28	1	67.22	482	0	560		gi|255576205|ref|XP_002528996.1|	conserved hypothetical protein [Ricinus communis]	1	67.36	432	3e-168	501
	185	UN01088	12.86	21.94	22.98	12.69	57.5	29.41	45.1067	15.0979		---		AT4G02280.1	SUS3, ATSUS3	sucrose synthase 3	2	48.63 | 73.06	621 | 193	0 | 0	517 | 309		evm_27.model.AmTr_v1.0_scaffold00106.5	2	54.29 | 77.72	617 | 193	0 | 0	593 | 322		gi|225444613|ref|XP_002275155.1|	PREDICTED: sucrose synthase [Vitis vinifera]	2	53.59 | 84.54	627 | 194	0 | 0	590 | 348
	186	UN01091	10.38	11.59	24.26	14.42	30.86	60.61	87.58	33.2928		---		AT3G25140.1	GAUT8, QUA1	Nucleotide-diphospho-sugar transferases superfamily protein	1	85.79	190	8e-105	337		evm_27.model.AmTr_v1.0_scaffold00135.64	1	87.89	190	1e-108	346		gi|225432906|ref|XP_002284181.1|	PREDICTED: magnesium transporter MRS2-I isoform 1 [Vitis vinifera]	4	52.32 | 77.61 | 88 | 56.07	302 | 67 | 25 | 107	3E-96 | 3E-96 | 3E-96 | 4E-14	248 | 106 | 43.5 | 79
	187	UN01094	1.25	42.95	11.14	3.44	8.59	2.28	1.12333	21.9455		---		AT4G19170.1	NCED4, CCD4	nine-cis-epoxycarotenoid dioxygenase 4	5	46.49 | 36.68 | 82.35 | 33.8 | 33.95	271 | 199 | 17 | 142 | 162	5E-82 | 5E-82 | 5E-82 | 2E-09 | 3E-07	208 | 103 | 34.7 | 61.6 | 54.7		evm_27.model.AmTr_v1.0_scaffold00011.172	4	35.69 | 39.59 | 37.08 | 32.17	269 | 197 | 89 | 143	1E-63 | 1E-63 | 7E-08 | 1E-07	145 | 115 | 55.8 | 54.7		gi|225427589|ref|XP_002268404.1|	PREDICTED: probable carotenoid cleavage dioxygenase 4, chloroplastic-like [Vitis vinifera]	5	46.97 | 41.21 | 73.33 | 33.79 | 33.54	264 | 199 | 15 | 145 | 161	1E-86 | 1E-86 | 1E-86 | 7E-10 | 7E-07	219 | 116 | 30 | 66.6 | 57
	188	UN01095	57.38	17.78	72.73	70.49	19.21	12.96	4.53	28.5855		K09422		AT1G63910.1	AtMYB103, MYB103	myb domain protein 103	1	46.07	369	1e-93	300		evm_27.model.AmTr_v1.0_scaffold00001.72	1	48.13	347	1e-89	288		gi|225426160|ref|XP_002273004.1|	PREDICTED: transcription factor MYB86 [Vitis vinifera]	1	67.41	313	1e-142	429
	189	UN01125	216.12	0.99	33.07	6.26	2.58	2.55	0.7	144.533		---		AT1G27680.1	APL2	ADPGLC-PPase large subunit	4	79.34 | 82.73 | 82.61 | 70	271 | 110 | 23 | 20	5E-177 | 5E-177 | 5E-177 | 5E-177	417 | 193 | 43.1 | 32		evm_27.model.AmTr_v1.0_scaffold00011.69	2	73.05 | 85.84	334 | 113	0 | 0	460 | 199		gi|224085694|ref|XP_002307668.1|	predicted protein, partial [Populus trichocarpa]	2	70 | 84.96	340 | 113	3E-177 | 3E-177	451 | 194
	190	UN01129	18.41	26.34	21.33	1.73	83.2	119.63	52.4333	56.5768		---		AT1G56410.1	ERD2, HSP70T-1	heat shock protein 70 (Hsp 70) family protein	5	58.28 | 91.3 | 70.53 | 60.87 | 58.33	326 | 115 | 207 | 23 | 24	3E-146 | 3E-146 | 1E-74 | 1E-74 | 1E-74	318 | 221 | 255 | 36.6 | 30		evm_27.model.AmTr_v1.0_scaffold00002.54	5	48.61 | 65.14 | 53.37 | 61.11 | 45.45	323 | 109 | 208 | 18 | 22	2E-99 | 2E-99 | 8E-54 | 8E-54 | 8E-54	238 | 144 | 187 | 32.7 | 30.8		gi|225434984|ref|XP_002284008.1|	PREDICTED: heat shock cognate 70 kDa protein isoform 1 [Vitis vinifera]	3	63.89 | 65.4 | 62.5	324 | 289 | 264	5E-107 | 7E-90 | 1E-84	348 | 302 | 288
	191	UN01132	12.57	20.16	26.33	2.14	32.26	52.99	41.7667	20.0976		K13525		AT3G09840.1	CDC48, ATCDC48, CDC48A	cell division cycle 48	2	73.5 | 35.64	766 | 289	0 | 2E-25	1040 | 113		evm_27.model.AmTr_v1.0_scaffold00085.22	2	76.02 | 40.58	759 | 276	0 | 1E-34	1063 | 142		gi|225456951|ref|XP_002281671.1|	PREDICTED: cell division cycle protein 48 homolog [Vitis vinifera]	2	77.4 | 40.07	761 | 277	0 | 1E-31	1073 | 137
	192	UN01148	20.17	24.96	58.35	109.52	28.47	29.52	32.4033	20.2908		---		AT4G13350.2	NIG	NSP (nuclear shuttle protein)-interacting GTPase	1	42	681	2e-135	418		evm_27.model.AmTr_v1.0_scaffold00142.32	2	67.93 | 39.53	396 | 258	4E-162 | 1E-38	493 | 154		gi|359484370|ref|XP_002281316.2|	PREDICTED: uncharacterized protein LOC100249171 [Vitis vinifera]	1	52.22	766	0	661
	193	UN01149	31.51	110.82	84.57	7.9	111.66	55.2	22.3867	48.7396		K01507		AT1G15690.1	AVP1, ATAVP3, AVP-3, AtVHP1;1	Inorganic H pyrophosphatase family protein	1	83.68	772	0	1273		evm_27.model.AmTr_v1.0_scaffold00033.157	1	90.99	766	0	1351		gi|225463618|ref|XP_002273207.1|	PREDICTED: pyrophosphate-energized vacuolar membrane proton pump [Vitis vinifera]	1	89.47	769	0	1341
	194	UN01151	0.42	4.74	26.42	10.85	36.43	13.87	0.153333	21.2429		---		AT1G28135.1	---	unknown protein; FUNCTIONS IN: molecular_function unknown; INVOLVED IN: biological_process unknown; LOCATED IN: chloroplast; Has 7 Blast hits to 7 proteins in 1 species: Archae - 0; Bacteria - 0; Metazoa - 0; Fungi - 0; Plants - 7; Viruses - 0; Other Eukaryotes - 0 (source: NCBI BLink).	1	80.77	26	3e-06	45.4		---	---	---	---	---	---		gi|357436159|ref|XP_003588355.1|	Mitochondrial protein, putative [Medicago truncatula]	4	85.57 | 64.34 | 86.9 | 100	194 | 129 | 84 | 27	4E-129 | 4E-129 | 9E-35 | 3E-07	330 | 155 | 147 | 58.5
	195	UN01152	26.92	60.22	17.38	12.73	14.44	53.46	95.86	32.9666		---		AT2G39950.1	---	unknown protein; Has 978 Blast hits to 254 proteins in 81 species: Archae - 0; Bacteria - 8; Metazoa - 109; Fungi - 53; Plants - 41; Viruses - 0; Other Eukaryotes - 767 (source: NCBI BLink).	1	43.41	645	6e-109	350		evm_27.model.AmTr_v1.0_scaffold00029.329	1	58.43	267	1e-85	275		gi|225449212|ref|XP_002279619.1|	PREDICTED: uncharacterized protein LOC100251255 [Vitis vinifera]	1	54.83	662	1e-173	524
	196	UN01170	0	0.5	0.37	0.4	0.19	1.03	27.8633	21.1525		---		AT1G02660.1	---	alpha/beta-Hydrolases superfamily protein	1	53.14	557	2e-157	479		evm_27.model.AmTr_v1.0_scaffold00057.38	1	55.46	559	7e-173	522		gi|255548495|ref|XP_002515304.1|	triacylglycerol lipase, putative [Ricinus communis]	2	63.84 | 65.85	531 | 41	0 | 6E-05	583 | 50.8
	197	UN01179	6.35	1.01	5.95	0.67	1.86	1.03	32.3133	18.1569		---		AT1G21680.1	---	DPP6 N-terminal domain-like protein	6	41.07 | 77.78 | 39.05 | 47.06 | 41.72 | 31.29	319 | 18 | 210 | 170 | 163 | 342	1E-54 | 1E-54 | 4E-31 | 1E-29 | 1E-27 | 1E-22	201 | 32.7 | 130 | 126 | 120 | 104		evm_27.model.AmTr_v1.0_scaffold00045.41	6	31.39 | 66.67 | 32.37 | 30.28 | 34.13 | 24.52	309 | 18 | 173 | 218 | 167 | 367	1E-34 | 1E-34 | 1E-16 | 2E-13 | 4E-13 | 7E-06	135 | 30.4 | 84 | 73.6 | 72.8 | 49.3		gi|357121960|ref|XP_003562684.1|	PREDICTED: protein tolB-like [Brachypodium distachyon]	6	36.64 | 33.78 | 83.33 | 39.05 | 42.35 | 40.68	333 | 225 | 18 | 210 | 170 | 177	6E-70 | 6E-70 | 6E-70 | 1E-30 | 4E-30 | 1E-24	182 | 93.2 | 34.7 | 133 | 131 | 114
	198	UN01202	0.42	0.25	2.61	0.14	0.93	28.26	0.25	19.963		---		AT4G22200.1	AKT2/3, AKT3, AKT2, KT2/3	potassium transport 2/3	4	78.05 | 46.81 | 64.62 | 60	205 | 329 | 212 | 80	0 | 0 | 0 | 0	335 | 285 | 284 | 99.8		evm_27.model.AmTr_v1.0_scaffold00070.132	4	77.72 | 49.85 | 66.67 | 63.29	202 | 327 | 195 | 79	0 | 0 | 0 | 0	340 | 322 | 270 | 106		gi|225447945|ref|XP_002268924.1|	PREDICTED: potassium channel AKT2/3-like [Vitis vinifera]	4	85.37 | 55.98 | 72.19 | 65	205 | 343 | 187 | 80	0 | 0 | 0 | 0	373 | 358 | 282 | 106
	199	UN01214	2.55	6.31	25.22	14.09	36.85	9.61	1.02667	16.9627		---		AT3G01750.1	---	Ankyrin repeat family protein	2	28.73 | 26.42	623 | 670	2E-33 | 1E-20	138 | 97.4		evm_27.model.AmTr_v1.0_scaffold00005.72	2	28.14 | 28.98	668 | 521	8E-27 | 4E-21	116 | 98.6		gi|359488622|ref|XP_003633791.1|	PREDICTED: uncharacterized protein LOC100257639 [Vitis vinifera]	1	31.66	739	3e-60	221
	200	UN01218	17.02	32.09	11.59	3.66	20.59	59	19.1	18.681		K09487		AT4G24190.1	SHD, HSP90.7, AtHsp90.7, AtHsp90-7	Chaperone protein htpG family protein	1	81.75	778	0	1188		evm_27.model.AmTr_v1.0_scaffold00041.114	1	87.25	761	0	1239		gi|225457939|ref|XP_002273785.1|	PREDICTED: endoplasmin homolog [Vitis vinifera]	1	87.26	777	0	1238
	201	UN01219	0.43	30.34	7.48	15.32	20.78	45.24	0.153333	24.6668		---		AT2G47440.1	---	Tetratricopeptide repeat (TPR)-like superfamily protein	2	63.69 | 68.42	471 | 38	0 | 3E-10	533 | 63.9		evm_27.model.AmTr_v1.0_scaffold00057.29	1	57.17	474	6e-149	449		gi|225437529|ref|XP_002275599.1|	PREDICTED: uncharacterized protein LOC100264117 [Vitis vinifera]	2	73.38 | 82.05	477 | 39	0 | 5E-11	618 | 70.1
	202	UN01220	0.85	3.79	10.66	1.08	3.18	8.06	66.6733	39.3938		---		AT1G71070.1	---	Core-2/I-branching beta-1,6-N-acetylglucosaminyltransferase family protein	1	48.47	359	1e-115	359		evm_27.model.AmTr_v1.0_scaffold00025.165	1	54.3	337	1e-123	376		gi|356523099|ref|XP_003530179.1|	PREDICTED: xylosyltransferase 1-like [Glycine max]	1	55.52	362	1e-138	422
	203	UN01221	34.47	111.24	28.43	61.7	28.46	28.34	47.66	19.7208		---		AT5G58430.1	ATEXO70B1, EXO70B1	exocyst subunit exo70 family protein B1	1	60.53	636	0	720		evm_27.model.AmTr_v1.0_scaffold00023.35	1	46.25	653	0	540		gi|225434439|ref|XP_002272867.1|	PREDICTED: uncharacterized protein LOC100255378 [Vitis vinifera]	1	63.58	637	0	739
	204	UN01222	0	0.51	0.37	1.76	0.56	4.16	167.3	135.416		K09840		AT3G14440.1	NCED3, ATNCED3, STO1, SIS7	nine-cis-epoxycarotenoid dioxygenase 3	1	62.06	564	0	664		evm_27.model.AmTr_v1.0_scaffold00092.158	2	61.94 | 36.14	557 | 83	0 | 5E-05	645 | 46.6		gi|350535531|ref|NP_001234455.1|	nine-cis-epoxycarotenoid dioxygenase [Solanum lycopersicum]	1	60.27	599	0	678
	205	UN01226	9.37	5.06	7.3	7.33	5.81	18.74	65.1733	27.6205		---		AT2G43490.6	---	Ypt/Rab-GAP domain of gyp1p superfamily protein	3	51.18 | 62.71 | 38.64	510 | 118 | 88	3E-173 | 3E-173 | 3E-173	453 | 147 | 51.6		evm_27.model.AmTr_v1.0_scaffold00066.149	3	54.67 | 62.89 | 48.19	514 | 97 | 83	0 | 0 | 0	491 | 129 | 65.9		gi|255586955|ref|XP_002534076.1|	conserved hypothetical protein [Ricinus communis]	3	61.12 | 67.59 | 56.79	463 | 108 | 81	0 | 0 | 0	520 | 149 | 78.2
	206	UN01228	32.38	197.41	48.49	101.41	134.96	152.54	6.2	78.5461		---		AT5G67360.1	ARA12	Subtilase family protein	3	63.04 | 65.13 | 58.14	460 | 261 | 43	0 | 0 | 0	551 | 315 | 43.9		evm_27.model.AmTr_v1.0_scaffold00144.40	2	60.53 | 58.96	456 | 268	0 | 0	526 | 295		gi|225438930|ref|XP_002284101.1|	PREDICTED: subtilisin-like protease-like isoform 1 [Vitis vinifera]	3	64.86 | 65.67 | 63.83	461 | 268 | 47	0 | 0 | 0	588 | 332 | 45.8
	207	UN01250	6.41	9.65	6.39	4.9	5.27	7.05	77.34	38.1333		---		AT5G49665.1	---	Zinc finger (C3HC4-type RING finger) family protein	1	46.48	768	1e-156	477		evm_27.model.AmTr_v1.0_scaffold00033.6	1	48.34	753	3e-167	504		gi|359480518|ref|XP_002262605.2|	PREDICTED: uncharacterized protein LOC100245763 [Vitis vinifera]	1	55.99	734	0	613
	208	UN01258	6.85	95.07	8.09	34.77	16.19	9.41	13.4333	36.8303		K06617		AT5G40390.1	SIP1	Raffinose synthase family protein	1	64.91	795	0	1068		evm_27.model.AmTr_v1.0_scaffold00085.14	1	70.26	797	0	1186		gi|225452378|ref|XP_002275628.1|	PREDICTED: galactinol--sucrose galactosyltransferase [Vitis vinifera]	1	75.95	786	0	1248
	209	UN01260	3.43	0.25	17.69	0.41	27.13	1.31	0.126667	20.4458		---		AT1G18540.1	---	Ribosomal protein L6 family protein	4	63.76 | 60 | 76.56 | 45.76	218 | 60 | 64 | 59	3E-69 | 2E-14 | 5E-10 | 4E-06	229 | 73.9 | 60.8 | 49.3		evm_27.model.AmTr_v1.0_scaffold00022.263	4	59.91 | 59.68 | 81.82 | 54.24	217 | 62 | 33 | 59	2E-69 | 7E-24 | 7E-24 | 1E-09	229 | 74.3 | 55.5 | 58.9		gi|225450215|ref|XP_002265394.1|	PREDICTED: 60S ribosomal protein L6 [Vitis vinifera]	4	68.04 | 59.68 | 72.73 | 49.15	219 | 62 | 77 | 59	1E-73 | 3E-14 | 1E-10 | 2E-06	244 | 76.6 | 65.9 | 53.5
	210	UN01261	31.7	30.79	7.34	31.4	3.96	3.66	3.66333	15.3123		---		ATCG00040.1	MATK	maturase K	2	60.57 | 57.14	421 | 77	1E-160 | 5E-18	480 | 86.3		---	---	---	---	---	---		gi|32480824|ref|NP_862735.1|	maturase K (chloroplast) [Calycanthus floridus var. glaucus]	3	84.95 | 83.1 | 64.29	412 | 71 | 28	0 | 2E-31 | 2E-31	684 | 122 | 37.7
	211	UN01262	2.14	74.82	23.16	6.28	38.64	61.25	19.7567	35.831		K01662		AT4G15560.1	CLA1, DEF, CLA, DXS, DXPS2	Deoxyxylulose-5-phosphate synthase	6	90.03 | 67.4 | 58.02 | 95 | 75 | 52.17	321 | 181 | 131 | 40 | 36 | 46	0 | 0 | 0 | 0 | 0 | 8E-05	561 | 232 | 139 | 82 | 58.9 | 46.6		evm_27.model.AmTr_v1.0_scaffold00057.102	6	90.03 | 73.91 | 60.5 | 87.5 | 85 | 72.41	321 | 161 | 119 | 40 | 40 | 29	0 | 0 | 0 | 0 | 0 | 0	556 | 232 | 139 | 75.9 | 74.3 | 47.4		gi|350539507|ref|NP_001234672.1|	1-D-deoxyxylulose 5-phosphate synthase [Solanum lycopersicum]	6	93.77 | 70.95 | 58.78 | 97.5 | 85 | 90.91	321 | 179 | 131 | 40 | 40 | 22	0 | 0 | 0 | 0 | 0 | 0	573 | 251 | 140 | 84.7 | 74.7 | 47.4
	212	UN01265	37.28	18.58	47.27	15.16	28.85	74.63	55.1233	17.5577		---		AT1G32230.1	RCD1, CEO, CEO1, ATP8, AtRCD1	WWE protein-protein interaction domain protein family	6	47.5 | 35.05 | 48.94 | 36.53 | 75 | 41.94	40 | 97 | 47 | 219 | 20 | 31	2E-25 | 2E-25 | 2E-25 | 1E-24 | 9E-04 | 9E-04	55.5 | 52.4 | 48.1 | 109 | 31.6 | 30.8		evm_27.model.AmTr_v1.0_scaffold00048.66	4	47.12 | 37.1 | 59.57 | 39.9	104 | 186 | 47 | 208	1E-53 | 1E-53 | 1E-53 | 4E-36	102 | 93.2 | 55.1 | 144		gi|359474462|ref|XP_002276953.2|	PREDICTED: inactive poly [ADP-ribose] polymerase RCD1-like [Vitis vinifera]	4	40.78 | 41.9 | 30.99 | 53.06	206 | 210 | 171 | 49	4E-86 | 4E-86 | 4E-86 | 4E-86	157 | 92.8 | 79.7 | 54.7
	213	UN01273	7.3	11.22	30.38	82.64	11.52	1.84	1.53333	36.4589		---		AT5G49730.1	ATFRO6, FRO6	ferric reduction oxidase 6	1	52.79	718	0	734		evm_27.model.AmTr_v1.0_scaffold00099.153	1	50.7	710	0	731		gi|359486141|ref|XP_002266723.2|	PREDICTED: ferric reduction oxidase 7, chloroplastic-like [Vitis vinifera]	1	55.54	722	0	798
	214	UN01280	0.43	10.22	25.32	8.36	40.49	11.56	1.32	20.4787		---		AT3G01750.1	---	Ankyrin repeat family protein	1	50.58	605	0	540		evm_27.model.AmTr_v1.0_scaffold00005.72	1	53.33	600	0	569		gi|359488622|ref|XP_003633791.1|	PREDICTED: uncharacterized protein LOC100257639 [Vitis vinifera]	1	57.22	713	0	713
	215	UN01289	0.86	36.1	14.39	10.16	37.54	5.79	0.406667	23.5437		---		AT4G27680.1	---	P-loop containing nucleoside triphosphate hydrolases superfamily protein	1	71.48	263	4e-112	349		evm_27.model.AmTr_v1.0_scaffold00027.69	1	78.99	238	1e-117	362		gi|225455284|ref|XP_002271615.1|	PREDICTED: uncharacterized protein LOC100264007 [Vitis vinifera]	1	76.6	265	4e-118	383
	216	UN01294	0	0.77	0.38	0.82	0	30.83	2.49333	22.3398		---		AT2G16730.1	BGAL13	glycosyl hydrolase family 35 protein	2	55.81 | 50.68	516 | 296	0 | 0	587 | 306		evm_27.model.AmTr_v1.0_scaffold00138.25	2	58.85 | 48.81	486 | 293	0 | 0	612 | 305		gi|224103199|ref|XP_002312963.1|	predicted protein [Populus trichocarpa]	2	58.23 | 54.05	541 | 296	0 | 0	631 | 340
	217	UN01340	8.26	3.1	9.74	0.55	5.93	6.37	45.5233	21.4806		---		AT4G22990.1	---	Major Facilitator Superfamily with SPX (SYG1/Pho81/XPR1) domain-containing protein	3	70.53 | 32.81 | 40.24	655 | 128 | 82	0 | 3E-09 | 3E-04	871 | 60.8 | 44.7		evm_27.model.AmTr_v1.0_scaffold00069.134	1	76.83	587	0	865		gi|225426757|ref|XP_002282540.1|	PREDICTED: SPX domain-containing membrane protein At4g22990 [Vitis vinifera]	1	73.73	708	0	959
	218	UN01344	0.43	1.03	5.73	37.13	1.53	0.53	0.126667	21.9422		---		AT1G68090.1	ANNAT5, ANN5	annexin 5	1	35	160	2e-17	84.7		evm_27.model.AmTr_v1.0_scaffold00024.25	3	44.94 | 55 | 71.43	158 | 20 | 14	9E-32 | 9E-32 | 9E-32	119 | 26.6 | 25.4		gi|356524724|ref|XP_003530978.1|	PREDICTED: annexin D5-like [Glycine max]	1	48.1	158	8e-32	130
	219	UN01348	3.48	381.8	38.63	9.29	31.4	38.55	2.78	229.736		K15893		AT1G68010.1	HPR, ATHPR1	hydroxypyruvate reductase	2	85.33 | 83.33	225 | 162	3E-180 | 3E-180	376 | 276		evm_27.model.AmTr_v1.0_scaffold00152.29	2	72.73 | 85.8	264 | 162	5E-178 | 5E-178	356 | 287		gi|115443619|ref|NP_001045589.1|	Os02g0101500 [Oryza sativa Japonica Group]	2	87.11 | 87.65	225 | 162	0 | 0	385 | 288
	220	UN01379	81.42	10.92	24.24	22.18	17.72	18.19	23.8967	18.544		---		AT3G11540.1	SPY	Tetratricopeptide repeat (TPR)-like superfamily protein	2	51.99 | 66.67	629 | 51	0 | 6E-15	548 | 79.7		evm_27.model.AmTr_v1.0_scaffold00040.99	2	54.85 | 60	629 | 85	0 | 6E-20	573 | 95.1		gi|225440809|ref|XP_002281883.1|	PREDICTED: probable UDP-N-acetylglucosamine--peptide N-acetylglucosaminyltransferase SPINDLY [Vitis vinifera]	2	54.82 | 52.04	633 | 98	0 | 5E-20	578 | 99.8
	221	UN01415	9.24	10.19	8.12	9.95	9.29	19.08	66.19	23.8531		K13754		AT1G54115.1	ATCCX4, CCX4	cation calcium exchanger 4	1	60.03	653	0	716		evm_27.model.AmTr_v1.0_scaffold00024.305	1	63.61	676	0	744		gi|225442089|ref|XP_002272580.1|	PREDICTED: cation/calcium exchanger 4 [Vitis vinifera]	1	64.45	661	0	788
	222	UN01416	3.52	14.37	4.64	6.17	3.48	46.5	25.1233	20.8392		---		AT4G24000.1	ATCSLG2, CSLG2	cellulose synthase like G2	2	33.61 | 29.39	479 | 262	2E-75 | 6E-15	261 | 79.3		evm_27.model.AmTr_v1.0_scaffold00021.213	3	37.37 | 26.36 | 40	479 | 220 | 60	5E-90 | 1E-13 | 6E-05	300 | 73.9 | 46.2		gi|359477705|ref|XP_002280742.2|	PREDICTED: cellulose synthase-like protein G2-like [Vitis vinifera]	2	43.09 | 29.08	485 | 337	1E-114 | 1E-23	369 | 110
	223	UN01439	2.21	0.26	0.78	1.13	0.39	0.54	39.1633	28.0094		---		---	---	---	---	---	---	---	---		---	---	---	---	---	---		---	---	---	---	---	---	---
	224	UN01445	9.72	20.73	7.96	13.23	18.27	50.75	0.29	19.2701		K16903		AT4G24670.2	TAR2	tryptophan aminotransferase related 2	1	51.38	436	5e-149	446		evm_27.model.AmTr_v1.0_scaffold00011.7	1	51.69	443	2e-152	455		gi|225456934|ref|XP_002281408.1|	PREDICTED: tryptophan aminotransferase-related protein 2 [Vitis vinifera]	1	57.57	436	7e-171	506
	225	UN01459	3.1	2.63	41.61	44.83	26.09	3.78	0.48	29.17		K14491		AT2G25180.1	ARR12, RR12	response regulator 12	1	58.46	390	3e-125	390		evm_27.model.AmTr_v1.0_scaffold00086.120	2	59.27 | 26.39	410 | 144	6E-134 | 2E-04	413 | 44.7		gi|225430376|ref|XP_002282928.1|	PREDICTED: two-component response regulator ARR12-like [Vitis vinifera]	3	69.05 | 28.14 | 38.46	391 | 231 | 26	1E-168 | 7E-10 | 7E-10	509 | 57 | 25.4
	226	UN01460	36.29	37.34	59.72	18.34	74.78	76.54	50.3067	16.9358		---		AT4G00570.1	NAD-ME2	NAD-dependent malic enzyme 2	3	57.8 | 55.22 | 74.89	218 | 230 | 219	4E-94 | 4E-94 | 5E-88	200 | 165 | 292		evm_27.model.AmTr_v1.0_scaffold00009.344	4	55.98 | 84.38 | 76.13 | 38.89	343 | 96 | 222 | 108	6E-105 | 6E-105 | 2E-92 | 7E-10	242 | 158 | 303 | 62		gi|224127578|ref|XP_002320109.1|	predicted protein [Populus trichocarpa]	6	61.64 | 84.38 | 86.05 | 70.21 | 78.51 | 37.04	232 | 96 | 43 | 47 | 228 | 108	1E-118 | 1E-118 | 1E-118 | 1E-118 | 7E-94 | 4E-08	185 | 165 | 74.3 | 68.9 | 311 | 60.8
	227	UN01465	73.97	9.21	50.42	47.71	20.27	9.2	14.7633	22.7022		---		AT5G55860.1	---	Plant protein of unknown function (DUF827)	4	58.56 | 29.34 | 54.17 | 28.21	111 | 334 | 144 | 234	6E-48 | 6E-48 | 1E-19 | 1E-19	123 | 87.8 | 71.2 | 45.4		evm_27.model.AmTr_v1.0_scaffold00061.227	6	65.14 | 46.59 | 60 | 49.66 | 32.04 | 33.93	109 | 88 | 20 | 145 | 103 | 112	2E-47 | 2E-47 | 2E-47 | 6E-18 | 6E-18 | 1E-07	142 | 58.9 | 28.5 | 66.2 | 43.5 | 54.7		gi|255563560|ref|XP_002522782.1|	Paramyosin, putative [Ricinus communis]	5	69.72 | 40.99 | 60 | 35.44 | 59.86	109 | 322 | 20 | 237 | 142	5E-75 | 5E-75 | 5E-75 | 5E-35 | 5E-35	149 | 149 | 27.7 | 89.4 | 82.4
	228	UN01477	5.76	22.38	32.15	6.5	60.46	35.48	7.07	24.6772		---		AT4G23740.1	---	Leucine-rich repeat protein kinase family protein	2	71.96 | 61.03	321 | 136	2E-156 | 2E-47	473 | 179		evm_27.model.AmTr_v1.0_scaffold00122.49	2	55.56 | 51.54	351 | 130	1E-115 | 9E-34	366 | 137		gi|224072093|ref|XP_002303623.1|	predicted protein [Populus trichocarpa]	3	71.95 | 65.1 | 70.59	385 | 192 | 17	0 | 0 | 0	533 | 208 | 30
	229	UN01483	95.75	24.49	27.86	31.36	47.39	59.59	51.4533	15.6771		---		AT4G24620.1	PGI1, PGI	phosphoglucose isomerase 1	1	55.81	559	0	536		evm_27.model.AmTr_v1.0_scaffold00135.20	1	58.14	559	0	545		gi|356515698|ref|XP_003526535.1|	PREDICTED: glucose-6-phosphate isomerase-like [Glycine max]	1	58.91	567	0	558
	230	UN01485	0	0.26	0.39	0	0.39	1.9	25.5167	19.4229		---		AT3G13080.1	ATMRP3, MRP3, ABCC3	multidrug resistance-associated protein 3	3	53.52 | 53.88 | 48.42	327 | 232 | 190	0 | 0 | 0	322 | 231 | 162		evm_27.model.AmTr_v1.0_scaffold00005.70	5	60.61 | 79.5 | 53.63 | 80 | 50	330 | 161 | 179 | 20 | 20	0 | 0 | 0 | 0 | 0	366 | 259 | 175 | 38.1 | 25.8		gi|225425888|ref|XP_002266601.1|	PREDICTED: ABC transporter C family member 3-like [Vitis vinifera]	4	80.67 | 63.25 | 70.22 | 26.62	326 | 234 | 178 | 154	0 | 0 | 0 | 5E-04	475 | 272 | 246 | 45.8
	231	UN01495	0	0	0	0	0	33.35	0.16	28.4606		---		AT1G17840.1	WBC11, ABCG11, DSO, COF1, ATWBC11	white-brown complex homolog protein 11	1	57.07	587	0	647		evm_27.model.AmTr_v1.0_scaffold00008.7	1	74.07	563	0	825		gi|359497155|ref|XP_003635438.1|	PREDICTED: ABC transporter G family member 11-like [Vitis vinifera]	1	69.43	749	0	983
	232	UN01505	9.78	24.57	2.74	0.57	24.85	20.92	0.55	17.5415		K09338		AT4G04890.1	PDF2	protodermal factor 2	1	75.34	746	0	1074		evm_27.model.AmTr_v1.0_scaffold00004.265	1	81.55	737	0	1172		gi|359485664|ref|XP_002273837.2|	PREDICTED: homeobox-leucine zipper protein HDG2 [Vitis vinifera]	1	83.49	751	0	1211
	233	UN01512	4	48.11	22.1	4.68	17.82	18.49	30.62	16.972		---		AT5G46050.1	ATPTR3, PTR3	peptide transporter 3	1	69.44	409	8e-168	499		evm_27.model.AmTr_v1.0_scaffold00067.190	1	67.6	429	1e-178	528		gi|224107477|ref|XP_002314492.1|	predicted protein [Populus trichocarpa]	1	76.66	407	0	575
	234	UN01521	12.49	20.14	25.48	16.77	49.26	49.6	50.0867	15.1124		---		AT1G43690.1	---	ubiquitin interaction motif-containing protein	2	50.3 | 51.04	336 | 192	3E-118 | 3E-118	275 | 170		evm_27.model.AmTr_v1.0_scaffold00030.18	2	50.91 | 45.74	330 | 129	4E-97 | 4E-97	278 | 96.7		gi|224085107|ref|XP_002307495.1|	predicted protein [Populus trichocarpa]	3	52.23 | 58.47 | 60.42	337 | 183 | 48	4E-126 | 4E-126 | 3E-04	287 | 188 | 48.1
	235	UN01526	1.34	29.7	14.12	3.56	7.07	37.09	28.1367	19.0245		---		AT1G01580.1	FRO2, FRD1, ATFRO2	ferric reduction oxidase 2	2	39.51 | 50.35	572 | 143	1E-123 | 1E-123	333 | 130		evm_27.model.AmTr_v1.0_scaffold00001.333	2	45.41 | 45.21	414 | 146	5E-108 | 5E-108	296 | 114		gi|357504433|ref|XP_003622505.1|	Ferric-chelate reductase [Medicago truncatula]	4	48.71 | 52.11 | 45.24 | 54.17	427 | 142 | 42 | 24	2E-139 | 2E-139 | 2E-139 | 2E-139	357 | 136 | 36.2 | 33.9
	236	UN01547	1.34	2.4	7.48	4.14	2.56	2.19	36.2067	18.387		---		AT1G20080.1	SYTB, ATSYTB, NTMC2TYPE1.2, NTMC2T1.2, SYT2	Calcium-dependent lipid-binding (CaLB domain) family protein	1	69.17	493	0	729		evm_27.model.AmTr_v1.0_scaffold00055.33	1	76.13	507	0	825		gi|225457921|ref|XP_002272757.1|	PREDICTED: extended synaptotagmin-2 isoform 1 [Vitis vinifera]	1	76.18	508	0	811
	237	UN01586	1.35	46.03	237.8	13.21	234.7	6.06	2.01667	206.672		---		AT3G01680.1	---	CONTAINS InterPro DOMAIN/s: Mediator complex subunit Med28 (InterPro:IPR021640); BEST Arabidopsis thaliana protein match is: unknown protein (TAIR:AT3G01670.1); Has 122 Blast hits to 112 proteins in 13 species: Archae - 0; Bacteria - 0; Metazoa - 0; Fungi - 0; Plants - 122; Viruses - 0; Other Eukaryotes - 0 (source: NCBI BLink).	1	32.37	726	4e-116	370		evm_27.model.AmTr_v1.0_scaffold00166.13	1	37.06	707	5e-160	483		gi|255547988|ref|XP_002515051.1|	conserved hypothetical protein [Ricinus communis]	1	36	725	5e-147	452
	238	UN01589	0.45	0.54	0	0.43	0.79	100.24	2.07667	79.7638		---		AT5G59320.1	LTP3	lipid transfer protein 3	1	59.57	94	1e-35	131		evm_27.model.AmTr_v1.0_scaffold00077.48	1	63.16	95	5e-38	137		gi|225439679|ref|XP_002271116.1|	PREDICTED: non-specific lipid-transfer protein [Vitis vinifera]	1	66.99	103	4e-39	144
[truncated: 9,119 more rows]

## Sheet: Table S9
	Table S8. Preferentially expressed unigenes in P. americana organ specific. The unigenes shown in bold font were discussed in main text. This table is a subset of data from Additional File 1: Table S3 and Additional File 4: Table S7.
[truncated: 1,973 more rows]

[truncated: 7 more sheets: Table S10, Table S11, Table S12, Table S13, Table S14, Table S15, Table S16]
