# Supplementary material for: Deep sequencing of the Mexican avocado transcriptome, an ancient angiosperm with a high content of fatty acids
Source: BMC Genomics. 2015 Aug 13;16(1):599. doi: 10.1186/s12864-015-1775-y (PMC4533766; doi:10.1186/s12864-015-1775-y)
Supplement: Additional file 5: — Pairwise sequence alignment (Rippening-like genes) (ZIP 7 kb) [file 12864_2015_1775_MOESM5_ESM.zip]

Archive with 11 entries (10 files):
- 6.Additional File 5 (Sequence Alignment)/
- 6.Additional File 5 (Sequence Alignment)/CNR, aigned proteins.fasta
- 6.Additional File 5 (Sequence Alignment)/CNR, aligned CDS.fasta
- 6.Additional File 5 (Sequence Alignment)/HB-1, aigned proteins.fasta
- 6.Additional File 5 (Sequence Alignment)/HB-1, aligned CDS.fasta
- 6.Additional File 5 (Sequence Alignment)/NOR, aigned proteins.fasta
- 6.Additional File 5 (Sequence Alignment)/NOR, aligned CDS.fasta
- 6.Additional File 5 (Sequence Alignment)/RIN, aigned proteins.fasta
- 6.Additional File 5 (Sequence Alignment)/RIN, aligned CDS.fasta
- 6.Additional File 5 (Sequence Alignment)/TAGL1, aigned proteins.fasta
- 6.Additional File 5 (Sequence Alignment)/TAGL1, aligned CDS.fasta
