# Supplementary material for: Deep sequencing of the Mexican avocado transcriptome, an ancient angiosperm with a high content of fatty acids
Source: BMC Genomics. 2015 Aug 13;16(1):599. doi: 10.1186/s12864-015-1775-y (PMC4533766; doi:10.1186/s12864-015-1775-y)
Supplement: Additional file 5: — Pairwise sequence alignment (Rippening-like genes) (ZIP 7 kb) [file 12864_2015_1775_MOESM5_ESM.zip › 6.Additional File 5 (Sequence Alignment)/CNR, aigned proteins.fasta]

>Solyc02g077920 Squamosa promoter bindinglike protein (CNR)
METN---KWEGKRSITEAEKEEDEH--GSVEEDSKRKRVLTL-SGRKLVGEGSAHPSC--
--QVDQCTADMADAKPYHRRHKVCEFHSKSPIVLISGLQKRFCQQCSRFHLLAEFDDAKR
SCRRRLAGHNERRRKITYDSH---------GENLG*------------------------
-----
>UN20240 complete cds
MESNAEAKEKAKKEVFEDEKEDEEDGGGAATEDEKKKRVTAMATPRRLLKEGRDESSAGT
ELPAEKCAVDLTDAKRYHRRHKVCEQHSKAPVVIVAGLRQRFCQQCSRFHELSEFDEAKR
SCRRRLAGHNERRRKNSSESHLEGSSRRAVGPQLKENHCRQADQSGRTQLTLPGSPPYKH
FQIR*
