# Supplementary material for: Deep sequencing of the Mexican avocado transcriptome, an ancient angiosperm with a high content of fatty acids
Source: BMC Genomics. 2015 Aug 13;16(1):599. doi: 10.1186/s12864-015-1775-y (PMC4533766; doi:10.1186/s12864-015-1775-y)
Supplement: Additional file 5: — Pairwise sequence alignment (Rippening-like genes) (ZIP 7 kb) [file 12864_2015_1775_MOESM5_ESM.zip › 6.Additional File 5 (Sequence Alignment)/CNR, aligned CDS.fasta]

>Solyc02g077920 Squamosa promoter bindinglike protein (CNR)
ATGGAAACTAAC---------AAATGGGAAGGGAAGAGAAGCATTACTGAAGCTGAAAAG
GAAGAGGATGAACAT------GGAAGTGTTGAAGAGGATAGCAAAAGAAAAAGGGTATTG
ACTCTC---TCTGGTAGGAAGCTAGTTGGTGAAGGGTCGGCACATCCTTCTTGC------
------CAGGTCGATCAGTGCACTGCAGATATGGCAGATGCCAAGCCATACCATCGCCGC
CACAAGGTGTGTGAGTTCCATTCAAAGTCTCCAATAGTACTTATTAGTGGACTCCAGAAG
CGATTCTGTCAGCAATGTAGCAGATTTCATCTGTTAGCAGAGTTTGATGATGCTAAGAGG
AGTTGCCGAAGGCGTTTGGCAGGTCACAATGAGCGCCGCCGTAAAATTACATATGACTCT
CAT---------------------------GGAGAAAATTTGGGCTGA------------
------------------------------------------------------------
---------------
>UN20240 complete cds
ATGGAGTCAAACGCTGAAGCCAAGGAGAAGGCGAAGAAGGAGGTGTTTGAAGATGAAAAG
GAAGACGAAGAAGATGGAGGTGGAGCAGCTACAGAGGATGAGAAGAAGAAGAGAGTAACG
GCTATGGCCACGCCGCGTCGGCTTCTCAAAGAAGGGAGGGATGAATCATCTGCAGGCACC
GAGCTGCCAGCGGAGAAATGCGCCGTGGATCTCACAGATGCGAAGCGCTACCACCGTCGG
CACAAGGTCTGTGAGCAGCACTCCAAGGCTCCTGTTGTAATTGTCGCTGGCCTCCGCCAG
CGATTCTGCCAGCAATGTAGCAGGTTTCATGAACTTTCGGAATTTGATGAAGCAAAGAGG
AGTTGCCGCAGGCGTTTGGCAGGTCACAATGAGCGGCGTAGAAAAAACTCTTCTGAATCT
CATTTGGAAGGTTCAAGCCGCAGAGCGGTGGGGCCCCAGTTGAAGGAAAATCATTGCCGG
CAAGCAGATCAAAGTGGAAGGACTCAGTTAACCCTTCCAGGAAGCCCCCCTTACAAACAT
TTCCAGATCAGATAA
