# Supplementary material for: Deep sequencing of the Mexican avocado transcriptome, an ancient angiosperm with a high content of fatty acids
Source: BMC Genomics. 2015 Aug 13;16(1):599. doi: 10.1186/s12864-015-1775-y (PMC4533766; doi:10.1186/s12864-015-1775-y)
Supplement: Additional file 5: — Pairwise sequence alignment (Rippening-like genes) (ZIP 7 kb) [file 12864_2015_1775_MOESM5_ESM.zip › 6.Additional File 5 (Sequence Alignment)/HB-1, aligned CDS.fasta]

>Solyc02g086930 Homeodomain leucine zipper protein (HB-1)
ATGGGATCTGGGCATATATTTTTCGACCCGTCGTCGTGTCACGGCAACATGCTGTTCCTT
GGGAGCGGAGATCCTGTTTTCCGAGGACCAAGATCGACGATGATGAAGATGGAGGACTCC
TCGAAGAGGCGACCCTTCTTTAGCTCGCCGGAGGATCTATATGACGAGGAATACTACGAC
GAGCAGTCACCGGAGAAGAAGCGCCGTCTCACTCCTGAGCAGGTGCACTTGTTGGAGAAG
AGCTTTGAGACAGAAAACAAGCTGGAGCCCGAGCGCAAAACCCAGCTGGCCAAAAAGCTG
GGGCTGCAGCCCAGACAGGTGGCTGTATGGTTCCAAAACCGCCGTGCCCGGTGGAAGACC
AAGCAGCTCGAGAGGGATTATGATCAGCTCAAATCCTCTTATGACTCCCTTCTCTCTGAT
TTTGACTCCGTTCGCAAAGATAACGATAAGCTCAAATCTGAGGTTGTTTCATTGATGGAA
AAGTTACAGGGGAAAGTGGTTGGAGGAGCAGGGGGAAATGAAAAATCTGACATCTTGGAG
GTGGATGCTATGACGATCCTTCAAGTGAAGGTGAAGGCTGAGGACCGGTTGAGCAGTGGC
AGTGGTGGGAGCGCGGTGGTAGATGAGCATAGTCCACAGCTGGTGGACAGTGGGGACTCA
TATTTTCACACTGATCATGAGGAGTATCCAGGGCCTGGAGGATGCAATGTTCCTCCACCC
ATGGATGGTTTACAATCGGAGGAAGATGATGGTAGTGATGATCATGGCAGTTGCCATGGC
TACTTCTCTAACGTCTTTGTGGCAGAAGAGCAGCACCATGAACAAGGAGAAGAGCCTATT
GGATGGTTC---TGGTCTTAA
>UN22151 complete cds
ATGGAATCCGGCCGTCTTGTCTTCGAC---GGTTCCGGCCGTGGGAACATGTTCTTCTTT
GGGAGCGGAGATCAAACGTTTCTTGGAGGCACCAGACCCATGCTGACAGCTGAAGAATCC
TTCCGAAAACACCCTTTTTTCAGCTCACCAGAAGAACTG---GAAGAAGAGTGTTATGAT
GAACAGATGCCTGAAAAGAAACGGCGCCTCACGCAAGAGCAGGTTCACCTGTTGGAGAGG
AGTTTTGAGTCAGAAAACAAGCTGGAGCCAGAAAAGAAGAGTCAGCTGGCTAAGAAGCTG
GGGCTTCAACCCAGACAGGTTGCTGTATGGTTCCAGAACCGGCGAGCCAGGTGGAAGACT
AAGCAGCTTGAGAGGAACTATGATCTCCTTAAAGCATCATATGAGTCCCTCCTCACTGAT
TACAACAGCGTCGCCAAAGAGAACGAGAGGCTCAGAGCTGAGGTGGTTTCTATAACTGTA
AAGTTGCAGGCTAAGGAGGTGATAGGC------------CAGCAGACAGACCCTCTACTG
GAAAATGCTGTCGGACAGATCCCCACTAGCATGACTGCCAAGGACCGCTTGAGTTCGAGC
AGTGGTGGAAGTGCTGTAGTAGATGAGGATAGCCCACAGCTCATCGACAGTGGTGATTCC
TACTTC------------CCTGACTACCCCAGCTGTGTGGGAGGC---------------
GTTGATGGAGTTCCATCTGAAGAAGAAGATGGGAGTGATGAC---------AGTAGGAGC
TATTTCTCTGATGCCTTTGTGGCAGCAGAGCAGCCACAAGAGGAGGATGGCGAGCCATTG
GCCTGGTGGGCTTGGTCTTAG
