# Supplementary material for: Deep sequencing of the Mexican avocado transcriptome, an ancient angiosperm with a high content of fatty acids
Source: BMC Genomics. 2015 Aug 13;16(1):599. doi: 10.1186/s12864-015-1775-y (PMC4533766; doi:10.1186/s12864-015-1775-y)
Supplement: Additional file 5: — Pairwise sequence alignment (Rippening-like genes) (ZIP 7 kb) [file 12864_2015_1775_MOESM5_ESM.zip › 6.Additional File 5 (Sequence Alignment)/NOR, aligned CDS.fasta]

>Solyc11g017470 NAC domain protein (NOR)
ATGGTGGAATTGCAATTTCCTGCTGGATTTCGATTCCATCCAACTGATGAAGAGCTTGTG
ATGCATTATTTATGTCGAAAATGCGACGCACAGCCAATTGCTGTTCCGATTATAGCTGAA
ATTGATCTCTACAAGTACAATCCATGGGATCTACCTGATTTGGCTTTGTATGGTGAGAAA
GAGTGGTATTTCTTTTCGCCGAGAGATCGGAAGTATCCGAACGGTTCACGGCCGAACCGA
GCTGCGGGGAGTGGATACTGGAAGGCGACGGGTGCGGATAAGCCGATT---------GGT
CGTCCAAAGTCGATGGGAATTAAGAAAGCTTTGGTGTTTTACGCAGGAAAAGCTCCGAAG
GGAGAAAAAACAAATTGGATTATGCACGAATATCGACTTGCTCATGTTGATCGATCTGCT
CGTAACAAAAACAACAGCCTAAGACTCGATGATTGGGTTTTATGTCGAATCTACAATAAG
AAAGGTACAATTGAGAAGAATCAACTGAATATCCGA---------------AAAATGAAC
GGTGAAATGTCGCCGGCGGTGAGTGAAGGTGATGTAAAGCCTGAGATCGTGCCGATTTCA
GTTTCAACAAACCCATCTTCGACGTCTTATCACGTTTACAATGACTTCACGTACTTTAAT
TCACCAGATTCTCTTACGAAACTTCAC---GCCGATTCCAGCTGCTCGGAGCACGTACCT
TCGCCGGAGTTCACATATGAGAAGGAAGTTCAGAGTGAGCCGAAG---------------
CCGAAACCGAGTGAGTGGGAAAAAACTGCCCTTGATTTT------CCATTTAATTACACA
GATGCCACTGCTTCTGAG------------------------------------------
TTGCAGAGTTGTTATGAG---------ATGTCACCGCTACAAGATATATTCATGTATCTG
CAAAAGCCGTTTTGA---------------------------------------------
---
>UN09496 complete cds
ATGGGAGATTTGGAGCTGCCTCCTGGATTTAGGTTTCATCCAACGGATGAGGAATTAGTA
CTGCACTATTTGTGTAGGAAATGCACCTCACAATCAATAGCTGTTCCAATTATTGCAGAT
ATTGATCTTTATAAATTTGATCCATGGCTTCTTCCTGGAATGGCTCTTTATGGAGAGAAG
GAGTGGTATTTCTTTTCTCCAAGAGATAGGAAGTATCCAAATGGGTCAAGGCCAAATAGA
GCAGCAGGGTCTGGTTATTGGAAAGCTACTGGAGCAGATAAGCCAATTAGGCCCAATGGA
AGTCCAAAGCCTGTTGGGATAAAGAAGGCATTGGTTTTTTATACTGGGAAGGCCCCCAAG
GGAGAGAAGACCAATTGGATTATGCACGAGTACAGGCTCGCTGACGTGGATCGCTCTGCT
CGCAAGAAA---AACTGCTTAAGGCTAGATGATTGGGTCTTGTGTAGGATCTACAACAAG
AAAGGCAGCGTGGAAAGCAAGCAACAGAGACCCAAGAACTCGCCAGAAAATGAAATGGAA
GATGAAGTGGAAGAACAAGAGGAAGAGCGAGACCAAAAACCAGAAATCCTG---------
ACCCAAGCCCAACACCAGCCCATGACCCCACCAGTCCTCAACGACTTCGCTTACTTCGAC
TCGTCCGAGTCAATGCCCCGCCTCCAGCCCACCGATTCCAGCTGCTCCGAGCACGTGATC
TCATCTGACTTCACGTGCGACCGCGAAGTCCAAAGCGAGCCCAAATGGAACAGGAACTGG
CAGAGTCCCCTCCAAATCCCAAATATTAACATGGATGCCATCAGGCCCATGGACAACACC
AACACCACCACCAACAACCCATTTCTCTCTCAGCTGGACGGCCTGCAGCTTTCCCCTATG
TTCAGGGACCCATATCAGGGCCTTTTTATTTTACCTCCAAAAGCCCTTTTGATCTGGTGG
GCCACACCCATTCTGGGCCCGGCCAATTTTTTCTTTGATCCGAGCCGTTCGTCTAGTTCT
TGA
