# Supplementary material for: Deep sequencing of the Mexican avocado transcriptome, an ancient angiosperm with a high content of fatty acids
Source: BMC Genomics. 2015 Aug 13;16(1):599. doi: 10.1186/s12864-015-1775-y (PMC4533766; doi:10.1186/s12864-015-1775-y)
Supplement: Additional file 5: — Pairwise sequence alignment (Rippening-like genes) (ZIP 7 kb) [file 12864_2015_1775_MOESM5_ESM.zip › 6.Additional File 5 (Sequence Alignment)/RIN, aligned CDS.fasta]

>Solyc05g012020 MADS-box transcription factor MADS-RIN (MADS-RIN)
ATGGGTAGAGGGAAAGTAGAATTGAAGAGAATTGAGAACAAAATAAATAGACAAGTTACC
TTTGCAAAGAGAAGAAATGGACTCCTAAAGAAAGCTTATGAACTTTCTATACTTTGTGAT
GCTGAAATTGCTCTTATTATTTTCTCTAGTCGTGGCAAGCTTTATGAATTTTGCAGCAAT
TCAAGTATGTCCAAGACATTGGAGAGATACCACAGATACAAT---TATGGTACACTTGAA
GGAACCCAAACTTCATCAGATTCACAGAACAACTACCAAGAGTATTTGAAGCTTAAAACA
AGAGTGGAAATGTTACAACAGTCTCAAAGGCATTTGCTAGGTGAGGATTTGGGACAATTG
GGCACAAAAGACTTGGAACAGCTTGAACGTCAATTGGATTCATCATTGAGGCAAATTAGG
TCAACAAAGACACAACACATTCTTGATCAACTTGCTGAACTTCAACAAAAGGAACAATCT
CTTACTGAAATGAACAAATCTTTGAGAATAAAGTTGGAAGAACTTGGTGTTACCTTTCAA
ACATCA------TGGCATTGTGGTGAGCAAAGTGTACAATATAGACATGAACAGCCTTCT
CATCATGAGGGATTTTTTCAACATGTAAATTGCAATAATACATTGCCTATAAGTTACGGA
TACGATAATGTACAACCCGAAAATGCAGCACCATCAACACATGATGCTACTGGAGTTGTA
CCTGGATGGATGCTTTGA
>UN21845 complete cds
ATGGGGAGGGGGAGAGTAGAACTGAAGAGAATTGAGAATAAAATAAACAGACAGGTGACT
TTTGCCAAGAGAAGGAATGGATTGCTGAAGAAAGCTTACGAGCTCTCAATCCTCTGCGAT
GCTGAGGTCGCGGTCATCATCTTCTCTGCTAGAGGAAAGCTCTATGAGTTCGGCAGCTCC
TCTAGCTTGCCCAAGATTCTCGAAAGGTATCAGCAATGCAGTGCTTCTGGTGCAGTTGAA
GCTGGCACTTCATTAAGAGACACACAAAGCAGGTACCAGGAATATTCAAAGTTGAAAGCA
AGAGTTGAAGTTCTACAACGCAGTGAAAGAAATCTTCTTGGTGAAGATCTGGAACCATTA
AGTTTAAAGGAGCTTGAGCAACTTGAGAATCAGCTGGAAATGTCCTTGAAGCGAATTCGG
ACGACAAAGACTCAATTTATGCTCGATCATCTTTCTGACCTTAGGCGAAAGGAACAGGTT
TTGTTAGAGTCAAACAGGGCTTTAAAAAGGAAGTTAGTTGAAGCTGGTACAGAAAATCAG
AATCAACTGTTATGGGAAAGTAGTGGTGAAAACGTCAACTACAGTCGCCAAGCTCCTAAT
---TCAGAAGGTTTCTTCCAGCCATTAGATTGCGACCCCACATTGCAAATAGGATACCAT
CCGGTCTGTGCAGATCAAGTAACAGCAGCCAACAACGGACAAAGCTCCAACGGTTTCGTT
CCTGGATGGATGTGA---
