# Supplementary material for: Deep sequencing of the Mexican avocado transcriptome, an ancient angiosperm with a high content of fatty acids
Source: BMC Genomics. 2015 Aug 13;16(1):599. doi: 10.1186/s12864-015-1775-y (PMC4533766; doi:10.1186/s12864-015-1775-y)
Supplement: Additional file 5: — Pairwise sequence alignment (Rippening-like genes) (ZIP 7 kb) [file 12864_2015_1775_MOESM5_ESM.zip › 6.Additional File 5 (Sequence Alignment)/TAGL1, aigned proteins.fasta]

>Solyc07g055920 Agamous MADS-box transcription factor (TAGL1)
MVFPINQELLVDESSSQLRKTSGGTGGGGRGKIEIKRIENTTNRQVTFCKRRNGLLKKAY
ELSVLCDAEVSLIVFSSRGRLYEYANNSVRATIDRYKKHHADSTSTGSVSEANTQYYQQE
ASKLRRQIRDIQTYNRQIVGEALGSLSPRDLKNLEGKLEKAIGRVRSKKNELLFSEIELM
QKREIELQNANMYLRAKIAEVERAQEQMNLMPGGGGGGGGGGGGGSDHQYHHQPNYEDAR
NNSLPVNLLEPNPHYSRRDNGDQTPLQLV*
>UN34441 complete cds
---------------------------MGRGKIEIKRIENTTNRQVTFCKRRNGLLKKAY
ELSVLCDAEVALIVFSSRGRLYEYSNSNIRATIDRYKQASADSSNSTSITEANSQYYQQE
SAKLRQQIQILQNANRHLMGDSLSSLSIKELKQLENRLERGITRIRSKKHELLFGEIEYM
QKREVELQNDNMYLRAKIAENERVQ-QANML--------------SAPEFDTLPQF-DSR
NY---FNLLEAAPPFSHQD---QTALHLG*
