# Supplementary material for: Deep sequencing of the Mexican avocado transcriptome, an ancient angiosperm with a high content of fatty acids
Source: BMC Genomics. 2015 Aug 13;16(1):599. doi: 10.1186/s12864-015-1775-y (PMC4533766; doi:10.1186/s12864-015-1775-y)
Supplement: Additional file 6: — Pairwise sequence alignment (qRT-PCR validation) (ZIP 8 kb) [file 12864_2015_1775_MOESM6_ESM.zip]

Archive with 10 entries (9 files):
- 7.Additional File 6 (Sequence Alignment)/
- 7.Additional File 6 (Sequence Alignment)/ACCoxidase.fasta
- 7.Additional File 6 (Sequence Alignment)/ACCsynthase.fasta
- 7.Additional File 6 (Sequence Alignment)/ACTIN.fasta
- 7.Additional File 6 (Sequence Alignment)/EIN.fasta
- 7.Additional File 6 (Sequence Alignment)/ERF.fasta
- 7.Additional File 6 (Sequence Alignment)/NOR.fasta
- 7.Additional File 6 (Sequence Alignment)/Oleosin.fasta
- 7.Additional File 6 (Sequence Alignment)/PR-3.fasta
- 7.Additional File 6 (Sequence Alignment)/Thaumatin_like.fasta
