# Supplementary material for: Deep sequencing of the Mexican avocado transcriptome, an ancient angiosperm with a high content of fatty acids
Source: BMC Genomics. 2015 Aug 13;16(1):599. doi: 10.1186/s12864-015-1775-y (PMC4533766; doi:10.1186/s12864-015-1775-y)
Supplement: Additional file 6: — Pairwise sequence alignment (qRT-PCR validation) (ZIP 8 kb) [file 12864_2015_1775_MOESM6_ESM.zip › 7.Additional File 6 (Sequence Alignment)/ACCoxidase.fasta]

>AT1G62380 | ACC Oxidase
ATGGAGAAGAACATGAAGTTTCCAGTAGTAGACTTGTCCAAGCTCAATGGGGAAGAGAGA
GACCAAACCATGGCTCTAATCAATGAAGCTTGTGAGAATTGGGGCTTCTTTGAGATAGTG
AACCATGGATTACCACATGACTTAATGGACAAGATCGAGAAGATGACAAAGGACCATTAC
AAGACATGCCAAGAACAAAAGTTCAATGACATGCTCAAGTCCAAAGGTTTGGATAATCTT
GAGACAGAAGTCGAAGATGTCGATTGGGAAAGCACTTTCTACGTTCGTCACCTCCCTCAA
TCCAATCTCAATGACATTTCAGATGTGTCTGATGAATACAGGACGGCCATGAAAGACTTT
GGTAAGAGACTGGAGAATCTTGCTGAGGATTTGTTGGATCTACTGTGTGAGAATCTAGGG
TTAGAGAAAGGGTATTTGAAGAAAGTGTTTCATGGAACAAAAGGC------CCAACCTTT
GGGACAAAGGTGAGCAATTATCCACCATGTCCTAAACCAGAGATGATCAAAGGTCTTAGG
GCCCACACTGATGCAGGAGGCATCATCTTGTTGTTTCAAGACGACAAGGTCAGTGGTCTC
CAGCTTCTTAAAGATGGTGACTGGATTGATGTTCCTCCTCTCAACCACTCTATTGTCATC
AATCTTGGTGACCAACTTGAGGTGATAACCAACGGGAAGTATAAGAGTGTGCTGCACCGT
GTGGTGACTCAACAAGAAGGAAACAGGATGTCGGTTGCATCGTTTTACAACCCGGGAAGC
GATGCGGAGATCTCACCAGCTACTTCGCTTGTCGAGAAAGATTCCGAGTACCCGAGTTTC
GTCTTTGATGACTACATGAAGCTTTATGCAGGGGTCAAGTTTCAGCCCAAGGAGCCACGG
TTCGCAGCAATGAAGAATGCTTCTGCAGTTACAGAACTGAATCCTACAGCAGCCGTAGAG
ACTTTCTAA
>UN38306 partial CDS
------------------------------------------------------------
------------------------------------------------------------
------------------------------------------------------------
------------------------------------------AAGAAGGTGGAGGGAGCT
GTGGTTGATGCCAATGACATGGACTGGGAGAGCACCTTCTTCATTCGCCATCTCCCCGTC
TCCAATTTGTCTGAGATCCCAGATCTCACCGATGAACATAGGAAGGTGATGAAGGAATTC
ACGGAGAAACTGGAGAAGCTGGCAGAGCAGGTCCTAGATCTTCTGTGTGAGAACCTTGGG
CTAGAGAAAGGGTATCTGAAGATGGCGTTTGCTGGGACGACGACTGGCCTCCCTACCTTT
GGAACAAAGGTGAGCAACTACCCACCCTGCCCGCGGCCTGAGCTGTTCAAGGGGCTTCGG
GCTCACACTGATGCGGGTGGCCTCATCTTACTGTTTCAAGATGACCGGGTGGCCGGCCTT
CAACTCCTCAAGGATGGGGAATGGGTGGATGTGCCCCAACTGAAC---------------
------------------------------------------------------------
------------------------------------------------------------
------------------------------------------------------------
------------------------------------------------------------
------------------------------------------------------------
---------
