# Supplementary material for: Deep sequencing of the Mexican avocado transcriptome, an ancient angiosperm with a high content of fatty acids
Source: BMC Genomics. 2015 Aug 13;16(1):599. doi: 10.1186/s12864-015-1775-y (PMC4533766; doi:10.1186/s12864-015-1775-y)
Supplement: Additional file 6: — Pairwise sequence alignment (qRT-PCR validation) (ZIP 8 kb) [file 12864_2015_1775_MOESM6_ESM.zip › 7.Additional File 6 (Sequence Alignment)/ACCsynthase.fasta]

>AT3G61510 | ACC synthse
---ATGTCTCAGGGTGCATGTGAGAATCAACTTCTATCCAAATTAGCTTTGAGTGACAAA
CATGGAGAAGCTTCGCCGTACTTCCATGGCTGGAAAGCTTACGACAATAATCCTTTTCAT
CCAACTCATAATCCACAAGGAGTTATTCAAATGGGTCTCGCCGAAAATCAACTTTGTTCA
GATTTGATCAAAGAATGGATAAAGGAAAATCCACAGGCATCTATTTGTACGGCGGAGGGA
ATTGACTCTTTCTCCGACATTGCTGTTTTTCAAGATTATCACGGTCTCAAACAATTTAGA
CAGGCGATTGCGACGTTTATGGAGAGAGCGAGAGGCGGGCGGGTGAGGTTTGAGGCGGAG
AGGGTGGTGATGAGCGGAGGAGCCACCGGAGCAAATGAGACGATCATGTTCTGTCTTGCT
GATCCCGGCGACGCTTTTCTCGTCCCTACTCCTTATTATGCTGCATTCGATAGAGACTTA
AGGTGGAGAACTGGAGTTAGAATAATCCCTGTGGAGTGTAGCAGCTCAAACAATTTCCAG
ATTACAAAACAAGCCCTAGAATCAGCGTACCTTAAGGCCCAAGAAACCGGTATCAAGATC
AAAGGCCTGATCATC---------TCAAACCCTCTTGGAACATCTCTCGATCGAGAAACT
CTTGAAAGCCTTGTCAGCTTCATCAACGACAAGCAAATTCACTTAGTATGCGACGAAATA
TACGCAGCAACGGTTTTTGCGGAACCGGGATTCATCAGTGTTGCAGAGATCATCCAAGAG
------------ATGTATTATGTTAACCGTGATCTGATTCATATCGTCTACAGTCTTTCA
AAGGACATGGGTCTTCCCGGTTTCCGGGTTGGAGTGGTTTACTCTTACAACGATGTTGTT
GTGTCCTGCGCAAGGAGGATGTCGAGTTTTGGATTGGTCTCGTCGCAGACACAAAGTTTT
CTAGCTGCTATGTTGTCTGATCAGAGTTTTGTCGATAACTTTCTTGTTGAGGTTTCGAAA
AGAGTAGCGAAGAGACACCATATGTTCACGGAAGGGCTTGAAGAGATGGGGATTTCTTGC
TTGAGAAGCAACGCGGGTTTATTCGTTTTGATGGATTTGAGGCATATGCTTAAGGATCAG
ACATTTGATTCCGAAATGGCGCTTTGGCGAGTTATTATCAATAAGGTCAAGATTAATGTC
TCTCCTGGCTCGTCGTTTCACTGCTCTGAGCCTGGTTGGTTCCGAGTCTGCTTTGCTAAT
ATGGACGAAGACACACTCCAAATTGCACTTGAACGAATCAAAGACTTTGTGGTTGGAGAC
AGAGCCAACAAGAACAAGAACTGTAACTGCATTTGCAACAACAAAAGGGAGAACAAGAAA
CGTAAGAGTTTTCAAAAGAATCTCAAGCTGAGTTTA---TCTTCGATGAGGTACGAGGAA
CATGTTAGGTCACCAAAGTTGATGTCTCCTCATTCACCATTGCTTCGAGCTTAA------
>UN03798 complete CDS
ATGGAGTTGCCAAAGAGCAATGACCATTCCCTTCTGTCCAAGATGGCAACCAATGATGGT
CATGGTGAGAAATCACCGTTTTTCGACGGGTGGAAGGCATATGATAACGATCCTTATCAC
CCCACCACTAACCCTCAAGGAGTTATCCAAATGGGACTTGCAGAAAGTCAGCTCTGCTTC
GATTTGATAGAGGAATGGATAAAGAAAAATCCTAAGTGGTCCATATGCACAGCTGAAGGT
GCTTCTGAATTCAAGGACATCGCACTCTATCAGGATTATCATGGGCTCCCAGCTTTTAGA
AGTGCCATAGCCAAGTTCATGGAGAAAGTGCGAGGAGGTCGAGCCAAGTTCAACCCAGAT
CGTATAGTTATGAGTGGTGGAGCCACAGGAGCTCACGAGCTGGTTGCCTTTTGTCTTGCC
GACCCTGGGGATGCATTCCTGGTCCCCACCCCTTATTATCCTGGGTTTGACAGAGACTTG
AGGTGGCGAACAGGAGTGCAACTTGTCCCTGTGGTCTGCTATGGCAAAAATGACTTCAAG
ATCACGAGGGTAGCATTAGAAGAAGCATATAAGAAAGCCCAAGAAGACAACATCAGAGTG
AAAGGGGTTATTATAACCAACCCCTCCAACCCACTGGGGACAGTATTGGATAGAGAAACC
CTAAGAAGCATAGCAAAATTCGTCAATGAAAAGAACATTCACCTTGTTTGTGATGAGATT
TTCGCAGCCACAGTTTTTAACCAACCCGACTTCATAGGCATCTCTGAAATTCTAGAAGAA
GAAGAAGAAGATGTTCAATAC---AACTTGGATCTTTTCCATGTTGTGTATAGCCTCTCA
AAAGATCTGGGCTTTCCAGGTTTCAGGGTGGGTGTGGTCTACTCTTACAACGATGACGTA
ATGAACTGCGGTCGAAAGATGTCGAGTTTCGGACTAGTCTCCACCCAAACCCAATATCTG
ATCGCAGGCATGCTTTCAGATGAAGTGTTTGTGGAGAATTTCCTGGCCGAGAGCCATAGA
AGGCTAGCAGCAAGGCACGAGTTCTTCACCAAGGACTTGGACGAGGTGGGGATAGGCTGC
TTGAATAGCAATGCAGGGCTCTACTGTTGGGTGGACTTGAGGAGGCTCCTCAAAGAAGCT
ACCGTAGCTGGGGAGATAGCACTTTGGCGTACAATTATTAACGAAGTAAAGCTTAATGTC
TCTCCAGGGTCCTCTTGCCATTCCTCAGAGCCTGGTTGGTTTAGGGTTTGCATTGCCAAC
ATGGACGATGAGACCATGAAGCAGGCAATTAAGAGGATCCGAAAATTTGTGTTTGAGAAC
AGG---------------------------TTAGTGGGGGTGGCCCAGCCGGCAAAGGCC
CGGCGG---TGGCAGCGAAGTCTTAGGCTGAGCTTCAAAGCTTCTCAGAGATTTGAAGAT
CCCTTATCCCCACAATGCATAATGTCACCCCACTCGCCACTTGTTCATGCTACCACTTGA
