# Supplementary material for: Deep sequencing of the Mexican avocado transcriptome, an ancient angiosperm with a high content of fatty acids
Source: BMC Genomics. 2015 Aug 13;16(1):599. doi: 10.1186/s12864-015-1775-y (PMC4533766; doi:10.1186/s12864-015-1775-y)
Supplement: Additional file 6: — Pairwise sequence alignment (qRT-PCR validation) (ZIP 8 kb) [file 12864_2015_1775_MOESM6_ESM.zip › 7.Additional File 6 (Sequence Alignment)/ACTIN.fasta]

>AT3G18780 | ACTIN
ATGGCTGAGGCTGATGATATTCAACCAATCGTGTGTGACAATGGTACCGGTATGGTGAAG
GCTGGATTTGCAGGAGATGATGCTCCCAGGGCTGTTTTTCCCAGTGTTGTTGGTAGGCCA
AGACATCATGGTGTCATGGTTGGGATGAACCAGAAGGATGCATATGTTGGTGATGAAGCA
CAATCCAAGAGAGGTATTCTTACCTTGAAGTATCCTATTGAGCATGGTGTTGTTAGCAAC
TGGGATGATATGGAAAAGATCTGGCATCACACTTTCTACAATGAGCTTCGTATTGCTCCT
GAAGAGCACCCTGTTCTTCTTACCGAGGCTCCTCTTAACCCAAAGGCCAACAGAGAGAAG
ATGACTCAAATCATGTTTGAGACCTTTAACTCTCCCGCTATGTATGTCGCCATCCAAGCT
GTTCTCTCCTTGTACGCCAGTGGTCGTACAACCGGTATTGTGCTGGATTCTGGTGATGGT
GTGTCTCACACTGTGCCAATCTACGAGGGTTTCTCTCTTCCTCATGCCATCCTCCGTCTT
GACCTTGCTGGACGTGACCTTACTGATTACCTCATGAAGATCCTTACAGAGAGAGGTTAC
ATGTTCACCACAACAGCAGAGCGGGAAATTGTAAGAGACATCAAGGAGAAGCTCTCCTTT
GTTGCTGTTGACTACGAGCAGGAGATGGAAACCTCAAAGACCAGCTCTTCCATCGAGAAG
AACTATGAATTACCCGATGGGCAAGTCATCACGATTGGTGCTGAGAGATTCAGATGCCCA
GAAGTCTTGTTCCAGCCCTCGTTTGTGGGAATGGAAGCTGCTGGAATCCACGAGACAACC
TATAACTCAATCATGAAGTGTGATGTGGATATCAGGAAGGATCTGTACGGTAACATTGTG
CTCAGTGGTGGAACCACTATGTTCTCAGGTATCGCTGACCGTATGAGCAAAGAAATCACA
GCACTTGCACCAAGCAGCATGAAGATTAAGGTCGTTGCACCACCTGAAAGGAAGTACAGT
GTCTGGATCGGTGGTTCCATTCTTGCTTCCCTCAGCACATTCCAGCAGATGTGGATCTCC
AAGGCCGAGTATGATGAGGCAGGTCCAGGAATCGTTCACAGAAAATGTTTCTAA
>UN55765 partial CDS
------------------------------------------------------------
------------------------------------------------------------
------------------------------------------------------------
------------------------------------------------------------
------------------------------------------------------------
------------------------------------------------------------
------------------------------------------------------------
------------------------------------------------------------
------------------------------------------------------------
------------------------------------------------------------
-----------------CGAAAAGGAAATCGTACGAGACATTAAAGAAAAACTGTCCTAC
GTAGCCATTGATTATGAAGAGGAATTGGCCAAGGCCGATACTTCCAGTGAATTGGAACAA
AACTACGAATTACCTGATGGACAAGTCATCACCGTTGGTGCTGAACGTTTCCGATGCCCT
GAAGTCTTGTTTAAACCAAACTTCATTGGCTTAGAACAAGAAGGAATGCATAAATTGACC
TTCCAATCCATCATGAAATGCGATGTCGATATCAGAAAGGATTTGTATAACAACATCGTC
ATGAGTGGAGGCACGACCATGTTTCCAAACATTGATGTTCGTTTGACCAAGGAAATGACT
GCTTTGGCTCCAGCCAGTATCCGAGTGAAAATTGTAGCTCCTCCTGAACGTAAATACAGT
GTCTGGATTGGTGGCAGTATTTTGAGCAGCTTGTCTACTTTCCAAGAT------------
---------------------------------------CGGAAGAGCGTC---
