# Supplementary material for: Deep sequencing of the Mexican avocado transcriptome, an ancient angiosperm with a high content of fatty acids
Source: BMC Genomics. 2015 Aug 13;16(1):599. doi: 10.1186/s12864-015-1775-y (PMC4533766; doi:10.1186/s12864-015-1775-y)
Supplement: Additional file 6: — Pairwise sequence alignment (qRT-PCR validation) (ZIP 8 kb) [file 12864_2015_1775_MOESM6_ESM.zip › 7.Additional File 6 (Sequence Alignment)/EIN.fasta]

>AT3G04580 | EIN
ATGTTAAGATCTTTAGGTCTTGGATTGCTTCTGTTTGCT---------------------
------CTTCTTGCTCTGGTTTCTGGTGATAACGATTACGTGAGCTGTAATTGTGACGAC
GAAGGT---------TTCTTAAGTGTCCACACCATCTTAGAATGTCAAAGAGTGAGTGAT
CTCTTAATAGCCATTGCCTATTTCTCAATACCTCTCGAGCTTCTCTACTTCATTAGCTTC
TCCAATGTT---CCTTTCAAATGGGTTCTTGTTCAATTCATTGCCTTTATTGTCCTATGT
GGAATGACTCATTTGCTTAACGCTTGGACGTATTACGGACCACACTCTTTCCAGCTTATG
CTTTGGCTTACCATCTTTAAATTCCTCACGGCGCTTGTCTCGTGTGCCACGGCTATCACG
CTCTTGACTTTGATTCCGTTGCTGTTGAAATGGAAAGTTAGAGAGCTTTACTTGAAGCAG
AATGTGTTGGAGCTTAATGAAGAGGTTGGATTGATGAAGAGGCAGAAGGAAATGAGTGTG
CAGGTGAGAATGCTTACTCGGGAGATCAGGAAATCGCTCGATAAGCATATGATTCTGCGG
ACTACTCTCGTTGAGCTATCCAAGATTCTTGATTTACAGAACTCTGCTGTTTGGATGCCT
AACGAGAACAGAACCGAGATGCATTTGACTCATGAGCTT---AGAGCGAATCCGATGAGG
AGTTTCAGGGTAATCCCGATTAATGATCCCGATGTTGTTCAGGTTAGGGAGACCAAAGTA
GTGACAATTTTGAGGAAAAACTCTGTTCTTGCGGTTGAGAGCAGTGGTTGTGGCGGTTCG
GAAGAGTTTGGACCGGTTGCTGCAATTCGGATGCCGATGCTTCACGGATTGAATTTCAAA
GGAGGCACTCCCGAGTTTGTGGATACTCCTTATGCTATAATGGTTTTGGTACTTCCGAGT
GCGAATTCACGGGTTTGGACCGATAAAGAGATCGAGATAGCGGAAGTTGTTGCTGATCAA
GTAGCGGTTGCTATCTCTCATGCCTCAGTTCTTGAAGAATCACAGTTAATGAGAGAAAAA
---CTCGGTATTCAAAACCGAGCTTTACTTCGAGCAAAACAGAACGCGATGATGGCAAGT
CAAGCGAGGAACACTTGCCAGAAAGTGATGAGTCATGGAATGAGGAGACCAATGCACACA
ATTCTTGGTCTACTCTCCATGTTTCAG---TCCGAAAGTATGAGTCTTGACCAGAAAATC
ATCGTTGATGCGCTCATGAAAACAAGCACAGTTCTCTCAGCTTTAATCAACGAC---GTG
ATTGACATTTCGCCTAAAGATAACGGGAAA------TCTGCATTAGAGGTTAAACGGTTC
CAG---CTACATTCCTTGATAAGAGAAGCCGCTTGTGTTGCTAAATGCTTAAGC---GTT
TACAAAGGTTACGGTTTTGAGATGGATGTTCAAACGCGGTTGCCTAATTTAGTAGTAGGA
GATGAAAAGAGAACG---TTTCAGCTTGTGATGTATATGCTTGGGTATATCTTGGATATG
ACTGATGGAGGCAAAACCGTTACGTTCCGAGTT------------ATCTGTGAAGGTACT
GGAACAAGTCAGGACAAGAGCAAAAGAGAAACTGGAATGTGGAAGTCCCATATGTCCGAT
GATTCCCTCGGTGTGAAATTTGAAGTTGAGATTAATGAGATTCAGAATCCTCCATTGGAT
GGTTCGGCTATGGCTATGAGACATATTCCGAACAGAAGATATCATAGCAATGGGATTAAG
GAAGGCTTGAGCTTAGGCATGTGTAGAAAACTTGCACAGATGATGCAAGGAAACATATGG
ATATCACCTAAATCGCATGGACAAACACAGAGTATGCAATTAGTTCTGAGGTTTCAGACA
AGACCATCGATTAGGAGATCAATCTTAGCAGGAAATGCTCCAGAGCTTCAACATCCGAAT
TCA---AATTCCATTCTTCGTGGTCTAAGAATCACTCTAGCAGACGATGATGATGTCAAC
AGAACCGTGACTAAGAGACTTCTTGAGAAACTCGGCTGCGAAGTAACTGCTGTCTCGTCT
GGATTTGAGTGTTTGAATGCGTTGTCAAATGTGGAAATGTCGTATAGAGTTGTGATTTTG
GATCTGCAGATGCCGGAGATGGATGGTTTCGAAGTAGCAATGAAGATAAGGAAGTTTTGT
GGACATCATTGGCCATTGATTATAGCTTTGACTGCTAGTACTGAAGATCATGTTAGGGAA
AGATGTTTGCAAATGGGGATGAATGGTATGATCCAGAAACCGGTTCTTTTGCATGTTATG
GCTTCTGAGCTTAGACGGGCTTTGCAGACCGCGAGCGAGTGA------------------
------------------
>UN01530 complete CDS
------ATCTCTCTCTCCATCTCTTTCCTTTTCTTCTCCCCTCCCTCCCTTTCTCCAAAT
GGCATTTTATCGAACATGTCGTCTTCGGCATTCTCTTTTCCTCGCTGCGTCTGCACAGAC
GAAGAAACTCATACCCTCTGGACCTTCAACAACATCCTCCAATGTCAGAAATCCAGCGAC
TTCCTCATCTCCCTCGCATACTTCTCAATCCCCCTTGAGCTCTTCTACTTTGTCTCATGC
TCTTCCATCTTTCCCTTTCGATGGATCTTCCTCCAGTTCGGCGCCTTCATCGTCTTTTGC
GGCCTCACTCACTTCCTCAACGTCTTCGCCTAC---GCTCCCCACTCCTTCCAGCTCATG
CTCTCTCTCACAGTCTTCAAATTCCTCACTGCGCTCGTCTCCTGCGCCACTTCCATTACT
TTAGCGACTCTTCTGCCGCAGATGCTGCGGGTGATGGTGAGGGAAGGGCTGCTGAGGAAG
AAGACGAGGGAGCTGCGACGCGAGGTCGGGATGATGAAGCGGCTGGAAGAGGCCAGCTGG
CATGTGCGGATGCTGACGCAGGAGATCCGACGGTCGCTCGATCGCCACATGATCCTCCAC
ACCACGCTCGTGGAGCTATCAAAGGTGCTGTTTCTTGAGAATTGTGCCGTTTGGATGCCG
GACGATGACAACGCCGAGCTGATCTTGACGCATGAGCTCCATCGGAGGGACGGAGCCGGC
GATCCGGAGCGGATCCCAATCTGCGATCTAGATGTGGCGGAGATCGTCGGCCGGAAGGAG
CCGGTGGTGCTGCGGCCGGGTTCCAGGCTCTGG---------------AGAGGCGGAGTC
GCA------GGCGCGGTGGCGGCGGTGCGGTTGCAGATGCTGAGAGTGGCGGATTTCAAG
GGTGGAAAGCCGGAGGTGGTGGATGCAAGGTATGCCGTGCTGGTTCTGGTGCTTCGTCCG
GACGGCTGCCGGGAATGGGGCAGCGCGGAGCTGGATCTGGTGGAGGCCGTGGCCGATCAG
GTGGCGGTGGCGCTGTCGCACGCGGCGGTGCTGGAGGAGTCGATGGCAGTAAGGGAAGAA
GCTGTTGGAGCAGAACGCGGATCTGAAGCGCGCGGGGAATATGACGTTGCTTTGCGAGGC
GAGGCTCGCAGCGTGTTTCGGAAGGTGATGAGCGGCGAGATGGCCGGCCGCGTCCGGTCC
CATCTCGCCGTGGTTGCGGTTTTGCAGAGAGATGAGAGGTTGAATCATGATCAGCTGACG
ATCGTTGATGGAATGTCGAAAGGTGCTCTAATTCTCTCTGCTCTCATCGATGAT--GCTT
TTAGACTCTTGTTCTAATCAAAACAGTAGAAGACATGAGCAGTTGGATTTGAGTCCTTTC
AGGC--CTTCATTCACTTCTGAAGGAGGCTGTAGGCATAGCTAAGCTTCTCTGCA--ATT
TCAGAGGGGTTTTCTTTCCATTTCGACATTTCAAAGCAAGTTCCTGATTTTGTGATTGGG
GATGAGAAAGAGGCTT--CTGAAAGCTGTGATGTACATGGTGGGAAATTTGGCTGGATAT
GGGGGTCAAGGGCGATGTCATTCTTCGTGTGTGTATAAAGGGTGGGTCTGTTGGGGA---
------------------------CAAGAATTTAG-CTTTGGAAGCAACCAATGCGAGAG
GAGTTTGTTCAGTTGGAGTTTGAGGTG--AGTA---GAGTTGGTTTCAAGTGAACATGAA
CATGAATCCCGCTTGTTGGAACAGAGGGATGGGGAGTGCAGTGGCAAGACTGGTGATGCT
CAGGGGCTTAGTTTCGCTGTCTGCGGAAAGCTGGCTCAGCTCATGCATGGAAGTATGTCG
GTGTCTTCAAACCCTCAGGGCCAACAAAAGAGCATGAACTTGATTATCAGACTACAG---
---------CTCAAACGATCTTTGGTAGGTCTTGCAAAAGCGAGATACACAAGTCCCAAA
ACTCCAGAGAGCTTATTAAATGGAATGAACGTCCTCCTGGCAGATGGTGATTCTTTCAAT
CGATTCATAGCACGAAAACTTCTTGAGAAAACGGGATGCCATATAACTGTTGTGTCCTCT
TGGTATCAGTGCTTGGAAACTCTTCACCTAAAGGGAAGAGAATTCCACCTTCTACTACTT
GATCTTTGTATTTTTGAAGAAAACATCCATGAAATGACTGCACTTATAAGAAGGTTACAC
TCAGAAAGCTGGCTCCTTATAGTCGCAATGACCTCTAAGGACGTTAAGGATAGCCGGGAA
AGATGTCTTCAGAATGGAATGAATGGCATTATAGGCAAACCAGTTATATTGCAAGAGATG
GTGGATGAGTTGCAGCGAATTATTCAAAAAGTGGCGCAGGTTCCATCCCCGCCTCTTCAT
ACAGAACAGAAGAGCTAA
