# Supplementary material for: Deep sequencing of the Mexican avocado transcriptome, an ancient angiosperm with a high content of fatty acids
Source: BMC Genomics. 2015 Aug 13;16(1):599. doi: 10.1186/s12864-015-1775-y (PMC4533766; doi:10.1186/s12864-015-1775-y)
Supplement: Additional file 6: — Pairwise sequence alignment (qRT-PCR validation) (ZIP 8 kb) [file 12864_2015_1775_MOESM6_ESM.zip › 7.Additional File 6 (Sequence Alignment)/ERF.fasta]

>AT5G50080 | ERF
ATGTCTGCCATGGTCTCGGCCTTGACACAGGTGGTTTCTGCTCGCTCTCAGACTGAGGCT
GAAGGTGCTCACTCTTCTTCCTCTTCGGCTGGACATAAAAGAGGATGGCTTGGAATCGAT
TCTGCTCCTATTCCCTCATCATTTGCTCGTGTAGACTCTTCACATAATCCGATCGAAGAA
TCCATGAGCAAGGCATTTCCAGAGGAAGCAAGGGAGAAAAAAAGGAGGTACAGAGGAGTA
AGGCAGAGACCATGGGGCAAATGGGCAGCTGAGATACGTGATCCACATAGAGCCGCTAGG
GTTTGGCTCGGGACGTTTGATACAGCGGAGGCCGCGGCTAGAGCCTACGACGAGGCTGCA
CTCCGGTTCCGTGGAAATAAAGCAAAGCTAAATTTCCCAGAGGATGTAAGGATTCTTCCT
CCTCCCCCTCCTCTTCTTCGTTCACCAGCTGACACGGTGGCGAATAAAGCAGAAGAGGAT
CTGATAAATTATTGGAGTTATACAAAGTTGTTGCAAAGTTCAGGCCAACGGTCATTTCTC
GAGCGAGGACAAGAAGAGAGTAGTAACATATTTGAACATTCACCAATGGAACAACCTCTG
CCTCCTTCAAGTTCTGGTCCAAGTTCCTCTAATTTTCCTGCACCTTCTCTACCTAATACA
TAG
>UN29560 partial CDS
------------------------------------------------------------
------------------------------------------------------------
------------------------------------------------------------
---------------------------------------CGAAGAAGATATAGAGGAGTG
AGACAAAGGCCCTGGGGAAAATGGGCGGCAGAGATCAGAGATCCCCACAAAGCCGCTCGA
GTATGGCTAGGCACTTTCGATACAGCAGAATCAGCTGCAATGGCCTACGATGAAGCTGCT
CTGCGTTTCAGAGGAAACAGAGCAAAGCTGAACTTCCCGGAG------------------
------------------------------------------------------------
------------------------------------------------------------
------------------------------------------------------------
------------------------------------------------------------
---
