# Supplementary material for: Deep sequencing of the Mexican avocado transcriptome, an ancient angiosperm with a high content of fatty acids
Source: BMC Genomics. 2015 Aug 13;16(1):599. doi: 10.1186/s12864-015-1775-y (PMC4533766; doi:10.1186/s12864-015-1775-y)
Supplement: Additional file 6: — Pairwise sequence alignment (qRT-PCR validation) (ZIP 8 kb) [file 12864_2015_1775_MOESM6_ESM.zip › 7.Additional File 6 (Sequence Alignment)/PR-3.fasta]

>AT3G12500 | PR-3
ATGCCTCCACAAAAAGAAAACCATAGAACATTGAACAAAATGAAGACTAATCTTTTTCTC
TTTCTCATCTTTTCACTTCTCCTATCATTATCCTCGGCCGAGCAATGTGGTCGCCAAGCT
GGAGGAGCACTCTGCCCCAACGGTCTATGCTGCAGCGAGTTCGGCTGGTGCGGTAACACC
GAACCATACTGTAAGCAGCCTGGCTGCCAAAGCCAGTGCACTCCCGGTGGTACTCCTCCT
GGACCCACCGGCGATCTTTCGGGCATCATTTCAAGTTCTCAGTTCGATGATATGCTTAAG
CATAGGAATGATGCCGCTTGTCCTGCTAGAGGTTTCTACACTTACAACGCCTTTATCACC
GCTGCAAAGTCCTTCCCCGGTTTTGGCACCACCGGAGACACCGCCACGAGGAAGAAGGAG
GTCGCCGCCTTCTTCGGCCAGACTTCCCATGAAACTACAGGTGGATGGGCTACAGCACCA
GACGGACCATATTCATGGGGCTACTGTTTCAAGCAAGAACAGAATCCTGCTTCAGACTAC
TGTGAACCGAGCGCCACGTGGCCA---TGCGCATCTGGCAAACGCTACTACGGAAGAGGA
CCAATGCAACTGTCGTGGAACTACAATTACGGTCTATGCGGTAGAGCAATAGGAGTTGAC
TTACTCAACAACCCTGACCTTGTTGCCAACGACGCAGTGATCGCTTTCAAAGCCGCGATT
TGGTTCTGGATGACTGCTCAGCCTCCCAAACCGTCTTGCCATGCCGTGATAGCCGGCCAG
TGGCAGCCTTCAGACGCCGACCGTGCCGCCGGGAGATTACCGGGTTATGGAGTGATTACG
AACATCATTAACGGTGGATTGGAGTGTGGACGTGGCCAAGACGGGAGAGTCGCCGATCGT
ATAGGGTTTTATCAGAGGTATTGTAACATATTTGGTGTTAATCCTGGTGGTAATCTTGAT
TGTTACAACCAAAGATCCTTC------GTTAACGGCCTCCTCGAAGCTGCTATTTAG
>UN04971 partial CDS
------------------------------------------------------------
------------------------------------------------------------
------------------------------------------------------------
------------------------------------------------------------
------------------------------------------------------------
------------------------------------------------------------
------------------------------------------------------------
------------------------------------------------------------
------------------GGATATTGCTTTCTCAAGGAGCAAGGAAATCCGCCGGATTAT
TGTGTGCCGACTGCCCCAATGGCCGTGTGCTCCCCGGTAAAAAAATACTACGGGCGTGGA
CCAATTCAGATTTCATACAACTACAACTATGGTCCAGCAGGAAGAGCCATAGGCTATGAT
CTTATCAACAATCCAGATGCTGTGGCCACAGATCCAGTCATCTCCTTCAAAACAGCCCTC
TGGTTCTGGATGACCCCACAATCTCCCAAACCGTCATGCCACAACGTGATCACCGGTCGA
TGGACGCCTTCTGCTGCTGACAGGGCGGCGGGCCGCCTTCCAGGATATGGGGTCATCACC
AACATCATCAACGGTGGGATCGAATGCGGCAAGGGATTCAATGACAAGGTGGCAGACCGC
ATTGGCTTCTACAAGAGGTACTGTGACTTGCTTGGAGTCAGCTATGGCTCCAACCTTGAC
TGCTACAACCAAAGGAGTTTTGGTGTTTCAACCAACCCCCTTGCTGCTTCATCCTAA
