# Supplementary material for: Deep sequencing of the Mexican avocado transcriptome, an ancient angiosperm with a high content of fatty acids
Source: BMC Genomics. 2015 Aug 13;16(1):599. doi: 10.1186/s12864-015-1775-y (PMC4533766; doi:10.1186/s12864-015-1775-y)
Supplement: Additional file 6: — Pairwise sequence alignment (qRT-PCR validation) (ZIP 8 kb) [file 12864_2015_1775_MOESM6_ESM.zip › 7.Additional File 6 (Sequence Alignment)/Thaumatin_like.fasta]

>AT1G20030 | PR-thaumatin like
ATGGCA------------TTGACCTTCTTCTTCTTGTTATCGAATTTGTTCTTCTCCGGA
GTTATGTCAAGGAGCTTCACATTTTCAAACAAATGCGATTACACAGTGTGGCCGGGAATT
CTATCTAACGCCGGAGTTTCTCCATTACCAACCACCGGCTTCGTCCTCCTGAAAGGCGAG
ACGCGTACAATCAACGCACCGTCATCATGGGGGGGTCGTTTCTGGGGAAGAACACTCTGC
TCAACCGATTCCGATGGAAAATTCTCGTGTGCCACCGGAGATTGCGGCTCCGGAAAAATC
GAATGCTCCGGCGCTGGAGCTGCTCCTCCTGCGACTTTAGCTGAATTCACTCTCGATGGC
TCCGGAGGACTCGATTTCTACGATGTCAGTCTCGTCGACGGCTACAATGTCCAGATGCTG
GTGGTTCCTCAAGGCGGCTCCGGTCAGAATTGCAGCAGCACCGGCTGCGTCGTCGATTTA
AACGGATCTTGCCCGTCGGAGCTAAGGGTGAATAGCGTCGACGGGAAGGAGGCGGTGGCG
ATGGCGTGTAAAAGTGCGTGCGAGGCGTTTCGGCAGCCGGAGTATTGCTGCAGCGGCGCG
TTTGGATCGCCTGACACGTGTAAGCCGTCTACGTACTCGCGGATCTTCAAGAGCGCGTGT
CCACGCGCCTATAGCTACGCGTATGACGATAAGTCTAGTACATTTACGTGCGCGAAATCT
CCCAACTACGTCATCACTTTCTGTCCTTCTCCCAACACCAGCCTAAAATCAGCTGAGGAA
CACAGCACAGAGACAATGACGACGACAAGTCCAAGTTCCGGCAGTACGACGTCGTCGCAG
ATGGTCTACGAAGGTGCTCTGGACGAAAGCAGTGGTTCACCATCTACGTATCACGGCGTA
TCA---CGAGCAATCACAGTCGTTCTTCTCTCGCTTGCTTTTTGTCGT------ATGTGG
TGGTTCTTCTGA
>UN10274 complete CDS
ATGGCCCGACTCTCTTTCCTTCCCCTCTTCGTTACCTTCTCCTGTACCTTCATCTCAGGT
GTCTTGTCAGGTTCATTTACGTTAACCAACAATTGCGCATACACAGTCTGGCCCGGCGTG
CTATCGAACGCTGGCTCAACACCCCTCTCTCCAACAGGCTTCTCTCTCCAAAAGGGCGAG
TCAAAGACCCTCTCCGCACCCTCTGGCTGGGCCGGCCGCTTCTGGGGTCGAACCATCTGC
AATGAAGACTCATCTGGCAAGTTCTCCTGCGTCACGGGCGACTGTGGCTCGGGGAAGTTG
GAATGTGCGGGGAGTGGGGCCGCCCCTCCTGCAACTCTAGCAGAGTTCAAACTCGACGGT
GCGGATGGGCTTGATTTCTACGATGTAAGCTTGGTGGACGGCTACAATTTGCCGATGTTG
GTGGTCCCGCAGGGTGGTTCCGGG---AACTGCAGCGTCACCGGGTGCTTGGTGGACCTC
AATGAGGGTTGTCCCAGTGATCTGCGGGTATTGGGAGAGGATGGCAGCGGGAACGTGGCT
------TGCAAGAGCGCGTGCGAGGCGTTCGGTGACCCGCAGTATTGTTGCAGCGGGGCG
TACGGGAATCCCAACACCTGCAAGCCATCAACCTATTCGCAGTTCTTCAAGCATGCTTGC
CCTCGTGCCTATAGCTACGCCTACGACGACGGGACCAGCACCTTCACGTGTGCT---TCC
GCGGACTATGTTATCACGTTCTGCCCTCCCATATCGACCAGTCAGAAGGCTTCATCCAGC
AACAGCTCGCATCCCCAAGCAGCAGATCCCGTGCCA---------CTTGTCAACACCTCT
ATGGTCTTCATGGGCGGCGAGGGGCTGACCAGCCGAGCCGAGCAACAAGCCGCCGGCAGC
CGGCTCCTGTCTCTCTCCGTCGTCCTCCTGGCCATGATTTGGCAGACGCGGCTTCTCCAT
CTCCTCTTCTAA
